# Supplementary material for: 4D single-cell spatial transcriptomics reveals dynamic morphogenetic gradients and regenerative domains in planarians
Source: Gigascience. 2026 May 22;15:giag064. doi: 10.1093/gigascience/giag064 (PMC13273413; doi:10.1093/gigascience/giag064)
Supplement: giag064_Supplemental_Files [file giag064_Supplemental_Files.zip]

Archive with 7 entries (7 files):
- data S1-20260422.xlsx
- data S2.xlsx
- data S3.xlsx
- data S4.xlsx
- data S5.xlsx
- data S6.xlsx
- SupplementaryMaterial-20260515.docx
