# Supplementary material for: 4D single-cell spatial transcriptomics reveals dynamic morphogenetic gradients and regenerative domains in planarians
Source: Gigascience. 2026 May 22;15:giag064. doi: 10.1093/gigascience/giag064 (PMC13273413; doi:10.1093/gigascience/giag064)
Supplement: giag064_Supplemental_Files [file giag064_Supplemental_Files.zip › data S1-20260422.xlsx]

## Sheet: sample
Data S1: basic statistics of the 4D Stereo-seq data presented in the manuscript. The dataset includes individuals from eight time points of planarian regeneration. Time points marked in black and gray were primarily used for analysis in the main figures and for verification purposes, respectively.
		0hpa_rep1	0hpa_rep2	12hpa_rep1	12hpa_rep2	36hpa_rep1	36hpa_rep2	3dpa_rep1	3dpa_rep2	5dpa_rep1	5dpa_rep2	7dpa_rep1	7dpa_rep2	10dpa_rep1	10dpa_rep2	14dpa_rep1	14dpa_rep2	Total
whole mount dataset	section counts	32	29	21	21	29	29	21	21	21	21	23	26	14	11	17	17	353
	DNBs	28430409	32330982	19596592	15126329	22742014	20805556	15838643	14605181	11558100	20401273	8057359	9057689	11551282	5576642	6244836	11672920	253595807
	Body volume (mm³)	0.221926	0.336694	0.225227	0.107515	0.264394	0.167373	0.171969	0.10267	0.0899009	0.258889	0.0866707	0.0695633	0.0815284	0.0468903	0.049083	0.125976	/
	DV length (μm)	359	361	205	220	494	309	265	234	214	270	227	291	142	107	166	188	/
	ML length (μm)	1244	1209	1179	1027	1187	1171	1058	993	920	1186	689	612	787	606	609	832	/
	AP length (μm)	1697	1744	1604	1208	1824	1397	1253	1314	1583	2116	1682	1608	2199	1777	1816	2368	/
single cell level	segmented cell number	427208	545043	421395	338276	487278	411917	269066	314737	282185	614626	184202	196219	155814	70958	141355	231648	5091927
	cells with UMI greater than 50	339477	432197	275205	233685	326986	286128	189770	210761	166675	324297	124158	139681	127879	58450	101248	171407	3508004
	average gene number per cell	231.582	236.704	170.385	184.881	175.824	176.093	233.278	201.268	164.386	141.943	176.403	182.306	266.733	270.514	166.894	199.881	/
	average UMI counts per cell	415.351	424.754	301.268	317.522	286.587	289.738	393.658	329.86	256.662	222.853	281.323	295.446	443.545	444.027	268.614	338.655	/
SPC level	SPC number	17897	23479	15427	13070	18214	15740	10871	12071	9480	18513	6762	7245	6806	3225	4910	7947	/
	average radius per SPC	28.2125	25.4062	27.5254	25.9776	26.4145	26.5046	28.1152	26.3252	28.3197	28.9519	26.1297	24.7087	23.9986	24.8193	26.5607	26.0271	/
	average gene number per SPC	1948.97	2048.29	1612.59	1750.5	1649.84	1644.73	2150.69	1909.66	1646.37	1425.49	1658.76	1710.62	2408.27	2421.58	1570.55	1765.07	/
	average UMI counts per SPC	6986.17	7343.32	5258.25	5566.59	4947.9	4995.88	6797.86	5694.96	4454.74	3850.12	4740.71	4985.95	7865.59	7941.21	4526.26	5571.23	/

## Sheet: section
Basic statistics of each section. Area: Segmentated cell area (number of pixel) nDNB: Number of spot with features n_genes_by_counts: Type of genes in segmentated cell total_counts: UMI count in segmentated cell
section	area	area	area (μm²)	area (μm²)	nDNB	nDNB	n_genes_by_counts	n_genes_by_counts	total_counts	total_counts
	median	mean	median	mean	median	mean	median	mean	median	mean
1	138	129.271	70.5491	66.0865	76	84.1239	192	234.48	281	371.278
2	112	123.839	57.2572	63.3096	65	76.3904	146	174.859	193	247.018
3	73	88.6565	37.3194	45.3234	49	62.7886	162	216.029	237	347.859
4	100	113.016	51.1225	57.7765	61	73.7648	149	184.703	224	299.234
5	118	124.246	60.3246	63.5179	69	80.992	173	216.713	255	342.221
6	78	95.0137	39.8756	48.5734	50	62.1785	116	146.94	159	214.351
7	74	92.0052	37.8307	47.0354	48	61.6231	124	161.664	182	257.265
8	78	94.5466	39.8756	48.3346	49	62.2296	123	158.359	198	276.166
9	111	118.9	56.746	60.7846	67	77.4143	163	198.471	253	335.634
10	77	94.4326	39.3643	48.2763	46	59.2312	143	191.946	230	340.17
11	64	81.2032	32.7184	41.5131	44	56.5501	122	163.096	186	269.018
12	77	96.0062	39.3643	49.0808	52	66.7989	166	218.937	246	361.057
13	98	112.634	50.1001	57.5813	61	75.4901	162	235.76	242	426.005
14	97	112.433	49.5888	57.4785	64	77.2852	196	244.272	303	412.544
15	110	120.352	56.2348	61.5271	68	78.4379	174	204.888	277	362.335
16	92	108.508	47.0327	55.472	56	69.5961	145	182.253	223	309.653
17	103	120.275	52.6562	61.4875	57	68.7837	114	139.914	165	216.533
18	86	104.236	43.9654	53.2883	50	62.3244	113	149.037	185	260.262
19	110	121.942	56.2348	62.3397	63	73.0352	136	165.718	213	275.065
20	84	103.726	42.9429	53.0271	50	64.7587	148	199.386	243	362.781
21	104	117.649	53.1674	60.1449	61	72.0473	162	188.498	256	334.94
22	90.5	106.294	46.2659	54.34	55	68.3432	159	198.993	248	350.544
23	132	135.272	67.4817	69.1543	83	89.5447	230	271.934	380	501.667
24	75	94.4222	38.3419	48.271	47	59.3718	121	152.98	182	248.343
25	78	97.1692	39.8756	49.6753	49	63.4697	141	184.29	197	288.104
26	72	96.1201	36.8082	49.139	48	65.1561	142	188.27	234	347.819
27	141	133.106	72.0827	68.0469	85	87.7628	207	234.187	332	402.945
28	116	128.339	59.3021	65.6102	75	85.254	184	209.767	299	360.697
29	124	133.01	63.3919	67.9979	77	86.4977	189	223.18	285	367.048
30	98	115.372	50.1001	58.9811	57	70.5764	137	170.157	203	279.555
31	73	92.9005	37.3194	47.4931	48	61.9678	168	220.034	265	394.437
32	93	112.588	47.5439	57.558	57	71.7633	140.5	183.187	211	310.777
33	122	123.869	62.3695	63.325	66	76.0057	242	285.039	360	487.944
34	77	94.0447	39.3643	48.078	52	65.1965	150	185.536	232	307.937
35	139	124.102	71.0603	63.4441	82	81.2491	224	277.844	397	556.16

## Sheet: section per sample
Basic statistics of each section per sample. Area: Segmentated cell area (number of pixel) nDNB: Number of spot with features n_genes_by_counts: Type of genes in segmentated cell total_counts: UMI count in segmentated cell
sample	section	area	area	area (μm²)	area (μm²)	nDNB	nDNB	n_genes_by_counts	n_genes_by_counts	total_counts	total_counts
		median	mean	median	mean	median	mean	median	mean	median	mean
0hpa1	4	122	136.789	62.3695	69.9301	56	63.57	95	111.472	133.5	163.047
0hpa1	5	84	105.074	42.9429	53.7166	62	78.1481	232	272.263	372	476.46
0hpa1	6	63	77.087	32.2072	39.4088	44	54.8635	152	180.593	231	297.121
0hpa1	7	77	93.8619	39.3643	47.9845	53	66.537	189	224.431	269	345.883
0hpa1	8	74	90.5224	37.8307	46.2773	49	59.6553	132	155.379	181	225.908
0hpa1	9	175	158.562	89.4644	81.0608	109	101.072	227	227.686	363	368.419
0hpa1	10	172	158.976	87.9307	81.2724	99	94.3089	210	223.391	313	338.724
0hpa1	12	87	106.406	44.4766	54.3976	56	69.7965	164	192.716	243	311.09
0hpa1	13	182	164.756	93.043	84.2271	133	119.265	431	423.748	894	859.442
0hpa1	14	123	133.736	62.8807	68.3692	84	94.1266	259	301.165	431	534.788
0hpa1	15	166	146.591	84.8634	74.9411	100	96.3034	228	232.698	373	384.102
0hpa1	16	167	144.518	85.3746	73.8814	99	93.4429	210	217.752	373	392.585
0hpa1	17	145	148.602	74.1276	75.9692	78	83.8893	135	150.391	221	254.476
0hpa1	18	131	152.271	66.9705	77.8447	59	70.4773	89	108.532	152	193.968
0hpa1	19	174	161.945	88.9532	82.7905	76	75.9081	112	117.29	186	195.836
0hpa1	20	57	76.8707	29.1398	39.2982	37	51.2374	138	179.12	248	358.018
0hpa1	21	177	157.349	90.4868	80.4408	99	95.0561	195	203.397	342	359.596
0hpa1	22	182	170.293	93.043	87.058	115	105.32	252	261.066	484	489.218
0hpa1	23	148	141.48	75.6613	72.3283	98	97.5227	288.5	299.792	551	596.856
0hpa1	24	140	143.102	71.5715	73.1574	83	88.9846	160	181.391	264	311.745
0hpa1	25	179	157.24	91.5093	80.3851	110	103.122	254	263.286	431	448.079
0hpa1	26	62	88.8176	31.696	45.4058	43	62.5816	143	190.008	244	368.354
0hpa1	27	179	166.653	91.5093	85.1971	121	111.788	251	256.377	449	446.776
0hpa1	28	125	146.042	63.9031	74.6604	79	94.607	157	178.627	272	335.211
0hpa1	29	182	162.041	93.043	82.8392	131	119.091	342	324.464	662	618.407
0hpa1	30	115	131.74	58.7909	67.3486	76	90.0262	227	258.246	378	473.78
0hpa1	31	58	76.7649	29.6511	39.2442	38	52.1433	175	221.84	288	403.803
0hpa1	32	88	109.423	44.9878	55.9398	58	73.8254	163	199.594	264	345.977
0hpa1	33	177	158.961	90.4868	81.2647	123	110.325	460	433.853	853.5	790.039
0hpa1	34	110	126.672	56.2348	64.7578	73	86.3283	197	218.303	313	373.219
0hpa1	35	122	126.144	62.3695	64.4882	84	90.6435	374	396.191	746	868.347
0hpa2	7	61	85.5936	31.1847	43.7576	46	62.9966	203	248.454	290	392.325
0hpa2	8	95	109.354	48.5664	55.9047	65	78.1863	188	234.619	269	360.706
0hpa2	9	99	118.144	50.6113	60.3983	63	78.2143	189	228.821	287	380.087
0hpa2	10	101	114.01	51.6337	58.2846	66	78.632	204	266.177	291	423.466
0hpa2	12	96	112.187	49.0776	57.3527	61	73.1166	187	231.751	278	375.243
0hpa2	13	116.5	125.094	59.5577	63.9512	81	89.8869	363	401.41	639	794.373
0hpa2	14	70	86.6126	35.7858	44.2785	50	62.3332	274	327.831	420	558.434
0hpa2	15	77	89.1443	39.3643	45.5728	50	60.4341	166	191.818	235	290.285
0hpa2	16	80	97.8121	40.898	50.004	53	66.4746	167	201.542	263	344.041
0hpa2	17	114	131.423	58.2797	67.1869	65	77.6836	139	162.891	214	264.677
0hpa2	18	67	82.0071	34.2521	41.9241	43	54.1085	109	135.902	186	246.075
0hpa2	19	89	110.597	45.499	56.5399	59	74.1426	166	195.403	269	341.568
0hpa2	20	134	146.437	68.5042	74.8621	85	96.0462	257	291.319	466	577.28
0hpa2	21	143	144.486	73.1052	73.8649	84	90.2224	216	237.971	368	437.247
0hpa2	22	158	143.118	80.7736	73.1657	103	99.5478	310	320.933	587	619.235
0hpa2	23	107	128.876	54.7011	65.8844	74	90.5341	273	311.06	480	612.205
0hpa2	24	55	70.962	28.1174	36.2776	39	50.6062	128	162.912	200	276.8
0hpa2	25	85	106.451	43.4541	54.4205	57	73.9332	183	225.469	275	378.35
0hpa2	26	62	80.6035	31.696	41.2065	42	55.948	125	158.072	206	285.671
0hpa2	27	176	154.085	89.9756	78.7719	125	111.865	356	347.27	661	641.763
0hpa2	28	96	113.98	49.0776	58.2694	64	76.8907	159	185.092	255	318.152
0hpa2	29	104	118.02	53.1674	60.3345	66	77.6499	166	197.097	250	324.931
0hpa2	30	87	102.967	44.4766	52.6393	53	64.311	133	153.705	199	246.602
0hpa2	31	116	127.731	59.3021	65.2993	76	85.5093	289	317.164	509	623.96
0hpa2	32	151	149.737	77.195	76.5494	99	102.339	271	287.804	472	535.66
0hpa2	33	152	134.945	77.7062	68.9874	98	92.9487	383	377.15	673	688.564
0hpa2	34	80	93.421	40.898	47.7591	54	65.675	155	184.482	247	311.975
0hpa2	35	71	84.939	36.297	43.4229	50	62.6882	227	277.249	420	567.489
3dpa1	1	180	172.469	92.0205	88.1707	124	112.39	333	323.757	512.5	515.974
3dpa1	2	116	130.786	59.3021	66.861	64	77.053	141	174.769	183	241.559
3dpa1	3	104	115.003	53.1674	58.7924	74	85.4931	265	315.542	397	513.721
3dpa1	4	99	111.175	50.6113	56.8354	61	72.699	160	196.967	236	308.64
3dpa1	5	180	167.573	92.0205	85.6673	127	115.904	354	348.788	541	541.979
3dpa1	6	131	138.099	66.9705	70.5999	88	96.7487	234	254.341	336	380.585
3dpa1	7	67	87.1221	34.2521	44.539	48	64.691	149	188.721	227	313.952
3dpa1	8	59	74.2874	30.1623	37.9776	39	50.8633	95	123.899	164	228.843
3dpa1	9	181	168.3	92.5317	86.0393	127	115.777	291	303.088	520	530.756
3dpa1	10	82	101.978	41.9205	52.1334	48	61.2778	136	173.825	228	317.545
3dpa1	11	98	114.339	50.1001	58.453	70	82.9857	213	248.578	348	440.967
3dpa1	12	136	138.798	69.5266	70.9569	99	105.942	367	397.578	617	719.363
3dpa1	13	94	112.576	48.0552	57.5519	62	77.4733	156	193.494	220	298.276
3dpa1	14	173	153.26	88.4419	78.3504	128	116.545	357	339.424	610	593.194
3dpa1	15	132	136.641	67.4817	69.8541	79	90.0152	187	235.147	357	489.886
3dpa1	16	78	91.2598	39.8756	46.6543	46	59.095	128	184.386	187	299.522
3dpa1	17	127	131.581	64.9256	67.2675	65	74.4356	125	160.702	162	224.68
3dpa1	18	83	96.788	42.4317	49.4805	45	60.3884	128	206.169	180	341.266
3dpa1	19	93	106.588	47.5439	54.4904	54	64.2759	118	149.552	167	224.329
3dpa1	20	179	161.322	91.5093	82.4717	93	91.7755	218	292.15	365	525.248
3dpa1	21	169	153.648	86.397	78.5487	85.5	84.2937	195.5	250.502	382	517.982
3dpa2	1	93	111.234	47.5439	56.8655	65	81.0764	227	282.649	334	460.863
3dpa2	2	104	117.254	53.1674	59.943	62	73.9585	154	186.948	205	262.776
3dpa2	3	70	86.8436	35.7858	44.3966	53	67.202	226.5	279.271	338	463.246
3dpa2	4	180	159.137	92.0205	81.3548	121	109.971	283	278.941	469	465.084
3dpa2	5	120	136.805	61.347	69.9383	77	90.6098	184	216.362	264	332.556
3dpa2	6	65	81.0494	33.2296	41.4345	43	54.7974	103	128.484	139	182.793
3dpa2	7	51	64.5473	26.0725	32.9982	35	46.0812	94	127.076	142	202.757
3dpa2	8	64	77.8257	32.7184	39.7865	38	48.8085	86	113.747	146	206.434
3dpa2	9	95	114.09	48.5664	58.3255	65	79.246	184	221.331	289	372.006
3dpa2	10	64	78.4477	32.7184	40.1044	39	49.2456	115	157.374	192	282.654
3dpa2	11	52	66.8284	26.5837	34.1644	40	51.4879	148	187.68	223	306.802
3dpa2	12	129	136.352	65.948	69.7066	92	102.241	351	393.86	564	693.51
3dpa2	13	92	108.97	47.0327	55.7082	60	75.2036	156	199.1	216	301.757
3dpa2	14	94	109.678	48.0552	56.0701	66	82.1406	202	245.314	312	416.845
3dpa2	15	81	94.46	41.4092	48.2903	51	63.7533	138	177.734	244	343.508
3dpa2	16	63	73.8734	32.2072	37.7659	42	51.4057	134	174.116	194	270.462
3dpa2	17	65	72.4141	33.2296	37.0199	44	51.5115	124	151.721	160	205.384
3dpa2	18	73	82.0985	37.3194	41.9708	51	59.8988	197	243.857	290	393.296
3dpa2	19	68	76.2067	34.7633	38.9588	44	51.2027	119	141.817	165	207.57
3dpa2	20	70	82.0287	35.7858	41.9351	41	50.5869	153	198.117	231	328.294
3dpa2	21	118	127.315	60.3246	65.0868	59.5	72.6559	231.5	280.826	455	603.715
5dpa1	1	157	140.512	80.2623	71.8331	71	80.3195	155	196.539	217	299.887
5dpa1	2	93	107.627	47.5439	55.0216	55	61.8347	117	133.612	150	177.897
5dpa1	3	71	82.5947	36.297	42.2245	51	59.7524	184	211.705	261	318.706
5dpa1	4	74	84.0128	37.8307	42.9494	43	49.5043	97	117.355	137	171.257
5dpa1	5	179	160.178	91.5093	81.8872	85	85.5077	158	187.045	218	265.568
5dpa1	6	111	126.795	56.746	64.8207	69	80.4229	157	181.616	215	260.279
5dpa1	7	78	91.2942	39.8756	46.6719	48	56.7492	112	132.666	164	203.405
5dpa1	8	71	80.2563	36.297	41.029	41	48.3426	85	106.352	144	188.252
5dpa1	9	181	166.84	92.5317	85.2928	109	102.5	217	240.265	361	404.049
5dpa1	10	78	87.206	39.8756	44.5819	37	43.4405	85	109.527	131	179.437
5dpa1	11	79	91.131	40.3868	46.5884	47	55.8351	111	136.403	163	212.754
5dpa1	12	84	98.1367	42.9429	50.1699	55	66.658	175	214.01	254	335.718
5dpa1	13	81	89.9089	41.4092	45.9637	42	48.4921	79	93.3696	102	125.492
5dpa1	14	155	150.857	79.2399	77.1217	91	97.1465	200	227.352	321	386.798
5dpa1	15	138	138.505	70.5491	70.8074	77	86.5331	174	202.177	326	409.926
5dpa1	16	67	78.1856	34.2521	39.9704	43	52.6105	128	161.056	187	254.214
5dpa1	17	110	125.43	56.2348	64.123	60	70.7875	117	137.488	153.5	186.544
5dpa1	18	69	78.7404	35.2745	40.2541	47	56.1478	184	230.994	270	373.196
5dpa1	19	76	87.6031	38.8531	44.7849	54	63.9005	175	210.168	255	326.501
5dpa1	20	169	152.68	86.397	78.0537	100	92.6022	344	355.737	588	652.477
5dpa1	21	140	128.934	71.5715	65.9142	69	78.8889	207	297.669	392	653.882
5dpa2	1	93	103.786	47.5439	53.0578	54	64.2979	129	163.863	180	241.498
5dpa2	2	94	106.538	48.0552	54.4647	53	62.922	118	142.586	152	192.661
5dpa2	3	68	80.2944	34.7633	41.0485	43	51.3986	116	141.659	161	206.756
5dpa2	4	128	131.565	65.4368	67.2593	75	82.407	165	187.57	255	302.857
5dpa2	5	86	94.4203	43.9654	48.27	42	48.3724	86	107.73	110.5	144.046
5dpa2	6	77	88.793	39.3643	45.3932	44	52.3109	87	107.267	115	146.85
5dpa2	7	61	74.0107	31.1847	37.8361	38	47.2671	86	114.988	128	180.408
5dpa2	8	79	91.8894	40.3868	46.9762	44	54.229	92	116.978	161	217.074
5dpa2	9	71	85.7672	36.297	43.8463	44	54.4286	104	133.968	154	209.458
5dpa2	10	80	90.4888	40.898	46.2601	38	44.9004	80	111.662	127	189.829
5dpa2	11	66	78.2169	33.7409	39.9864	40	49.8346	92	120.671	136	187.48
5dpa2	12	85	101.773	43.4541	52.0288	56	70.7627	168	216.299	247	352.271
5dpa2	13	76	87.9278	38.8531	44.9509	42	49.9292	80	98.967	108	137.211
5dpa2	14	91	106.252	46.5215	54.3187	58	70.5882	144	175.877	223	294.127
5dpa2	15	98	114.003	50.1001	58.2813	58	71.676	134	167.17	246	333.276
5dpa2	16	72	82.0544	36.8082	41.9483	42	50.6787	98	124.327	139	187.494
5dpa2	17	75	84.1868	38.3419	43.0384	44	51.5182	95	119.089	123	160.594
5dpa2	18	68	78.3254	34.7633	40.0419	45	53.4853	147	189.486	216	302.181
5dpa2	19	69	78.9115	35.2745	40.3415	45	53.4738	121	154.317	172	231.952
5dpa2	20	71	78.8007	36.297	40.2849	41	47.9346	140	179.074	207	284.482
5dpa2	21	72	79.2373	36.8082	40.5081	42	49.1249	145	197.499	257	385.117
7dpa1	8	72	82.0945	36.8082	41.9688	42	49.614	122	147.891	164	209.598
7dpa1	9	67	75.8104	34.2521	38.7562	40	46.5627	100	118.389	141	170.742
7dpa1	10	92	103.491	47.0327	52.9073	55	69.4545	183	248.33	248	366.3
7dpa1	12	121	133.94	61.8582	68.4736	71	83.6785	186	236.67	266	366.666
7dpa1	13	70	81.91	35.7858	41.8744	49	57.4037	209	242.466	331	411.558
7dpa1	14	129	133.036	65.948	68.0113	84	91.2418	300	336.668	455	556.203
7dpa1	15	67	78.2699	34.2521	40.0135	44	52.0685	127	149.078	174	214.133
7dpa1	16	180	162.953	92.0205	83.3057	89	90.7471	170	182.168	267	294.349
7dpa1	17	91	104.993	46.5215	53.6749	43	50.9098	76	88.8243	108.5	130.436
7dpa1	18	75	88.0898	38.3419	45.0337	40	48.1227	73	89.8423	119	152.574
7dpa1	19	86	103.883	43.9654	53.1077	47	58.1281	99.5	120.84	149	190.876
7dpa1	20	156	159.188	79.7511	81.3809	80	88.3954	163	210.529	260	364.404
7dpa1	21	76	87.0449	38.8531	44.4995	44	52.3447	119	140.35	170	212.049
7dpa1	22	61	71.2811	31.1847	36.4407	40	48.1092	126	155.069	186	245.647
7dpa1	23	82	96.8292	41.9205	49.5015	53	64.1564	189	222.14	285	362.872
7dpa1	24	81	96.8079	41.4092	49.4906	49	61.3428	135	171.432	193	262.064
7dpa1	25	71	82.6387	36.297	42.247	46	55.4174	145	178.765	196	257.556
7dpa1	26	117	136.925	59.8133	69.9996	73	91.8245	231	287.275	393	557.494
7dpa1	27	73	79.0788	37.3194	40.4271	46	51.4364	122.5	140.932	176	212.475
7dpa1	28	78	87.4277	39.8756	44.6952	51.5	59.9542	137	159.59	205.5	255.671
7dpa1	29	140	158.262	71.5715	80.9073	69	80.73	118	143.65	174	224.785
7dpa1	30	155	152.023	79.2399	77.718	65	70.046	101	113.609	149	177.609
7dpa2	4	93	107.237	47.5439	54.8224	47	55.4222	88	109.832	126	167.557
7dpa2	5	60	71.5461	30.6735	36.5761	39	46.2508	112	139.421	164	213.732
7dpa2	7	74	88.5027	37.8307	45.2448	45	53.5743	123	148.23	162	205.823
7dpa2	8	60	70.0994	30.6735	35.8365	42	49.7981	162	190.759	224	280.413
7dpa2	9	70	79.7202	35.7858	40.755	43	49.7284	105	122.827	148	181.755
7dpa2	10	76	95.794	38.8531	48.9723	50	64.1085	189	234.535	262	361.421
7dpa2	12	78	94.4214	39.8756	48.2706	49	60.405	130	160.294	187	245.25
7dpa2	13	149	138.949	76.1725	71.0344	98	96.5718	289	325.507	504	614.429
7dpa2	14	67	80.8004	34.2521	41.3072	41	51.0075	113	152.288	159	229.967
7dpa2	15	144	140.111	73.6164	71.6284	91	95.134	234	261.437	363	424.877
7dpa2	16	81	98.743	41.4092	50.4799	46	56.5172	93	114.141	138	177.63
7dpa2	17	115	135.413	58.7909	69.2263	62	73.7397	116	135.144	177	218.642
7dpa2	18	105	124.336	53.6786	63.5636	61	73.7916	121	142.236	210	261.109
7dpa2	19	176	162.04	89.9756	82.8388	103	96.7919	209	215.628	359	372.052
7dpa2	20	66	76.8412	33.7409	39.2831	39	46.9036	101	130.166	153	213.986
7dpa2	21	63	74.1759	32.2072	37.9206	39	46.2177	115	138.655	165	213.046
7dpa2	22	57	68.0532	29.1398	34.7905	37	45.4201	125	152.416	187	243.406
7dpa2	23	121	135.097	61.8582	69.0647	75	88.6863	241	291.281	388	517.169
7dpa2	24	79	95.1639	40.3868	48.6502	52	64.1574	166	194.21	244	307.932
7dpa2	25	89	108.209	45.499	55.3192	56	69.8508	161	202.782	217.5	299.966
7dpa2	26	65	76.2601	33.2296	38.9861	43	53.0658	150	187.944	235	325.019
7dpa2	27	137.5	149.372	70.2934	76.3625	71	85.7424	141	173.618	201.5	267.202
7dpa2	28	92	104.977	47.0327	53.6669	56	66.7291	133	160.17	197	254.401
7dpa2	29	98	108.572	50.1001	55.5048	59	68.2741	186.5	218.656	279	344.716
7dpa2	30	110	119.852	56.2348	61.2715	63	72.555	160	186.732	238	299.717
10dpa1	1	178	167.213	90.9981	85.4836	130	119.309	345	335.75	554	550.265
10dpa1	2	134	134.576	68.5042	68.7987	88	92.7004	206	221.031	287	320.11
10dpa1	3	84	101.092	42.9429	51.6806	62	76.8256	240	279.796	366	461.923
10dpa1	4	133.5	131.493	68.2485	67.2223	88	91.7226	227	243.866	366	408.272
10dpa1	5	182	167.017	93.043	85.3833	134	121.357	377	371.373	607	601.762
10dpa1	6	76	90.9612	38.8531	46.5016	48	58.6655	110	127.774	147	179.603
10dpa1	7	174	150.99	88.9532	77.1899	116	109.486	278	285.658	466	485.832
10dpa1	8	169	154.751	86.397	79.1126	110	103.903	236	242.559	440	466.732
10dpa1	9	180	155.073	92.0205	79.2774	118	109.384	296	305.669	473	507.939
10dpa1	10	66	85.4855	33.7409	43.7023	47	62.2484	249	300.401	437	583.464
10dpa1	11	67	83.9199	34.2521	42.902	52	64.426	197	227.565	300	371.172
10dpa1	12	60	72.8816	30.6735	37.2589	50	59.9797	259	303.129	392	504.215
10dpa1	13	174.5	154.482	89.2088	78.975	130	118.009	391	365.107	605.5	582.224
10dpa1	14	84	118.222	42.9429	60.4381	57	79.6186	153	187.739	224	295.883
10dpa2	1	176	150.804	89.9756	77.0948	127	111.343	332	333.761	547	547.441
10dpa2	2	174	159.309	88.9532	81.4425	119	109.874	261	262.719	382	386.302
10dpa2	3	94	110.466	48.0552	56.4728	71	83.9745	254	286.563	394	472.611
10dpa2	4	172	146.349	87.9307	74.817	113	106.138	299	295.637	496	503.253
10dpa2	5	179	152.506	91.5093	77.9651	131	116.068	364	349.201	578	565.504
10dpa2	6	72	81.6077	36.8082	41.7199	50	56.9165	126	142.778	168	197.419
10dpa2	7	168	142.739	85.8858	72.9715	119	109.836	331	320.807	567	567.339
10dpa2	8	169	148.861	86.397	76.1015	115	103.575	259	248.317	507	498.603
10dpa2	9	84	90.2167	42.9429	46.121	57	62.0242	153.5	174.741	232	278.14
10dpa2	10	123	120.774	62.8807	61.7425	72	74.0632	230	251.226	417	485.51
10dpa2	11	71	82.3913	36.297	42.1205	43	57.3671	120	181.541	180	300.845
12hpa1	1	156	143.675	79.7511	73.4504	65	73.896	120	148.241	171	228.46
12hpa1	2	121	136.351	61.8582	69.706	59	72.3031	109	133.138	146	193.654
12hpa1	3	53	71.0138	27.0949	36.304	40	54.4432	155	204.115	238	347.591
12hpa1	4	71	86.9107	36.297	44.4309	45	57.498	110	140.643	167.5	232.729
12hpa1	5	137	140.417	70.0378	71.7845	80	88.3082	168	199.029	252	323.497
12hpa1	6	78	100.221	39.8756	51.2353	50	65.9189	111	143.259	157	217.256
12hpa1	7	102	123.584	52.145	63.1794	60	75.3239	120	150.732	189	257.947
12hpa1	8	85	104.431	43.4541	53.3875	52	66.0185	110	138.874	202	274.484
12hpa1	9	140	134.461	71.5715	68.7397	95	97.8814	249	273.787	463	538.596
12hpa1	10	45	62.151	23.0051	31.7732	30	41.7262	104	147.321	186	293.54
12hpa1	11	61	79.7111	31.1847	40.7503	40	53.41	102	131.438	157	218.411
12hpa1	12	49	66.2624	25.05	33.875	37	49.8586	131	171.582	198	285.535
12hpa1	13	70	84.935	35.7858	43.4209	43	53.3106	90	111.654	126	165.735
12hpa1	14	113	132.855	57.7684	67.9189	75	90.4727	169	195.867	280	354.838
12hpa1	15	176	155.901	89.9756	79.7005	114	104.617	234	232.207	512	511.521
12hpa1	16	132	138.608	67.4817	70.8599	88	97.8392	223	248.94	386	473.821
12hpa1	17	112	131.853	57.2572	67.4065	68	84.5424	142	177.334	203	276.681
12hpa1	18	127	139.324	64.9256	71.2261	66	79.1411	134	165.332	206	282.744
12hpa1	19	134	145.384	68.5042	74.324	79	91.0211	161	183.188	248	303.916
12hpa1	20	179.5	164.265	91.7649	83.9766	74	76.823	131	159.942	209.5	287.376
12hpa1	21	106	119.552	54.1899	61.118	63	75.1823	181	227.194	370	540.873
12hpa2	1	85	94.7457	43.4541	48.4364	52	61.6065	131	164.021	187	248.963
12hpa2	2	101	116.888	51.6337	59.756	63	74.571	149	177.991	201	256.014
12hpa2	3	60	74.5576	30.6735	38.1157	45	56.7747	177	224.796	263	363.18
12hpa2	4	99	115.104	50.6113	58.8439	60	76.5402	168	214.369	260	368.264
12hpa2	5	81	93.0287	41.4092	47.5586	52	62.7724	143	172.488	197	257.275
12hpa2	6	71	83.772	36.297	42.8263	47	56.0809	109	133.417	145	186.603
12hpa2	7	70	86.2859	35.7858	44.1115	46	58.2984	118	149.63	181	249.043
12hpa2	8	134	133.35	68.5042	68.172	87	91.3673	199	220.762	395	463.673
12hpa2	9	55	70.7816	28.1174	36.1853	41	53.9285	145	183.213	229	316.005
12hpa2	10	48	67.7461	24.5388	34.6335	33	47.8479	166	228.771	308	478.459
12hpa2	11	55	69.2638	28.1174	35.4094	38	49.6943	108	140.188	164	231.189
12hpa2	12	52	66.5903	26.5837	34.0426	39	50.851	153	196.384	227	319.056
12hpa2	13	69	82.7875	35.2745	42.323	45	56.005	111	137.607	154.5	203.715
12hpa2	14	95	111.301	48.5664	56.8997	68	81.8862	195	223.418	314	390.985
12hpa2	15	145	141.235	74.1276	72.203	93	96.2007	210	229.144	419	485.375
12hpa2	16	105	120.078	53.6786	61.3867	69	85.7068	202	252.692	324	461.572
12hpa2	17	75	84.0167	38.3419	42.9514	47	55.5938	114	139.41	154	200.088
12hpa2	18	90	98.9233	46.0103	50.572	50	59.5071	125	160.341	183	254.603
12hpa2	19	103	113.037	52.6562	57.7874	66	74.2248	162	184.135	236	284.57
12hpa2	20	90	97.7913	46.0103	49.9933	47	56.0825	133	177.027	204	297.873
12hpa2	21	76	83.4193	38.8531	42.6461	41	50.4288	111.5	155.387	207	318.115
14dpa1	3	79	90.573	40.3868	46.3032	43	48.5265	95	109.707	137	164.685
14dpa1	4	75	88.6134	38.3419	45.3014	45	53.6353	99	120.176	140	175.95
14dpa1	5	71	82.6475	36.297	42.2515	44	53.5275	116	145.569	173	228.524
14dpa1	7	73	84.3113	37.3194	43.102	45	52.6645	113	134.378	152	188.861
14dpa1	8	74	84.2321	37.8307	43.0615	46	53.9218	113	136.132	156	197.385
14dpa1	9	113	126.697	57.7684	64.7705	57	65.6023	102	119.262	148	181.003
14dpa1	10	95	109.668	48.5664	56.0652	53	63.7553	129	158.756	177	236.545
14dpa1	12	93	104.947	47.5439	53.6513	53	62.6033	123	156.265	178	241.81
14dpa1	13	174	143.227	88.9532	73.2213	113	103.859	366	384.751	702.5	782.659
14dpa1	14	77	87.4758	39.3643	44.7198	51	60.5803	185	239.247	274	394.391
14dpa1	15	95	106.871	48.5664	54.6351	62	69.7718	177	200.465	257.5	307.854
14dpa1	16	77	88.6359	39.3643	45.3129	49	59.6509	149	197.616	232	341.379
14dpa1	17	92	103.588	47.0327	52.9565	38	43.8781	58	66.5026	84	97.6077
14dpa1	18	105	110.305	53.6786	56.3906	56	61.9797	124	141.413	203.5	243.843
14dpa1	19	131	147.529	66.9705	75.4204	69	75.1803	139.5	150.602	211	243.082
14dpa2	3	89	102.602	45.499	52.4528	47	55.1268	95	115.682	139	175.1
14dpa2	4	83	96.8834	42.4317	49.5292	53	63.3351	132	153.016	196	238.192
14dpa2	5	93	111.571	47.5439	57.038	59	72.1858	155	183.464	243	307.293
14dpa2	7	78	91.7006	39.8756	46.8796	50	59.38	125	146.567	175	214.964
14dpa2	8	81	96.7283	41.4092	49.4499	58	70.8357	194	230.106	300	387.679
14dpa2	9	145	150.091	74.1276	76.7304	67	73.6263	110	122.716	164	187.284
14dpa2	10	171	154.838	87.4195	79.1571	99	95.938	223	236.914	339	374.797
14dpa2	12	66	77.4099	33.7409	39.5739	44	53.4144	142	167.078	209	263.037
14dpa2	13	182	160.925	93.043	82.269	141	124.291	609	576.711	1344	1279.24
14dpa2	14	60	74.4815	30.6735	38.0768	43	53.9317	216	253.204	327	417.935
14dpa2	15	166	143.679	84.8634	73.4524	113	105.003	351	353.831	603	629.76
14dpa2	16	71	85.047	36.297	43.4782	47	57.7088	177	205.092	285	361.601
14dpa2	17	106	119.476	54.1899	61.0791	70	79.2194	170	185.652	271.5	315.388
14dpa2	18	69	82.7262	35.2745	42.2917	47	56.9536	137.5	160.691	240.5	295.524
14dpa2	19	170.5	151.802	87.1639	77.6048	68.5	73.2222	101	141.976	147	230.071
36hpa1	7	72	85.7951	36.8082	43.8606	48	56.2804	146	178.07	205	267.355
36hpa1	8	86	93.2269	43.9654	47.6599	47	54.0761	111	133.745	154	194.397
36hpa1	9	82	90.0202	41.9205	46.0206	45	50.5847	91	110.236	131	166.238
36hpa1	10	80	95.93	40.898	49.0418	52	63.6094	174.5	216.439	247	334.845
36hpa1	12	107	124.779	54.7011	63.7901	68	82.358	204	246.867	310	411.257
36hpa1	13	82	99.2382	41.9205	50.733	56	69.1828	197.5	244.223	323	440.867
36hpa1	14	78	91.9878	39.8756	47.0264	50	62.0877	150	191.733	214	294.271
36hpa1	15	85	106.88	43.4541	54.64	58	74.2712	200	246.476	291	397.335
36hpa1	16	97.5	117.247	49.8444	59.9397	61	75.2562	158	193.015	243	321.107
36hpa1	17	93	110.332	47.5439	56.4045	54	65.5635	118	144.35	177	229.021
36hpa1	18	87	104.772	44.4766	53.5619	50	61.6946	106	129.767	176	228.556
36hpa1	19	114	130.114	58.2797	66.5175	59	72.0506	122	156.527	185	254.837
36hpa1	20	83	104.475	42.4317	53.4102	52	68.8361	156	222.328	247	396.809
36hpa1	21	85	98.882	43.4541	50.5509	50	60.6354	136	168.165	198	264.583
36hpa1	22	75	87.2167	38.3419	44.5873	41	49.3308	100	133.289	146	207.855
36hpa1	23	141	144.222	72.0827	73.73	86	93.5136	222	269.671	356	468.646
36hpa1	24	80	97.19	40.898	49.686	44	54.8872	97	125.047	138	187.29
36hpa1	25	75	90.3893	38.3419	46.2093	42	51.7379	100	134.785	133	192.079
36hpa1	26	118	136.338	60.3246	69.6992	72	88.7057	196	249.135	329	470.642
36hpa1	27	89	101.187	45.499	51.7292	47	55.7184	101	124.902	142	185.992
36hpa1	28	121	135.467	61.8582	69.2543	77	89.1919	195	223.876	309	382.034
36hpa1	29	143	151.034	73.1052	77.2123	82	92.2665	176	210.632	260	332.93
36hpa1	30	109	124.802	55.7235	63.8019	58	70.4323	123	147.435	178.5	230.607
36hpa1	31	64	79.3453	32.7184	40.5633	41	51.6537	121	153.805	180	246.477
36hpa1	32	78	94.7282	39.8756	48.4274	45	55.4263	98	122.089	141	184.996
36hpa1	33	91	111.888	46.5215	57.1999	46	58.9096	142	181.847	198	274.195
36hpa1	34	68	84.2472	34.7633	43.0693	45	57.4544	132	167.225	201	270.395
36hpa1	35	179	166.991	91.5093	85.3701	102	96.7279	193	208.195	333	363.201
36hpa2	7	123	139.935	62.8807	71.5384	68	83.386	166	214.183	233.5	337.698
36hpa2	8	84	95.2379	42.9429	48.688	51	59.632	124	149.861	173	222.289
36hpa2	9	110	130.435	56.2348	66.6815	66	80.8198	147	182.841	224	304.256
36hpa2	10	89	105.208	45.499	53.7852	58	70.5792	188	228.506	274	370.237
36hpa2	12	68	86.1718	34.7633	44.0532	43	56.5463	127	166.846	187	265.655
36hpa2	13	147	149.633	75.1501	76.4962	71	81.5357	135	171.172	220	302.047
36hpa2	14	162.5	150.588	83.0741	76.9845	85	87.9724	174	199.251	265.5	318.731
36hpa2	15	173	155.197	88.4419	79.3407	80	82.1325	134	157.897	195	236.916
36hpa2	16	90	109.935	46.0103	56.2015	48	60.2025	96	119.384	145	193.298
36hpa2	17	131	149.212	66.9705	76.2808	60	70.6091	96	111.572	148	178.77
36hpa2	18	117	133.173	59.8133	68.0815	69	82.9015	142	168.62	257	329.829
36hpa2	19	140	143.384	71.5715	73.3014	79	86.0175	154	170.981	260	305.796
36hpa2	20	64	82.0431	32.7184	41.9425	43	55.3551	128	170.457	211	299.267
36hpa2	21	116	135.776	59.3021	69.4122	69	82.0718	155	179.195	235	292.389
36hpa2	22	72	91.1389	36.8082	46.5925	45	57.4678	121	152.761	185	252.771
36hpa2	23	180	152.635	92.0205	78.0307	94	90.265	180	202.352	287	326.151
36hpa2	24	81	99.4361	41.4092	50.8342	45	56.7741	97	123.941	139	187.667
36hpa2	25	60	78.2239	30.6735	39.99	40	52.5614	121	160.385	167	235.911
36hpa2	26	70	90.7874	35.7858	46.4128	46	60.2016	125	167.772	203	293.475
36hpa2	27	106	122.227	54.1899	62.4856	68	80.2334	184	213.944	280	343.467
36hpa2	28	170	146.245	86.9083	74.764	106	97.397	255	264.904	439	453.015
36hpa2	29	107	122.578	54.7011	62.6648	71	83.4837	214	256.376	320.5	412.457
36hpa2	30	86	102.606	43.9654	52.4548	49	60.5577	112	142.452	158	210.655
36hpa2	31	83	105.05	42.4317	53.7041	56	71.9785	217	262.046	338	456.777
36hpa2	32	91	108.217	46.5215	55.3231	55	65.6071	142	164.5	202	249.022
36hpa2	33	73	88.8008	37.3194	45.3972	34	44.6531	156	199.3	212.5	295.254
36hpa2	34	86	106.712	43.9654	54.5537	63	78.8638	197	252.701	312	425.756
36hpa2	35	178	164.023	90.9981	83.8526	103	96.986	218	246.504	351	429.932

## Sheet: cell group
Basic statistics of each cell group. Area: Segmentated cell area (number of pixel) nDNB: Number of spot with features n_genes_by_counts: Type of genes in segmentated cell total_counts: UMI count in segmentated cell
group	SC level										SPC level
	area	area	area (μm²)	area (μm²)	nDNB	nDNB	n_genes_by_counts	n_genes_by_counts	total_counts	total_counts	n_genes_by_counts	n_genes_by_counts	total_counts	total_counts
	median	mean	median	mean	median	mean	median	mean	median	mean	median	mean	median	mean
CNS	92	107.381	47.0327	54.896	61	73.574	202	249.864	294	399.091	2572	2595.23	7384	8010.7
CNS progenitor	77	94.2017	39.3643	48.1582	48	61.9961	139	184.538	195	281.104	1580	1683.68	3612	4372.16
DVB epidermal	82	97.3271	41.9205	49.756	51	61.7357	141	183.012	202	287.425	1847	1858.81	4715	5172.92
DVB parenchymal	92	107.841	47.0327	55.1308	58	70.7798	162	207.723	243	343.315	2215	2222.64	6442	6884.04
ARZ	84	99.5836	42.9429	50.9096	55	67.7295	164	202.911	237	313.973	2222	2252.76	5831	6380.25
cathepsin+ cells	114	124.506	58.2797	63.6505	69	79.4163	135	162.649	239	316.442	1423	1477.17	5220.5	5765.05
cathepsin+ cells progenitor	94	111.409	48.0552	56.9549	57	70.9865	128	164.727	203	289.985	1514	1553.28	4819	5269.21
dorsal body wall muscle	84	99.1499	42.9429	50.6879	48	59.916	123	169.151	177	267.349	1373	1474.41	3233.5	3924.47
dorsal epidermal	116	122.716	59.3021	62.7356	67	75.2036	159	197.483	236	318.632	1784	1813.25	4859	5399.56
dorsal epidermal progenitors (early stage)	94	107.454	48.0552	54.9333	60	71.8443	178	219.691	270	367.222	2040	2035.64	6000	6525.23
dorsal epidermal progenitors (late stage)	88	103.975	44.9878	53.1545	53	66.2265	142	190.358	204	300.411	1709	1810.95	4300	5057.92
gastrovascular cavity progenitor	83	104.314	42.4317	53.3281	51	67.3487	128	170.378	199	293.032	1433	1488.06	4200	4754.99
goblet cells	82	103.341	41.9205	52.8306	50	66.8078	125	167.121	195	292.657	1452	1514.91	4503	5105.63
goblet cells progenitor	101	116.515	51.6337	59.5653	63	76.193	141	175.331	241	332.21	1521	1583.45	5383	6039.35
muscle	95	109.04	48.5664	55.7438	57	68.951	147	191.022	215	307.748	1652	1694.47	4242	4900.59
neck parenchymal	102	116.674	52.145	59.6466	61	73.8344	165	213.404	242	346.867	1998	2024.03	5565	6223.92
neck parenchymal progenitor	93	108.134	47.5439	55.2808	55	68.6013	145	192.71	208	301.706	1656	1792.8	4102	4989.15
neoblast	81	97.9209	41.4092	50.0596	46	60.5579	120	170.337	172	269.975	1357.5	1472.98	3196.5	3969.88
otf+ neurons 1	84	100.473	42.9429	51.3645	53	65.9911	154	200.605	225	321.249	1891	1921.98	5004	5566.83
otf+ neurons 2	88	104.379	44.9878	53.3612	56	69.1744	160	204.938	239	335.448	1922	1952.82	5432	5919.62
parapharyngeal parenchymal 1	89	105.526	45.499	53.9478	58	71.8918	166	211.267	256	368.646	1913	1888.2	6026	6484.12
parapharyngeal parenchymal 2	86	103.713	43.9654	53.0209	53	66.7515	143	186.147	212	307.358	1467	1586.38	3924	4833.82
parapharyngeal parenchymal 3	82	102.51	41.9205	52.4058	53	68.6353	148	193.073	227	335.04	1638	1681.56	5009	5579.24
parapharyngeal parenchymal 4	97	112.053	49.5888	57.2844	66	78.1323	179	215.343	313	421.416	1939	1966.91	7161	7748.37
parapharyngeal parenchymal progenitor	87	104.448	44.4766	53.3962	57	71.0635	173	220.24	265	381.158	1962	1953.39	6078	6718.3
phagocytes	101	116.691	51.6337	59.6555	60	73.0223	131	167.204	207	287.657	1574	1633.16	4818	5328.63
phagocytes progenitor	81	100.453	41.4092	51.354	48	62.6755	116	157.782	172	259.758	1361	1411.43	3581	4114.9
pharynx	77	93.7899	39.3643	47.9478	52	65.4611	185	239.102	275	397.523	2385	2369.85	7265.5	7754.86
pharynx otf+ neuron	68	83.3768	34.7633	42.6243	48	59.2091	174	217.061	253	349.727	2186	2122.96	6284	6559.92
pharynx pouch	83	98.7062	42.4317	50.4611	56	68.6167	167	211.595	249	350.819	1950	1915.03	5463.5	5897.22
protonephridia	100	116.476	51.1225	59.5454	64	77.6488	173	221.205	270	385.644	2109	2196.02	6309	7285.04
scattered parenchymal	99	114.072	50.6113	58.3165	55	68.7979	135	181.592	196	290.431	1758	1811.4	4631	5185.65
scattered parenchymal early progenitor	95	111.223	48.5664	56.8599	59	72.6522	161	209.731	244	352.499	1913	1969.97	5563	6286.23
scattered parenchymal late progenitor	93	109.995	47.5439	56.2322	57	70.9164	152	198.179	231	334.635	1814.5	1866.33	5128	5809.63
ventral body wall progenitor	89	102.885	45.499	52.5975	55	67.2487	157	203.769	226	322.1	1689	1768.34	4198.5	4987.47
ventral epidermal	120	125.423	61.347	64.1194	70	77.4924	169	204.651	244	317.974	2104	2140.4	5638	6136.94

## Sheet: cell group per sample
Basic statistics of each cell group per sample. Area: Segmentated cell area (number of pixel) nDNB: Number of spot with features n_genes_by_counts: Type of genes in segmentated cell total_counts: UMI count in segmentated cell
sample	group	SC level								SPC level
		area	area	nDNB	nDNB	n_genes_by_counts	n_genes_by_counts	total_counts	total_counts	n_genes_by_counts	n_genes_by_counts	total_counts	total_counts
		median	mean	median	mean	median	mean	median	mean	median	mean	median	mean
0hpa1	CNS	120	123.877	78	83.3779	233	270.628	350	446.673	2654	2722.71	8334	9128.2
0hpa1	CNS progenitor	103	115.489	65	76.842	192	239.207	286	394.884	1520.5	1698.64	3771	4925.16
0hpa1	DVB epidermal	89	104.089	57	67.5387	165	204.918	237	328.033	2152.5	2168.95	5986.5	6526.45
0hpa1	DVB parenchymal	115	122.344	73	80.203	202	239.438	303	401.365	2483	2522.03	7761	8289.72
0hpa1	ARZ	77	119.067	49	72	230	252.333	340	427.933	2212	2212	6475	6475
0hpa1	cathepsin+ cells	175	153.603	101	97.2135	187	198.908	372	424.283	1675	1639.48	7321	7585.7
0hpa1	cathepsin+ cells progenitor	167	143.717	86	86.7763	164.5	187.813	285	353.514	1618	1624.45	5981	6361.04
0hpa1	dorsal body wall muscle	109	116.119	62	72.538	185	235.986	274	389.194	1682	1778.42	4518	5279
0hpa1	dorsal epidermal	139	134.056	80	83.3596	205	238.421	310	389.475	2042	2014.86	5928	6305.64
0hpa1	dorsal epidermal progenitors (early stage)	138	134.92	86	89.2737	268	296.233	426	513.544	2621	2603.25	9274	9619.98
0hpa1	dorsal epidermal progenitors (late stage)	137	135.722	73.5	82.2358	190	231.603	289.5	385.213	1845	1928.74	4992	5837.9
0hpa1	gastrovascular cavity progenitor	143	132.522	78	80.5681	164	191.699	280	354.938	1496	1530.34	5153	5670.42
0hpa1	goblet cells	149	134.424	82	83.208	170	195.672	293	364.381	1522	1594.5	5483	6196.21
0hpa1	goblet cells progenitor	159.5	139.258	91	89.0388	185	203.392	351	415.704	1683	1705.23	6998	7617.36
0hpa1	muscle	142.5	136.108	82	85.6978	218	249.642	339	421.946	2286	2147.19	7246	7272.48
0hpa1	neck parenchymal	126	131.292	80	88.2692	238	280.605	367	478.682	2620.5	2562.53	8538	9043.06
0hpa1	neck parenchymal progenitor	101	114.373	63	73.5505	173	212.966	258	345.031	1644	1765.43	4457	5343.95
0hpa1	neoblast	122	127.561	68	76.4765	157	197.769	235	325.405	1231.5	1400.62	3045.5	3988.28
0hpa1	otf+ neurons 1	128	127.355	77	82.8722	216	256.862	333	437.692	2279	2276.66	7052	7662.68
0hpa1	otf+ neurons 2	130	128.432	79	83.099	206	234.638	326	398.354	2208.5	2172.2	7331	7414.74
0hpa1	parapharyngeal parenchymal 1	137	129.743	83	85.5625	203	239.922	336	445.605	2060	2101.08	7145	8126.59
0hpa1	parapharyngeal parenchymal 2	134	126.546	79	81.7101	185	214.044	304	374.733	1510	1705.55	4807	5953.69
0hpa1	parapharyngeal parenchymal 3	135	133.501	80	85.4095	183	216.957	304	399.577	1742	1791.89	6180	6751.71
0hpa1	parapharyngeal parenchymal 4	139	133.469	91	91.029	206	233.37	411	501.554	2005	2018.18	8462	9020.74
0hpa1	parapharyngeal parenchymal progenitor	124	124.009	77	81.8945	202	237.08	328	425.439	2112	2054.46	7447	7724.16
0hpa1	phagocytes	149	131.791	77	78.4596	154	175.08	258	317.952	1636	1638.97	5713	6060.91
0hpa1	phagocytes progenitor	143	134.662	74	79.0314	149	177.091	242	307.908	1348.5	1400.71	3936.5	4522.32
0hpa1	pharynx	106	115.874	66	77.7006	209	226.958	297	355.078	2506	2206.56	7830	6634.56
0hpa1	protonephridia	118	129.152	77	86.961	231	255.731	392	467.83	2329.5	2419.88	8867	9230.65
0hpa1	scattered parenchymal	131	131.735	78	84.41	204	248.361	312	420.57	2272.5	2323.8	6976	7768.85
0hpa1	scattered parenchymal early progenitor	120	125.423	77	85.3854	244	278.982	393	488.811	2352	2296.75	7830	8193.88
0hpa1	scattered parenchymal late progenitor	131	131.981	80	85.6307	211	248.163	332	434.534	2259	2243.75	7207	7808.99
0hpa1	ventral body wall progenitor	99	110.019	64	72.891	188	215.469	272	337.161	1891	1832.75	5079	5353.95
0hpa1	ventral epidermal	118	121.124	71	75.89	172	191.548	247	292.245	2057	2073.04	5589	5854.91
0hpa2	CNS	92	108.312	63	75.66	242	302.414	379	522.7	3093	3096.89	10509	11170.9
0hpa2	CNS progenitor	64	83.7478	41	55.633	138	187.398	203	302.372	1420.5	1614.93	3574.5	4515.95
0hpa2	DVB epidermal	79	95.2033	53	64.5111	190	246.969	286	412.245	2432	2441.39	7447	7925.03
0hpa2	DVB parenchymal	82	100.738	55	67.9053	181	218.92	290	379.286	2471	2455.93	8223	8325.92
0hpa2	ARZ	77	96.4286	60	66.1429	246.5	274.095	389.5	459.238	1979	2168.67	5288	6429.33
0hpa2	cathepsin+ cells	116	128.085	78	87.664	185	209.758	346	436.425	1768.5	1768.84	7267	7781.48
0hpa2	cathepsin+ cells progenitor	97	114.709	65	77.8067	172	204.628	288	379.072	1808.5	1813.86	6559.5	6875.3
0hpa2	dorsal body wall muscle	80	94.8357	50	62.5317	158	206.28	229	328.878	1589	1645.65	4172	4671.24
0hpa2	dorsal epidermal	124	129.702	75	81.931	191	226.418	285	367.039	2034	2034.29	6001	6446.27
0hpa2	dorsal epidermal progenitors (early stage)	108	119.23	73	82.1847	239	277.511	375	469.069	2411.5	2442.99	7954	8622.42
0hpa2	dorsal epidermal progenitors (late stage)	98	112.507	65	75.925	207	251.635	313	420.174	2114	2071.24	6377	6501.47
0hpa2	gastrovascular cavity progenitor	66	92.0676	43	62.5038	139	201.117	212	348.481	1299.5	1468.94	3574	4786.35
0hpa2	goblet cells	87	108.358	57	73.4262	162	204.985	267	380.237	1687	1727.32	5871	6522.02
0hpa2	goblet cells progenitor	95	114.422	65	78.6079	172.5	208.442	312	419.068	1769	1762.85	7168	7499.56
0hpa2	muscle	93	108.694	61	73.3481	203	247.316	303	407.447	1994	2020.04	5751	6348.16
0hpa2	neck parenchymal	101	117.416	65	77.8953	201	248.941	312	423.668	2351.5	2347.1	7640.5	7980.48
0hpa2	neck parenchymal progenitor	87	102.559	56	69.6778	208	255.175	319	429.354	2518.5	2357.66	8163	7782.04
0hpa2	neoblast	71	91.8776	45	60.8037	149	202.044	219	332.327	1704	1751.48	4686	5317.23
0hpa2	otf+ neurons 1	86	102.502	57	69.0931	190	241.08	285	403.633	2157.5	2181	6412.5	6964.05
0hpa2	otf+ neurons 2	92	108.734	63.5	76.0212	230	287.86	357.5	499.065	2347	2455.98	7435	8592.33
0hpa2	parapharyngeal parenchymal 1	89	108.247	60	74.5578	177	225.365	297	436.382	1932	1965.38	7108	7944.47
0hpa2	parapharyngeal parenchymal 2	72	96.1603	46	63.3723	133	184.868	203.5	321.29	1288	1437.7	3476	4656.66
0hpa2	parapharyngeal parenchymal 3	84	104.152	56	71.073	172	215.538	278	397.032	1797	1754.15	6101.5	6479.32
0hpa2	parapharyngeal parenchymal 4	97	113.643	67	79.7718	188	226.507	373	496.933	1987.5	1990.78	8802	9143.06
0hpa2	parapharyngeal parenchymal progenitor	83	104.322	57	73.2251	190	243.495	307	449.206	2127	2069.08	7636	7986.34
0hpa2	phagocytes	100	118.867	66	80.348	173	210.041	292	386.897	1861	1881.17	6628	7031.55
0hpa2	phagocytes progenitor	82	103.46	53	69.4006	166	213.082	259.5	371.016	1859	1835.89	5830	6274.91
0hpa2	pharynx	66	90.2146	46	66.4341	195	276.18	304	500.454	2339	2327.58	7443	8549.42
0hpa2	pharynx pouch	182	171.933	137	129.533	444	415.467	755	701.933	2952	2952	10529	10529
0hpa2	protonephridia	102	114.813	69	78.049	232	270.862	370	470.92	2210	2263.52	7436	7831.22
0hpa2	scattered parenchymal	98	114.417	61	74.0008	189	236.006	284	392.921	2103	2153.19	6165	6877.5
0hpa2	scattered parenchymal early progenitor	99	113.476	65	77.5452	213	260.569	328	443.177	2447	2389.32	7951	8281.26
0hpa2	scattered parenchymal late progenitor	89	106.349	58	71.3195	187	239.491	290	413.395	2151.5	2158.52	6627.5	7305.52
0hpa2	ventral body wall progenitor	82	97.2632	54	65.9558	181	244.823	269	408.172	1861.5	1991.82	4993.5	6167.36
0hpa2	ventral epidermal	116	123.28	73	81.1037	208	252.898	312	411.624	2368.5	2405.49	6963.5	7613.5
3dpa1	CNS	106	114.271	74	83.66	246	297.695	359	462.349	2915	2933.77	7906	8750.24
3dpa1	CNS progenitor	84	99.7819	55	68.1763	163.5	208.262	238	318.517	2046.5	1996.82	4957.5	5277.24
3dpa1	DVB epidermal	104	116.212	63	75.3983	164	211.409	243	330.454	2211.5	2165.14	5689	5868.1
3dpa1	DVB parenchymal	120	128.724	81	91.2875	241	283.357	385	483.435	2782	2814.52	8823	9352.23
3dpa1	ARZ	84	97.7599	57	67.5019	187.5	221.434	285	351.963	2590	2575.2	7586	7613.06
3dpa1	cathepsin+ cells	142	138.017	94	96.2499	183	202.92	364	412.035	1808	1799.86	7314	7414.96
3dpa1	cathepsin+ cells progenitor	108	119.284	73	83.8983	174	211.079	292	379.905	2002	2022.61	6752	7163.74
3dpa1	dorsal body wall muscle	96	109.969	55	68.0914	139	195.768	207	319.044	1735	1811.3	4308	5106.84
3dpa1	dorsal epidermal	121.5	126.479	62	74.5371	152	204.475	225.5	333.728	1727	1713.59	4327	4780.42
3dpa1	dorsal epidermal progenitors (early stage)	105	115.24	69	80.2383	212	264.704	331	452.451	2499	2451.08	7495	8167.61
3dpa1	dorsal epidermal progenitors (late stage)	118	124.861	71	82.207	195	247.614	292	409.519	2469.5	2413.15	7124.5	7283.08
3dpa1	gastrovascular cavity progenitor	99	111.66	68	80.7335	189	234.145	305	413.227	1911.5	1965.93	6005	6680.74
3dpa1	goblet cells	96	111.285	65	78.7991	167	209.197	274	373.951	1846	1894.33	6137	6604.94
3dpa1	goblet cells progenitor	130	128.721	89	93.0925	206	233.751	374	449.687	1934	2005.09	7043	7843.63
3dpa1	muscle	102	117.292	62	77.471	162	219.659	247	365.784	1616	1844.14	3933	5460.49
3dpa1	neck parenchymal	125	126.432	75	84.1955	202	241.601	300	380.666	2426	2360.48	6784	6983.37
3dpa1	neck parenchymal progenitor	113.5	121.498	66	78.5089	170	222.555	251	349.792	2095	2112.87	5228	5859.88
3dpa1	neoblast	95	109.851	54	70.7815	146	206.785	216	338.848	1678	1813.15	4301	5205.54
3dpa1	otf+ neurons 1	103	114.143	66	78.506	195	246.32	288	401.349	2258	2302.05	6116	6850.45
3dpa1	otf+ neurons 2	107	116.823	70	82.1255	206	249.956	314	414.514	2406	2348.97	6850.5	7243.08
3dpa1	parapharyngeal parenchymal 1	107	114.001	71	83.4216	218	267.552	318	422.031	2321	2540.33	6188	7822.3
3dpa1	parapharyngeal parenchymal 2	44.5	67.375	26	43	57	119.375	72	210	782	782	1680	1680
3dpa1	parapharyngeal parenchymal 3	108	115.722	73	83.2977	230	270.476	350	455.77	2261.5	2286.29	6568	7243.35
3dpa1	parapharyngeal parenchymal 4	112	118.524	85	91.1627	287	314.013	462	542.348	2897.5	2799.31	10124.5	10054.3
3dpa1	parapharyngeal parenchymal progenitor	127	123.196	93	94.784	315	333.9	478	585.076	2636	2509.58	7699	8474.16
3dpa1	phagocytes	129	130.488	83	89.742	189.5	223.573	315	398.635	2144	2115.39	7066	7434.12
3dpa1	phagocytes progenitor	85	101.997	52	68.174	127	181.976	196	303.466	1542	1598.14	4112	4609.36
3dpa1	pharynx	111	119.901	84	91.9607	294	336.799	464	575.02	3413	3297.05	11526	11883.7
3dpa1	pharynx otf+ neuron	150	144.727	117	108	335	348.303	478	581.485	1933	2297.33	5148	6396.33
3dpa1	pharynx pouch	146	133.335	104	100.058	323.5	338.6	523.5	561.927	3306.5	2944.08	11715	10114.7
3dpa1	protonephridia	133.5	142.501	80.5	95.4093	204	274.47	339	495.902	3125	2802.3	11011	9462.35
3dpa1	scattered parenchymal	117	125.222	68	82.1	183	234.066	278	382.796	2313	2215.9	6581	6635.43
3dpa1	scattered parenchymal early progenitor	111	122.842	70	84.2439	193	252.641	304	438.225	2287	2311.91	6960	7663.39
3dpa1	scattered parenchymal late progenitor	110	120.855	71	83.0012	195	245.345	302	414.312	2342	2302.75	6810	7235.21
3dpa1	ventral body wall progenitor	115	120.123	70	80.7694	194	237.127	282	370.992	1993	2091.12	4867	5766.93
3dpa1	ventral epidermal	163	146.347	81	85.2212	172	209.095	238	308.439	2213	2271.65	5317	5900.42
3dpa2	CNS	83	96.3765	62	74.0489	243	289.105	344.5	444.704	3103	3050.49	8894	9090.91
3dpa2	CNS progenitor	75	93.5954	53	68.5599	188	237.543	259	366.59	2257	2166.67	5591	6013.14
3dpa2	DVB epidermal	84	101.357	54	66.2421	157	197.406	222	302.658	1843	1867.09	4214.5	4868.92
3dpa2	DVB parenchymal	99	115.192	64	76.3243	192	228.93	286	368.803	2531	2429.8	7269.5	7108.33
3dpa2	ARZ	71	83.2182	50	59.601	168	201.636	241	309.955	2515.5	2484.22	6848.5	7013.45
3dpa2	cathepsin+ cells	88	108.969	58	74.0577	122	159.318	211	296.629	1332.5	1442.32	4790.5	5084.4
3dpa2	cathepsin+ cells progenitor	73	95.7486	48	65.4825	117	164.116	181	277.396	1590	1659.93	4755	5264
3dpa2	dorsal body wall muscle	72	86.0545	44	55.3329	121	166.142	174	259.712	1572.5	1612.04	3777.5	4143.38
3dpa2	dorsal epidermal	80	88.8294	51	59.4966	156	187.594	235	301.16	1860	1744.67	4953	4859.46
3dpa2	dorsal epidermal progenitors (early stage)	74	88.1959	52	63.0452	180	221.495	275	375.765	2025	2048.26	5682	6474.4
3dpa2	dorsal epidermal progenitors (late stage)	85	100.946	57	69.193	172	214.672	250	341.268	2086.5	2123.69	5374.5	6057.5
3dpa2	gastrovascular cavity progenitor	72	96.794	49	69.4424	146	203.588	224	343.539	1852	1874.04	5384	5918.12
3dpa2	goblet cells	63	86.3461	41	58.8872	106	154.87	160	254.855	1437	1486.16	4088	4394.26
3dpa2	goblet cells progenitor	86	107.998	58	76.1021	149	198.325	240	354.306	1802.5	1868.37	6049	6560.81
3dpa2	muscle	78	93.7292	49	62.101	134	176.349	198	280.243	1570	1613.82	3873	4353.81
3dpa2	neck parenchymal	90	105.739	58	71.2936	174	223.463	249	348.584	2143.5	2129.7	5611	6021.94
3dpa2	neck parenchymal progenitor	84	100.903	50	64.8925	132	178.506	188.5	277.961	1680	1747.18	4004	4575.67
3dpa2	neoblast	76	91.9453	49	62.6511	154	202.822	222	321.792	1666	1777.48	4053	4880.29
3dpa2	otf+ neurons 1	72	87.3544	48.5	60.781	153	198.475	220	311.7	1928	1948.97	4751	5409.54
3dpa2	otf+ neurons 2	73	91.6504	50	65.5124	156	208.165	238	339.435	1971.5	1994.98	5487.5	5860.95
3dpa2	parapharyngeal parenchymal 1	82	101.059	61	76.835	217	280.132	316	456.465	2400	2440.04	6874	7561.05
3dpa2	parapharyngeal parenchymal 2	78	92.4733	63	73.7252	268	316.099	385	513.092	2421	2574.5	6724	8401.88
3dpa2	parapharyngeal parenchymal 3	72	91.9247	54	70.3515	194	242.923	289	407.684	2018	2125.52	6100	6708.63
3dpa2	parapharyngeal parenchymal 4	76	90.89	56	69.5221	201	245.981	306	418.774	2370	2363.2	7380	7830.17
3dpa2	parapharyngeal parenchymal progenitor	82	97.6437	61	74.8095	227	276.308	326	450.28	2321	2467.32	6507	7963.16
3dpa2	phagocytes	81	103.39	52	68.8709	121	161.991	190	271.811	1591	1639.47	4477	5010.31
3dpa2	phagocytes progenitor	57	79.705	38	55.5173	110	161.443	160	256.888	1454	1503.01	3620	4062.09
3dpa2	pharynx	77	93.9482	58	72.532	236	293.208	366	497.688	3070	2910.61	10255.5	10035.2
3dpa2	pharynx otf+ neuron	44	54.5263	36.5	42.3421	185	198.763	294.5	313.026	2089	2089	5947.5	5947.5
3dpa2	pharynx pouch	68	87.5729	46	61.9867	140	193.186	201	308.373	1045	1372.02	2360	3720.74
3dpa2	protonephridia	88.5	103.432	58	72.0137	157.5	212.4	255	369.292	2341	2427.09	7289	7950.65
3dpa2	scattered parenchymal	85	101.586	53	67.5253	151	202.161	220	319.999	1997	1971.26	5237	5501.48
3dpa2	scattered parenchymal early progenitor	79	95.0695	53	66.7158	160	205.636	241	340.009	2103	2065.84	5938	6182.1
3dpa2	scattered parenchymal late progenitor	82	99.8906	55	69.4173	163	214.884	246	352.962	2037.5	2028.54	5541.5	5977.25
3dpa2	ventral body wall progenitor	81	97.9607	57	70.8335	190	241.39	275	379.947	2156.5	2205.75	5677	6352.98
3dpa2	ventral epidermal	101	116.512	72	83.0757	226	268.69	319	409.062	3000	3010.33	8689.5	8897.1
5dpa1	CNS	80	95.0798	54	66.4026	163	199.739	233	294.971	2261	2252.22	5532	5830.63
5dpa1	CNS progenitor	71	86.1181	44	54.7523	119	150.296	165	218.32	1534.5	1577.2	3397.5	3651.54
5dpa1	DVB epidermal	97	109.143	56	65.4233	136	170.793	190	253.988	1655	1675.02	3689	4142.73
5dpa1	DVB parenchymal	112	121.108	63	73.8768	143	185.562	206.5	293.273	1711	1820.69	4374	5029.03
5dpa1	ARZ	79	93.2055	54	63.4563	172	196.66	238	289.536	2305	2311.34	6092.5	6099.7
5dpa1	cathepsin+ cells	115	122.575	60	69.5884	100	123.714	167	215.301	1184.5	1198.78	3652.5	3847.2
5dpa1	cathepsin+ cells progenitor	98	109.477	53	64.7794	107	136.954	159.5	214.799	1449	1417.02	3946	3931.11
5dpa1	dorsal body wall muscle	100	112.598	49	59.2384	99	136.324	142	210.411	1181	1275.3	2492	3070.48
5dpa1	dorsal epidermal	112	119.779	55	64.8448	116	153.155	164	234.623	1182	1351.61	2563	3382.37
5dpa1	dorsal epidermal progenitors (early stage)	86	98.9607	56	66.0033	158	192.871	236	312.861	1861	1808.28	4909	5220.87
5dpa1	dorsal epidermal progenitors (late stage)	91	103.273	51	61.597	120	162.16	169	246.397	1613	1619.68	3712	4086.64
5dpa1	gastrovascular cavity progenitor	98	111.09	54	66.6598	113	146.277	168	229.609	1358.5	1366.8	3468.5	3689.06
5dpa1	goblet cells	95	109.131	52	66.3238	110	145.473	165	238.886	1368	1409.62	3707	4106.57
5dpa1	goblet cells progenitor	108	116.659	57	69.3017	107	135.823	171	237.103	1329	1357.95	4086	4397.06
5dpa1	muscle	95	109.225	52	63.3227	117	160.11	168	251.822	1475	1502.76	3542	3964.71
5dpa1	neck parenchymal	102	112.629	55	64.5763	122	151.919	171	226.878	1424	1489.53	3336	3673.6
5dpa1	neck parenchymal progenitor	87	99.6455	47	55.0374	102	138.444	145	204.899	1267.5	1344.96	2769	3093.1
5dpa1	neoblast	90	104.04	46	56.2421	97	129.58	138	193.923	1233	1272.32	2682	2989.52
5dpa1	otf+ neurons 1	84	99.1901	52	63.2884	139	175.321	198	268.645	1782	1763.35	4381	4609.32
5dpa1	otf+ neurons 2	88	102.407	54	65.2068	138	175.011	197	264.892	1811	1838.25	4534.5	4795.9
5dpa1	parapharyngeal parenchymal 1	93	107.343	58	69.7733	151	186.104	215	291.235	1955	1843.84	5370	5296.15
5dpa1	parapharyngeal parenchymal 2	83	97.4528	45	58.1978	108	158.439	152	245.419	1469	1486.28	3331	3831.98
5dpa1	parapharyngeal parenchymal 3	91	105.848	54	66.6339	125	161.359	180	259.972	1516	1528.93	3994	4390.24
5dpa1	parapharyngeal parenchymal 4	96	111.419	64	74.9749	156	188.542	251	327.511	1805	1856.27	5873	6135.97
5dpa1	parapharyngeal parenchymal progenitor	85	98.7084	52	64.0282	148	188.546	211	295.638	1842	1855.55	4858	5256.22
5dpa1	phagocytes	96	107.512	58	69.0802	137	163.018	208	258.86	1888	1785.28	5171	5090.92
5dpa1	phagocytes progenitor	92	104.091	51	61.4854	112	143.255	161	217.135	1344.5	1425.03	3138.5	3590
5dpa1	pharynx	73	88.4438	51	63.0905	159	202.963	235	328.424	2190	2120.8	6304	6339.53
5dpa1	pharynx otf+ neuron	74.5	90.9672	56	70.5082	227.5	246.115	360	409.393	2073.5	2045.12	6036	6243.25
5dpa1	pharynx pouch	80	95.4332	57	67.4369	175	214.773	254	342.123	2229.5	2104.5	6100	6070.25
5dpa1	protonephridia	90.5	104.667	57.5	67.7886	164	198.264	240.5	326.484	1936.5	2150.67	5230	6692.92
5dpa1	scattered parenchymal	107	120.018	52	62.6017	104	136.505	149	204.69	1517.5	1526.25	3589	3730.43
5dpa1	scattered parenchymal early progenitor	94	107.237	52	63.3993	123	161.425	180.5	257.557	1695	1683.18	4356	4629.61
5dpa1	scattered parenchymal late progenitor	94	107.668	51	62.0891	114	144.867	160	221.777	1432	1500.18	3409	3801.89
5dpa1	ventral body wall progenitor	85	97.5398	53	62.4446	136	171.001	191	253.802	1466	1537.93	3305	3770.84
5dpa1	ventral epidermal	129	132.529	67	72.0168	138	164.277	187	235.18	1771	1837.88	4072	4500.32
5dpa2	CNS	79	92.3302	54	63.5547	164	196.963	223	285.39	2160	2175.47	5115	5491.47
5dpa2	CNS progenitor	69	80.9743	42	51.4695	116	143.26	157	202.708	1468	1477.26	3135.5	3277.38
5dpa2	DVB epidermal	83	92.5027	45	52.6331	98	126.669	136	186.6	1383.5	1435.62	3098.5	3442.82
5dpa2	DVB parenchymal	88	98.4786	46	53.6694	93	117.585	134	180.738	1419.5	1475.96	3535	3729.33
5dpa2	ARZ	75	83.4044	52	58.1499	153	174.759	213	255.254	2228	2188.66	5567.5	5644.1
5dpa2	cathepsin+ cells	85	102.849	49	62.1498	87	114.557	142	203.547	1069	1096.51	3380.5	3619.45
5dpa2	cathepsin+ cells progenitor	74	90.8057	41	53.5728	82	108.218	119	171.8	1064	1071.17	2788	2948.08
5dpa2	dorsal body wall muscle	82	91.2152	41	49.7576	90	123.417	127	188.462	1078	1177.81	2360	2822.93
5dpa2	dorsal epidermal	87	92.5791	49	56.4971	118	151.104	170	239.506	1476	1444.17	3677	3922.06
5dpa2	dorsal epidermal progenitors (early stage)	79	88.3251	51	58.7252	143.5	173.1	218	280.844	1637.5	1655.02	4286.5	4810.2
5dpa2	dorsal epidermal progenitors (late stage)	79	88.3395	43	50.8232	98	129.159	138	193.687	1179.5	1243.15	2437	2923.82
5dpa2	gastrovascular cavity progenitor	77	94.516	46	59.6631	99	132.636	144	211.888	1237	1259.58	3181	3499.66
5dpa2	goblet cells	65	83.4574	38	51.0964	79	111.095	115	177.723	1084	1125.55	2870	3135.13
5dpa2	goblet cells progenitor	77	96.2791	47	60.6987	93	122.109	147	213.548	1167	1183.49	3620	3852.1
5dpa2	muscle	85	96.5885	48	55.9847	108	134.163	154	205.545	1150	1266.93	2652	3123.71
5dpa2	neck parenchymal	92	104.538	47	57.2402	102	131.069	141	192.483	1352.5	1374.61	3080.5	3269.51
5dpa2	neck parenchymal progenitor	84	96.3928	48	58.4307	119	149.18	169	225.202	1720	1668.52	4026	4227.27
5dpa2	neoblast	82	94.7746	42	51.9966	89	121.795	125	183.508	1091	1146.14	2309	2677.94
5dpa2	otf+ neurons 1	76	87.2076	47	55.6449	124	156.208	175	238.919	1567	1583.83	3729	4085.73
5dpa2	otf+ neurons 2	78	90.6805	48	58.0607	117	151.962	166	232.057	1511	1568.11	3678.5	4068.5
5dpa2	parapharyngeal parenchymal 1	73	86.0025	47	58.06	131	165.375	190.5	262.217	1559	1539.54	4118	4410.12
5dpa2	parapharyngeal parenchymal 2	75	87.6636	49	60.4548	152	196.729	215	314.647	1760	1901.23	4588	5676.57
5dpa2	parapharyngeal parenchymal 3	69	87.9363	44	58.7513	108	147.775	157	243.42	1355	1394.4	3697	4133.26
5dpa2	parapharyngeal parenchymal 4	76	89.4504	52	63.3641	138	171.501	218	299.045	1732	1734.09	5539.5	5772.54
5dpa2	parapharyngeal parenchymal progenitor	68	80.8893	46	56.2672	143	185.907	206	295.324	1810	1806.27	4797.5	5219.76
5dpa2	phagocytes	67	84.8048	39	52.4702	85	120.351	123	188.836	1329	1364.37	3436	3711.81
5dpa2	phagocytes progenitor	73	87.3189	41	52.0622	88	119.968	124	183.674	1104	1134.13	2525	2827.51
5dpa2	pharynx	62	74.1072	44	53.8932	154	190.676	223	304.191	2122	2014.86	5886	5909.08
5dpa2	pharynx otf+ neuron	60.5	73.0273	45	56.1127	173.5	217.185	255	352.578	2337	2306	6873	7182.15
5dpa2	pharynx pouch	74	86.1628	50	61.2692	150	189.779	221	304.221	1952	1776.23	5210	5160.92
5dpa2	protonephridia	90	98.7015	47	55.5075	96	112.281	151	178.806	1267	1361.94	3201	3523.53
5dpa2	scattered parenchymal	98	111.094	48	58.1488	96	123.051	136	183.623	1360.5	1372.1	3148	3318.72
5dpa2	scattered parenchymal early progenitor	86	97.6358	48	57.4901	106	136.382	158	217.212	1454	1427.12	3690	3844.93
5dpa2	scattered parenchymal late progenitor	84	96.6121	46	55.1538	97	127.337	141	197.969	1309	1334.57	3123	3407.25
5dpa2	ventral body wall progenitor	84	95.3483	50	59.198	121	151.887	168	226.206	1275	1385.7	2749	3351.15
5dpa2	ventral epidermal	108	115.872	63	69.9441	145	168.118	200.5	248.427	2115.5	2042.95	5267.5	5299.78
7dpa1	CNS	85	102.555	57	70.6405	229	282.603	338	448.629	2951	2796.17	8538.5	8583.94
7dpa1	CNS progenitor	81.5	97.3613	50	61.3974	147	202.561	206	305.231	1676	1739.48	3826	4383.75
7dpa1	DVB epidermal	80	98.1673	47	59.5279	132	179.506	184	277.438	1641	1675.28	3916	4397.53
7dpa1	DVB parenchymal	77	97.094	52	66.1875	186	235.08	282	389.732	2239.5	2205.78	6189.5	6739.11
7dpa1	ARZ	76	91.5948	48	57.519	137	182.548	191	272.565	2017	1892.8	4888.5	4826.14
7dpa1	cathepsin+ cells	94.5	109.646	50	60.5532	92.5	118.982	143.5	195.769	1364	1311.42	4291	4089.4
7dpa1	cathepsin+ cells progenitor	101	117.746	55	66.4829	106	137.697	163	225.79	1286.5	1333.71	3565.5	3932.77
7dpa1	dorsal body wall muscle	89	100.306	47	57.0684	109	141.17	152	210.557	1094	1207.37	2326	2869.95
7dpa1	dorsal epidermal	100	114.174	50	59.5991	103.5	134.418	147	201.982	1370.5	1345.02	3148	3279.45
7dpa1	dorsal epidermal progenitors (early stage)	87	104.145	56	67.3769	158	196.305	232.5	313.798	1936	1972.33	5451	5780.9
7dpa1	dorsal epidermal progenitors (late stage)	85	99.7108	52	63.376	145	187.621	209	291.117	1891	1844.3	4820	5022.18
7dpa1	gastrovascular cavity progenitor	76	93.5087	43	56.0439	106	139.903	158	222.465	1263	1248.81	3322	3457.36
7dpa1	goblet cells	78	97.2409	44	57.2808	96	128.931	146.5	207.412	1331	1287.96	3634.5	3791.38
7dpa1	goblet cells progenitor	91	108.84	48	59.2955	88.5	114.059	136	186.592	1250.5	1282.72	3728	3877.77
7dpa1	muscle	89	101.116	50	60.4896	122	158.057	177	242.997	1402	1510.64	3526.5	3934.35
7dpa1	neck parenchymal	78	94.5453	43	53.9746	108	145.351	149	219.699	1259	1293.65	2812	3149.97
7dpa1	neck parenchymal progenitor	85.5	99.1892	47	57.658	104	146.179	148.5	222.337	1205	1334.03	2792.5	3201.65
7dpa1	neoblast	76	91.9002	44	54.788	105	144.735	150	219.021	1307.5	1377.27	2898	3441.37
7dpa1	otf+ neurons 1	77	93.9075	49	60.5569	146	189.521	210	294.214	1816.5	1887.09	4740.5	5190.09
7dpa1	otf+ neurons 2	86	101.44	53	64.5055	150	195.355	217	306.451	1815	1900.93	4751	5332.25
7dpa1	parapharyngeal parenchymal 1	81	95.9414	48	58.7183	127	162.868	185	253.605	1422	1480.76	3616.5	4116.21
7dpa1	parapharyngeal parenchymal 2	81	96.8917	45	55.0794	108	143.8	158	226.06	1345.5	1440.77	3376	3905.01
7dpa1	parapharyngeal parenchymal 3	83	101.095	49	59.8466	119	151.112	178	236.481	1479	1436.08	4063	4073.67
7dpa1	parapharyngeal parenchymal 4	84	101.209	54	64.6376	138	171.806	220	303.215	1637	1618.15	5113	5455.66
7dpa1	parapharyngeal parenchymal progenitor	79	95.2246	46	57.9986	125	163.406	182	258.537	1553	1578.47	4110	4557.6
7dpa1	phagocytes	102	118.353	55	66.8522	105	138.314	165	228.745	1347	1403.32	3740	4158.81
7dpa1	phagocytes progenitor	88	103.908	47	59.0967	98	129.887	144	201.545	1244	1248.66	3183.5	3238.68
7dpa1	pharynx	75	91.5511	46	58.634	141	188.005	204	301.3	2095.5	1985.84	6072.5	6007.25
7dpa1	pharynx otf+ neuron	69.5	83.8202	44	52.8153	137.5	177.941	193.5	277.059	1646	1721.5	4355	5113
7dpa1	pharynx pouch	85	100.63	53	63.6142	145	185.531	214	294.456	1453	1558.35	3742	4463.25
7dpa1	protonephridia	79	87.2254	46	58.4648	146	165.944	225	264.634	1609.5	1631.5	4427	4697.25
7dpa1	scattered parenchymal	98	111.559	47	58.1114	101	134.883	144	202.605	1587	1571.63	4014	4004.29
7dpa1	scattered parenchymal early progenitor	78	92.946	46	56.3791	121	152.944	174	239.106	1471	1520.6	3837	4109.19
7dpa1	scattered parenchymal late progenitor	88	103.032	53	64.7226	145	190.105	216	306.646	1844	1898.52	5405	5743.16
7dpa1	ventral body wall progenitor	90	105.193	56	67.5031	159	211.103	230	337.949	1653.5	1768.78	4201	5113.49
7dpa1	ventral epidermal	115	120.143	57	69.1579	142	188.858	200	287.928	1581	1741.91	3619	4701.57
7dpa2	CNS	71	88.773	50	62.5671	177	229.237	250	351.986	2464	2459.01	6540	6928.51
7dpa2	CNS progenitor	61	75.4411	40	49.9532	122	157.787	169	229.701	1477	1477.57	3149.5	3422.33
7dpa2	DVB epidermal	70	83.5437	42	51.1832	115	158.192	159	239.937	1461	1515.37	3188	3845.01
7dpa2	DVB parenchymal	67	80.3405	45	54.8609	152	191.011	217	300.343	2036	2043.04	5515	5899.59
7dpa2	ARZ	64	75.8391	42	49.9615	121	149.684	172	224.846	1726	1617.21	4118.5	3946.48
7dpa2	cathepsin+ cells	117	126.922	65	74.2876	117	141.037	188	244.528	1419	1385.54	4667	4549.91
7dpa2	cathepsin+ cells progenitor	94	110.894	55	67.2956	117	148.5	178	246.611	1474.5	1457.58	4423.5	4478.29
7dpa2	dorsal body wall muscle	78	92.0449	44	53.6257	108	149.023	152	226.172	1082	1253.1	2421	3082.85
7dpa2	dorsal epidermal	96	106.052	52	61.2708	122.5	158.728	174	242.645	1128	1199.74	2296	2873.92
7dpa2	dorsal epidermal progenitors (early stage)	85	100.559	55	66.5837	163	202.891	243	328.489	1840	1875.55	4943	5559.87
7dpa2	dorsal epidermal progenitors (late stage)	79	95.0451	45	56.5251	116	155.892	163	237.854	1545	1597.92	3683	4106.19
7dpa2	gastrovascular cavity progenitor	75	98.1531	46	61.5948	115	150.86	170	243.204	1522	1524.86	4371	4477.08
7dpa2	goblet cells	90	111.326	53	67.9319	112	143.576	170	236.319	1413	1403.71	4184	4263.68
7dpa2	goblet cells progenitor	113	124.577	65	75.9037	125	149.513	204	260.7	1431	1387.02	4905	4657.47
7dpa2	muscle	86	99.3889	49	59.0886	121	155.807	174	243.124	1632	1571.98	4009	4127.17
7dpa2	neck parenchymal	82	102.005	50	63.7773	139	187.813	198	297.671	1688	1742.9	4298.5	4798.46
7dpa2	neck parenchymal progenitor	64	83.4976	43	55.1327	128	169.646	181	251.956	1483	1547.79	3283.5	3797.33
7dpa2	neoblast	72	88.4756	43	54.0555	114	154.862	161	236.916	1248	1305.27	2940	3307.01
7dpa2	otf+ neurons 1	75	91.316	49	60.9509	150	190.771	217	300.535	1895	1873.95	4910	5226.81
7dpa2	otf+ neurons 2	80	97.7718	53	65.4919	164	205.883	237.5	324.767	1982	1904.73	5222	5363.9
7dpa2	parapharyngeal parenchymal 1	86	104.892	53	66.4554	146	183.835	216	299.394	1902	1820.92	5609.5	5523.12
7dpa2	parapharyngeal parenchymal 2	83	103.895	51	64.1314	139	177.895	204.5	289.683	1712	1730.37	4676	5135.55
7dpa2	parapharyngeal parenchymal 3	73	91.0652	46	59.5053	137	178.453	200	284.049	1700	1624.64	4873.5	4725.33
7dpa2	parapharyngeal parenchymal 4	87	104.07	56	68.7387	157.5	198.98	257	365.72	1831.5	1894.32	6116	6734.53
7dpa2	parapharyngeal parenchymal progenitor	86	104.46	53	67.1082	150	191.944	227	318.945	1862	1845.22	5507	5720.01
7dpa2	phagocytes	102	118.259	60	71.6839	127	155.937	200	265.25	1496.5	1523.39	4427	4787.09
7dpa2	phagocytes progenitor	84	103.962	50	63.627	113	151.666	164	239.937	1420	1424.16	3810	3850.62
7dpa2	pharynx	72	90.5951	47	59.3994	160	202.384	239	330.723	2171	2097.01	6513	6599.36
7dpa2	pharynx otf+ neuron	69	84.8645	47.5	58.0558	169.5	205.414	251.5	326.402	2154.5	2090.23	6264	6302.08
7dpa2	pharynx pouch	87	102.733	53	64.7025	147	187.653	219	305.898	1689.5	1721.78	4505	5134.47
7dpa2	protonephridia	79	98.2703	48	59.018	116	145.775	168	230.955	1614	1586.5	4151.5	4272.67
7dpa2	scattered parenchymal	87	104.005	52	65.1848	142	185.183	201	290.123	1854.5	1831.28	4896.5	5112.43
7dpa2	scattered parenchymal early progenitor	83	100.147	50	63.5242	140	174.039	208	283.934	1751	1763.18	4917	5150.88
7dpa2	scattered parenchymal late progenitor	82	98.8128	51	63.9496	148	186.477	223	308.337	1753	1732.51	4831	5182.51
7dpa2	ventral body wall progenitor	82	97.0544	51	63.4119	157	200.967	224	313.417	1546.5	1626.58	3729.5	4426.79
7dpa2	ventral epidermal	98	111.964	55	63.3474	120	156.372	169	234.929	1711	1753.35	4042	4532.42
10dpa1	CNS	140	123.228	97	91.734	324	327.836	531	553.702	3192	3186.6	10430.5	10762
10dpa1	CNS progenitor	178	141.234	116	99.8332	299	297.628	478	478.487	2641	2551.77	7595	7777.23
10dpa1	DVB epidermal	106	114.684	74	82.4401	210	238.501	304	364.936	2359.5	2382.72	6296	6650.22
10dpa1	DVB parenchymal	141	131.583	98	97.0767	271	290.709	409	461.472	2916.5	2891.54	8896	9156.93
10dpa1	ARZ	181	167.982	126	116.872	314	315.6	487	494.599	3323	3172.89	10171	9938.46
10dpa1	cathepsin+ cells	174	150.179	108	100.874	216	220.054	369	378.606	2118	2041.15	7487	7213.57
10dpa1	cathepsin+ cells progenitor	167	140.977	100	95.1352	222	229.166	359	376.954	2079	2060.15	6396	6573.25
10dpa1	dorsal body wall muscle	107.5	112.048	65	78.466	187.5	234.976	259.5	361.646	1165.5	1571.42	2355.5	4089.38
10dpa1	dorsal epidermal	169	137.67	97	94.2873	236	260.213	339	397.751	2717	2666.3	7826	8126.7
10dpa1	dorsal epidermal progenitors (early stage)	179	152.415	129.5	114.572	350.5	343.25	551	550.915	3183	2955.4	10518	9770.63
10dpa1	dorsal epidermal progenitors (late stage)	109	117.518	80	87.7557	248	279.881	367	439.394	2511	2565.28	6888	7895.14
10dpa1	gastrovascular cavity progenitor	98	108.812	65	75.0231	182	212.782	273	348.07	1573	1705.32	4005	5029.36
10dpa1	goblet cells	132	125.395	86	86.8485	224	243.481	373	424.892	2230	2168.3	7587	7632.72
10dpa1	goblet cells progenitor	176	152.127	109	104.061	239	256.165	444	491.955	2197	2204.24	8372.5	8921.13
10dpa1	muscle	156	132.246	103	98.4642	297	314.218	440	504.696	2219	2329.27	5507	7269.13
10dpa1	neck parenchymal	114	120.554	82	88.8316	267	290.421	411	471.452	2900	2760.14	9298	8975.05
10dpa1	neck parenchymal progenitor	136	126.89	95	94.5878	302	315.738	462	505.238	2803.5	2676.7	8281	8363.74
10dpa1	neoblast	117	119.421	78	84.9994	215.5	243.138	308	376.221	1991.5	2041.81	4931	5877.57
10dpa1	otf+ neurons 1	115	116.963	83	86.7451	266	281.293	411	450.4	2624.5	2640.67	7618.5	8066.92
10dpa1	otf+ neurons 2	170.5	136.03	102	94.5453	278.5	275.355	424	435.533	2179	2129.74	5628.5	5952.29
10dpa1	parapharyngeal parenchymal 1	101	114.316	72	83.4824	235	260.644	370	443.516	2429	2401.54	7993	8261.74
10dpa1	parapharyngeal parenchymal 2	122	125.67	81	88.2223	224	249.267	347	409.843	2138	2099.08	6176.5	6592.29
10dpa1	parapharyngeal parenchymal 3	92	106.302	63	75.8163	202	238.994	311	405.494	2165.5	2172.14	7154	7211.5
10dpa1	parapharyngeal parenchymal 4	120	124.392	86	91.6475	249	269.057	429	495.367	2432	2398.97	8861	9073.09
10dpa1	parapharyngeal parenchymal progenitor	97	110.853	68	80.5279	218	251.09	336	420.252	2255.5	2174.12	6919	7168.27
10dpa1	phagocytes	166.5	139.721	104	95.6824	230.5	226.995	374.5	369.841	2324	2231.7	7238	7090.74
10dpa1	phagocytes progenitor	139.5	130.245	92.5	91.4603	235	244.522	358	386.394	2171	2107.4	6250	6249.77
10dpa1	pharynx	90.5	104.185	59	72.8826	234	274.385	348	451.819	2677.5	2495.4	8311	8165.69
10dpa1	pharynx otf+ neuron	86	87.5926	66.5	65.963	264	301.111	453.5	541.926	2139	2513.33	6203	9754.67
10dpa1	pharynx pouch	85	102.856	63	77.1791	215	256.763	341.5	440.528	2431.5	2320.26	7604	7634.83
10dpa1	protonephridia	119	119.192	94	85	251.5	296.154	402.5	480.077	3454	3454	12482	12482
10dpa1	scattered parenchymal	156	137.838	98	100.22	272	301.037	408	485.512	3008.5	2982.5	9335	9580.77
10dpa1	scattered parenchymal early progenitor	151	133.478	101	98.3012	291	309.202	450	503.782	2877	2781.8	9042	9431.77
10dpa1	scattered parenchymal late progenitor	152	133.676	105	101.201	333	353.929	530	625.278	3018	2737.84	9879	10169
10dpa1	ventral body wall progenitor	95	108.617	65	77.8511	197	239.389	291	380.441	2096	2095.6	5321	5778.32
10dpa1	ventral epidermal	161	147.603	104	101.96	257	275.044	395	439.769	2602	2582.92	7423	7735.34
10dpa2	CNS	181	172.666	141	129.927	458	450.375	692	702.874	4554	4358.43	15854	15630.6
10dpa2	CNS progenitor	180	162.616	133	117.328	367.5	371.559	539	567.06	3691	3358.45	11979	10786.2
10dpa2	DVB epidermal	177	148.975	128	113.949	319	335.152	481	505.468	2222.5	2372	5436.5	6655.33
10dpa2	DVB parenchymal	175	147.813	126	110.851	363	348.609	534	534.788	3589	3347.65	11994	10678.5
10dpa2	ARZ	178	160.507	134	121.619	399	412.536	616.5	661.61	3857	3628	13282	12581.4
10dpa2	cathepsin+ cells	177	158.376	121	112.883	267	270.531	441	453.647	2478.5	2391.12	8583	8328.5
10dpa2	cathepsin+ cells progenitor	177	159.736	121	114.032	271	280.22	418.5	451.291	2314	2273	7167	7290.09
10dpa2	dorsal body wall muscle	116	111.036	77	81.4578	250	256.013	398	413.444	2162	2318.77	6239	7155.77
10dpa2	dorsal epidermal	132	129.882	83	86.6794	203	226.61	310	366.687	2176	2196.23	6304	6673.5
10dpa2	dorsal epidermal progenitors (early stage)	151	136.797	107	102.503	314	312.77	498	527.042	2413.5	2605.88	7821	8669.83
10dpa2	dorsal epidermal progenitors (late stage)	158.5	134.415	108	102.282	324.5	314.925	505	520.881	2776	2713	8964	9008.18
10dpa2	gastrovascular cavity progenitor	173	143.174	113	99.8257	260	257.568	391	402.22	1703	1747.35	4318.5	4846.75
10dpa2	goblet cells	169	141.589	105	98.195	253	251.409	389	403.641	2434	2386.45	7994	7878.82
10dpa2	goblet cells progenitor	178	162.517	118	111.709	253	256.532	424	436.56	2317.5	2176.29	7902.5	7577.43
10dpa2	muscle	141	129.85	99	95.1668	283	289.72	432	462.257	2222	2350.74	6357	7161.97
10dpa2	neck parenchymal	133.5	123.425	92.5	89.8697	234	245.04	367	407.199	2351	2330.61	7238	7742.85
10dpa2	neck parenchymal progenitor	175	143.581	121	106.307	314	314.369	470	492.242	3095	3039.71	9445	9874.98
10dpa2	neoblast	91	106.951	65.5	78.1868	190.5	237.084	266	359.661	1949	2096.61	4838	5950.76
10dpa2	otf+ neurons 1	173	147.121	126	111.639	364	359.557	577.5	584.657	3308	3130.39	11943	10900.4
10dpa2	otf+ neurons 2	179	157.293	130	114.433	343	344.465	499.5	536.009	2974.5	2818.26	8728	8922.97
10dpa2	parapharyngeal parenchymal 1	110	117.056	81	87.6001	239.5	255.016	375	422.396	2318	2279.78	7119	7534.16
10dpa2	parapharyngeal parenchymal 2	147	126.233	92	92.1118	256	265.823	375	421.708	1487.5	1711.36	3422	4849.64
10dpa2	parapharyngeal parenchymal 3	124	119.2	79.5	83.3899	200	215.206	294	339.693	1930	1827.46	5595	5289.5
10dpa2	parapharyngeal parenchymal 4	153	136.627	107	102.527	277	279.651	478	495.075	2428	2377.28	8610.5	8579.43
10dpa2	parapharyngeal parenchymal progenitor	105	113.522	77	84.3272	229	248.997	349	407.138	2253.5	2201.39	6739	7041.37
10dpa2	phagocytes	179	165.593	125	117.831	284.5	295.662	446	475.556	2622	2632.45	8391	8747.35
10dpa2	phagocytes progenitor	175	148.429	118	104.515	281	274.925	411	421.753	2009.5	2055.68	5074	5894
10dpa2	pharynx	95.5	108.548	66	78.8906	249	276.427	374	454.338	2781	2600.34	8507	8448.98
10dpa2	pharynx otf+ neuron	127	119.943	93	95.2571	358	351.486	559	576.686	2752.5	2752.5	10092	10092
10dpa2	pharynx pouch	98	109.44	72	82.0907	214	242.053	342.5	421.016	2424	2282.76	7822	7607.47
10dpa2	scattered parenchymal	102	112.015	78	85.0155	236	271.289	331	427.222	2188.5	2608.8	5825	8288.1
10dpa2	scattered parenchymal early progenitor	165	137.63	113.5	103.874	308	306.611	488.5	505.72	2812.5	2722.29	9291.5	9318.16
10dpa2	scattered parenchymal late progenitor	135.5	129.684	103	96.9737	272	272.368	490.5	474.763	2477	2477	9020.5	9020.5
10dpa2	ventral body wall progenitor	171	141.965	119	107.959	376	354.386	587	578.9	3542	3228.87	12086	11603.2
12hpa1	CNS	104	113.741	54	65.354	126	165.326	174	250.06	1752	1718.53	4271	4475.93
12hpa1	CNS progenitor	85	102.392	45	58.8837	108	147.182	150	224.207	1047	1283.37	2322	3213.63
12hpa1	DVB epidermal	103	114.227	58	66.0286	131	162.191	185	245.258	1948	1826.69	4982	4701.59
12hpa1	DVB parenchymal	107	116.366	59	69.9808	139	184.398	205	296.968	2106	2032.73	5880.5	5928.36
12hpa1	ARZ	102.5	115.561	59.5	69.614	149.5	173.447	207	262.167	2061	1857.67	5524	4981.17
12hpa1	cathepsin+ cells	92	112.354	59	74.3323	125	153.842	227	311.409	1405.5	1441.79	5500.5	5790.08
12hpa1	cathepsin+ cells progenitor	72	95.988	45	62.7652	111	148.172	179	270.686	1469	1481.98	4923	5190.96
12hpa1	dorsal body wall muscle	89	106.571	52	64.7829	128	166.915	185	270.176	1638	1630.22	4211.5	4483.16
12hpa1	dorsal epidermal	124	128.89	72	79.6405	167	199.089	257	335.009	2029	2030.82	6124	6403.8
12hpa1	dorsal epidermal progenitors (early stage)	107	116.844	67	76.5886	174	212.776	268	372.366	2015	2035.95	6235	6798.38
12hpa1	dorsal epidermal progenitors (late stage)	86	101.689	52	65.0259	133	183.683	194	286.531	1734	1792.83	4473.5	4918.78
12hpa1	gastrovascular cavity progenitor	58	85.7292	39	57.6484	112	154.032	176	278.049	1357	1373.8	4128	4524.9
12hpa1	goblet cells	62	88.6816	41	59.4399	108	146.107	172	266.383	1381.5	1359.68	4530.5	4640.16
12hpa1	goblet cells progenitor	94	115.522	63	79.3641	149	177.737	267	368.371	1576	1572.69	6129	6532.94
12hpa1	muscle	94	109.132	58	70.0219	144	182.647	216	299.856	1757	1654.29	4738	4859.14
12hpa1	neck parenchymal	102	118.386	53	68.1711	127	170.731	182	271.592	1703.5	1691.85	4456.5	4733.03
12hpa1	neck parenchymal progenitor	101	111.93	52	62.8513	113	154.777	158	238.942	1381.5	1459.5	3165	3775.28
12hpa1	neoblast	80	100.473	47	61.9266	113	155.387	163	250.478	1361	1387.64	3364	3771.97
12hpa1	otf+ neurons 1	89	105.699	53	66.4792	135	175.115	198	283.909	1732	1709.51	4637	4877.76
12hpa1	otf+ neurons 2	80	100.828	51	66.5659	138	177.494	211	304.8	1739.5	1722.95	5193	5421.01
12hpa1	parapharyngeal parenchymal 1	70	93.0074	48	64.7706	140	182.22	220.5	326.08	1533.5	1578.33	4963.5	5433.68
12hpa1	parapharyngeal parenchymal 2	54	77.6	35	49.8219	87	120.523	123	191.101	1001.5	986.107	2274	2491.14
12hpa1	parapharyngeal parenchymal 3	72	98.1891	49	67.3768	139	178.577	218	319.984	1641	1628.42	5284	5544.71
12hpa1	parapharyngeal parenchymal 4	92	110.454	66	79.9727	173	207.118	319	425.21	1900.5	1886.93	7087	7562.66
12hpa1	parapharyngeal parenchymal progenitor	59	84.0678	38	57.0177	110	155.46	165	266.579	995	1218.64	2400	3714.34
12hpa1	phagocytes	82	105.365	52	68.2479	122	152.494	194.5	272.98	1520.5	1526.23	4899.5	5132.93
12hpa1	phagocytes progenitor	68	91.2364	42	58.3214	104	141.114	159	237.817	1362	1336.75	3825	3976.65
12hpa1	pharynx	65	86.5593	39	53.6102	106	135.898	144	202.576	1220.5	1223.75	2911	2988
12hpa1	pharynx pouch	60	85.2381	38	54.1217	98	131.444	140	211.291	1395	1304.73	3899	3630.36
12hpa1	protonephridia	113	124.374	77	89.7656	218	252.148	364	463.944	2402	2468.12	8189	8988.92
12hpa1	scattered parenchymal	97	112.496	55	67.9626	127	167.864	189	273.72	1668	1658.46	4473	4770.9
12hpa1	scattered parenchymal early progenitor	93	111.396	58	72.7745	149	190.601	231	334.634	1862.5	1830.49	5597.5	5928.13
12hpa1	scattered parenchymal late progenitor	94	110.859	58	72.1828	144	184.913	223	318.567	1778	1754.85	5086	5512.12
12hpa1	ventral body wall progenitor	133	128.354	64	72.3755	131	165.27	187	250.419	1083	1291.6	2339	3311.72
12hpa2	CNS	81	94.2429	56	66.9144	184	220.03	259	335.986	2326	2342.21	6449	6742.11
12hpa2	CNS progenitor	58	75.1667	37	48.1374	112	152.711	155	238.679	1006	1177.15	2080	2903.38
12hpa2	DVB epidermal	77	88.4081	51	59.9728	144	178.356	206	286.555	2038	1999.91	5396	5721.46
12hpa2	DVB parenchymal	79	91.2319	55	64.9784	170	217.215	251	374.018	2424.5	2430.22	7598	7889.06
12hpa2	ARZ	84	88.3158	57	61.7579	181	196.516	263	314.137	1891	2034.2	5112	5968.6
12hpa2	cathepsin+ cells	84	104.428	60	74.905	152	179.204	289	377.217	1646	1652.19	6714	7032.69
12hpa2	cathepsin+ cells progenitor	66	89.1424	46	62.9522	134	171.897	219	320.376	1622	1625.92	5491	5811.86
12hpa2	dorsal body wall muscle	78	88.3334	45	55.7546	124	165.179	181	267.53	1451	1475.83	3605.5	3985.92
12hpa2	dorsal epidermal	103	109.907	62	69.0057	152	184.989	233	308.72	1725	1782.8	4810	5350.15
12hpa2	dorsal epidermal progenitors (early stage)	80	92.1528	52	62.8805	159	197.03	239	327.664	1908.5	1916.23	5443	5743.46
12hpa2	dorsal epidermal progenitors (late stage)	73.5	86.9792	49	60.2717	140.5	193.924	206	320.577	1686	1799.81	4458	5282.34
12hpa2	gastrovascular cavity progenitor	49	70.0853	33	48.7125	113	160.404	170	275.831	1300	1349.29	3457	4034.82
12hpa2	goblet cells	54	77.1689	37	53.3204	119	159.459	185	283.663	1548	1539	4890	5143.78
12hpa2	goblet cells progenitor	70	91.6135	49	64.2989	146	178.799	248.5	341.519	1640	1621.62	5783	6062.97
12hpa2	muscle	80	91.1746	54	64.054	160	201.989	240.5	336.158	1841	1811.87	4726	5501.92
12hpa2	neck parenchymal	96	108.588	54	65.8752	135	174.79	190	274.434	1812.5	1785.01	4656.5	4960.55
12hpa2	neck parenchymal progenitor	62	78.2821	39	52.1116	120	164.095	168	256.709	1330	1489.21	3205	3958.09
12hpa2	neoblast	68	83.3292	41	54.0243	114	156.465	159	247.473	1237	1326.34	2943	3409.19
12hpa2	otf+ neurons 1	73	86.59	48	59.4267	148	187.898	213	301.385	1847	1858.34	4905.5	5261.44
12hpa2	otf+ neurons 2	75	88.111	51	61.8294	158	199.525	237	330.711	2002.5	1988.33	5704.5	6111.2
12hpa2	parapharyngeal parenchymal 1	72	91.9615	52	68.2684	171	210.662	270	375.537	2031.5	1901.56	6887.5	6648.06
12hpa2	parapharyngeal parenchymal 2	63	82.2215	44	58.0596	133	168.653	198.5	275.424	835	1023.61	1740	2691.48
12hpa2	parapharyngeal parenchymal 3	58	81.3622	42	59.6776	150	196.43	230	341.243	1739	1754.58	5366.5	5779.2
12hpa2	parapharyngeal parenchymal 4	80	97.1553	59	73.3983	186	221.701	317	424.056	2094	2075.36	7546	7924.66
12hpa2	parapharyngeal parenchymal progenitor	65	84.1216	48	63.7193	183	226.875	278	389.789	2285	2097.38	7385	7189.55
12hpa2	phagocytes	66	88.574	44	60.94	126	162.57	200	287.735	1688	1668.09	5284	5557.31
12hpa2	phagocytes progenitor	59	80.7283	40	56.7603	122	169.218	188	294.814	1454.5	1493.34	4130.5	4648.94
12hpa2	pharynx	55	69.3487	40	53.4564	211	267.421	323	498.436	2134	2432.73	6731	8835.91
12hpa2	protonephridia	84	97.3327	59	70.5907	178.5	221.754	277	379.81	2158.5	2312.88	6921	7849.42
12hpa2	scattered parenchymal	88	100.751	52	63.2014	137	176.83	200	287.888	1838	1820.73	4876	5313.44
12hpa2	scattered parenchymal early progenitor	79	93.3967	51	63.6388	145	190.045	223	323.778	1855	1829.61	5425.5	5715.81
12hpa2	scattered parenchymal late progenitor	79	93.3325	51	63.6768	147	190.734	220	322.647	1813	1783.77	5116	5485.6
12hpa2	ventral body wall progenitor	76	86.6131	49	58.9753	141	178.568	198	270.124	1591	1624.2	3748.5	4204.64
12hpa2	ventral epidermal	102	110.194	67	74.6499	184	218.655	263	339.085	2401.5	2368.74	6687.5	6961.65
14dpa1	CNS	84	98.7656	53	64.6825	141	175.214	200	265.552	1810	1879.21	4490	4992.58
14dpa1	CNS progenitor	74	88.1815	43	53.8258	102	131.919	141	194.378	1056	1175.67	2143	2699.18
14dpa1	DVB epidermal	66	75.4161	40	45.7955	100	118.012	139	172.586	1334	1294.68	2966	3011.5
14dpa1	DVB parenchymal	70.5	81.1836	43	50.1636	109	126.462	147	181.527	1510	1489.14	3550.5	3607.01
14dpa1	ARZ	69	79.4996	41	47.8983	98	117.347	140	176.118	1545	1499.97	3650	3601.4
14dpa1	cathepsin+ cells	112	120.15	61	71.0028	121	158.947	182.5	274.629	1566.5	1626.31	5033	5678.37
14dpa1	cathepsin+ cells progenitor	96	110.047	52	61.7132	104	133.756	148	205.728	1271	1293.38	3266	3536.09
14dpa1	dorsal body wall muscle	69	83.4302	40	48.4258	93	115.752	125	167.308	802	919.579	1447	1998.89
14dpa1	dorsal epidermal	109	113.898	61	66.8487	131	157.392	188	243.762	1395	1493.23	3319	4028.78
14dpa1	dorsal epidermal progenitors (early stage)	78	90.6456	49	57.6205	126	151.999	179	232.772	1419	1509.01	3479	3972.64
14dpa1	dorsal epidermal progenitors (late stage)	72	81.3775	43	49.8119	105	127.719	143	186.248	1386	1403.08	3132.5	3370.48
14dpa1	gastrovascular cavity progenitor	83	99.1409	46	57.8207	107	146.156	151	227.901	1414	1399.4	3670	3915.34
14dpa1	goblet cells	87	103.111	51	63.4202	116	152.497	168	248.005	1482	1465.71	4206	4523.02
14dpa1	goblet cells progenitor	91	106.616	58	69.0524	141	176.271	210	301.584	1723	1701.04	5611	5916.11
14dpa1	muscle	79	91.1937	45	55.1616	107	139.534	145	206.506	1393	1358.27	3219	3347.72
14dpa1	neck parenchymal	95	108.787	61.5	70.9906	175	217.708	258.5	361.87	1781	1965.7	5207	6259.38
14dpa1	neck parenchymal progenitor	79	92.8031	46	55.0382	105	138.945	142	202.702	1296.5	1272.92	2734	2944.81
14dpa1	neoblast	66	76.5226	38	44.1165	89.5	104.301	119	143.497	1053.5	1041.05	2140	2183.84
14dpa1	otf+ neurons 1	71	85.23	43	51.6421	105	130.249	149	195.235	1387	1374.77	3196	3352.37
14dpa1	otf+ neurons 2	75	85.7151	43	51.2682	105	122.257	146	176.905	1198	1105.69	2523	2435.85
14dpa1	parapharyngeal parenchymal 1	99	108.866	59	69.6282	154	201.742	224	346.864	2044	1957.9	6895	6689.15
14dpa1	parapharyngeal parenchymal 2	74	88.1725	42	51.2608	100	126.162	136	186.822	1170	1175.24	2609	2888.33
14dpa1	parapharyngeal parenchymal 3	85.5	98.936	44	55.294	99	126.228	137.5	188.662	865	1025.55	1773.5	2482.39
14dpa1	parapharyngeal parenchymal 4	100	115.828	62	73.7334	144	183.239	226	330.35	1580	1691.14	4903	6049.32
14dpa1	parapharyngeal parenchymal progenitor	89	102.6	52	63.224	130	172.448	188	283.376	1541	1589.58	4166	4930.15
14dpa1	phagocytes	116	125.067	60	68.9307	112	144.091	162	225.625	1352.5	1479.64	3539	4203.03
14dpa1	phagocytes progenitor	83	96.0419	45	52.8715	95	112.931	129	161.779	1114.5	1150.6	2470.5	2728.41
14dpa1	pharynx	90	103.377	57	69.7611	226.5	286.634	340	498.314	2900	2688.15	9668	9733.47
14dpa1	pharynx pouch	82	93.4248	52	61.2959	163	201.279	233.5	322.079	1797	1844.87	4792	5528.68
14dpa1	scattered parenchymal	87	98.6424	48	60.4182	115	152.479	152	221.303	1379	1294.33	3168.5	3042.92
14dpa1	scattered parenchymal early progenitor	102	116.926	61	71.3302	149	182.961	214.5	287.714	1771	1743.31	4842	5126.55
14dpa1	ventral body wall progenitor	78	91	47	55.2611	113	136.742	156	198.522	1167.5	1175.19	2443.5	2655.09
14dpa1	ventral epidermal	95	102.742	57	61.9282	132	143.338	188	209.344	1676.5	1589.72	4160	3954.68
14dpa2	CNS	85	97.4375	52	61.1419	136	156.241	197	237.776	1861	1776.43	4798	4642.08
14dpa2	CNS progenitor	80	95.1147	52	63.0863	141	170.682	205.5	265.193	1823.5	1758.17	4803	4790.05
14dpa2	DVB epidermal	73	84.3994	45	52.0695	122	143.135	177	216.857	1533	1457.53	3740.5	3734.49
14dpa2	DVB parenchymal	81	92.8742	52	59.2212	136	157.898	199	243.708	1896.5	1839.54	4950	5053.14
14dpa2	ARZ	88.5	104.861	61	73.4928	181	215.071	275	354.486	2474	2448.37	7373	7474.46
14dpa2	cathepsin+ cells	106	119.369	63	72.8886	125	153.695	198	265.038	1479	1515.27	4825	5146.67
14dpa2	cathepsin+ cells progenitor	94	110.3	55	66.5452	113	140.497	167.5	224.691	1392	1395.03	3857	4105.84
14dpa2	dorsal body wall muscle	84	99.3347	55	63.5188	144	179.855	207	278.011	1264	1381.05	2963	3559.54
14dpa2	dorsal epidermal	116	122.884	72	77.4511	179	214.798	268	356.325	1747	1841.29	4887	5798.84
14dpa2	dorsal epidermal progenitors (early stage)	109	119.916	74	83.2522	210	239.066	324	403.111	2104	2092.99	6516	6786.05
14dpa2	dorsal epidermal progenitors (late stage)	90	103.835	55	65.1518	145.5	178.716	211	282.385	1733	1762.78	4484	4910.36
14dpa2	gastrovascular cavity progenitor	81	100.589	48	62.4826	117	161.733	169	262.21	1204	1340.41	2826	3900.07
14dpa2	goblet cells	101	115.377	60	71.7732	130	168.921	193	282.587	1664.5	1707.01	5021.5	5503.42
14dpa2	goblet cells progenitor	122	131.342	71	81.7196	145	179.571	227	318.586	1576	1614.44	5205	5695.98
14dpa2	muscle	93	106.348	58	67.5057	152	190.012	213	295.914	1544	1608.1	3815	4530.34
14dpa2	neck parenchymal	97	109.157	64	72.6732	186	237.237	274.5	396.631	2034	2014.82	5600	6706.16
14dpa2	neck parenchymal progenitor	88	101.248	54	65.2765	138	165.928	198	257.146	1539	1612.56	3974	4402.35
14dpa2	neoblast	78	91.7273	47	56.1788	112	148.351	159	223.003	1116	1234.05	2476	3048.14
14dpa2	otf+ neurons 1	89	102.782	56	67.1509	156	194.361	230	312.067	1765.5	1739.55	4703	4885.05
14dpa2	otf+ neurons 2	83	98.9369	53.5	62.9621	121.5	148.114	175.5	229.482	1411	1423.92	3523	3635
14dpa2	parapharyngeal parenchymal 1	90	105.037	56	68.6397	152	201.719	228	354.649	1861	1915.41	5574	6778.73
14dpa2	parapharyngeal parenchymal 2	88	101.658	52	62.5384	127	155.545	185	242.285	1594	1577.44	4271	4478.81
14dpa2	parapharyngeal parenchymal 3	96	109.032	56	67.107	130	177.968	192	292.362	1451	1606.97	4003	5070.24
14dpa2	parapharyngeal parenchymal 4	97	109.585	61	71.949	152	195.574	239	352.31	1680	1767.76	5370	6397
14dpa2	parapharyngeal parenchymal progenitor	88	102.94	55	67.4135	150	206.004	224	357.709	1683.5	1805.33	4832	6111.06
14dpa2	phagocytes	121	130.164	70	78.4468	136	162.122	212	270.018	1616	1610.43	4796	4892.77
14dpa2	phagocytes progenitor	86	99.5705	51	61.2217	116	143.587	170	221.92	1402	1351.51	3497.5	3617.15
14dpa2	pharynx	78	95.1793	54	66.7974	199	258.107	301	440.839	2572.5	2551.75	8231.5	8768.96
14dpa2	pharynx pouch	89	103.328	57	68.1092	151	198.623	233	342.744	1808	1861.56	5133.5	6060.23
14dpa2	scattered parenchymal	99	112.225	57	68.4805	153	193.913	217	298.954	1814	1768.69	4592.5	5001.73
14dpa2	scattered parenchymal early progenitor	111	119.689	71	79.5646	204	256.933	307	449.594	2133	2213.53	6536.5	7844.54
14dpa2	scattered parenchymal late progenitor	84	80.3	47	47.7	89	97.8	125.5	145.5	683	683	1455	1455
14dpa2	ventral body wall progenitor	89	104.133	52	63.289	124	153.372	180	237.122	1023	1222.15	2210	3135.85
14dpa2	ventral epidermal	101	110.597	58	66.4784	139	156.635	201	237.162	1780	1792.01	4569.5	4685.12
36hpa1	CNS	99	114.879	64	75.6837	204	246.405	304	402.268	2630	2700.4	8232	8795.97
36hpa1	CNS progenitor	75	91.56	45	57.3469	134	184.721	191	291.536	1191.5	1401.77	2665.5	3794.17
36hpa1	DVB epidermal	81	96.0803	50	60.9845	141	181.301	203	284.627	1799.5	1774.89	4626	4876.13
36hpa1	DVB parenchymal	88	106.184	56	70.1149	161	206.83	246	352.567	2248	2204.45	6953	7117.32
36hpa1	ARZ	75	93.3464	49	63.2194	154	199.507	231	329.599	1975	2059.96	5674.5	6303.57
36hpa1	cathepsin+ cells	100	121.989	60	74.4657	113	138.168	199	264.457	1265.5	1258.26	4570	4752.35
36hpa1	cathepsin+ cells progenitor	90	112.095	51	65.9603	104	133.647	157	223.523	1272	1276.43	3861	4014.23
36hpa1	dorsal body wall muscle	81	98.1959	47	58.2294	126	169.013	177	262.857	1153.5	1345.43	2511.5	3616.82
36hpa1	dorsal epidermal	101	114.676	53	63.523	112	147.082	158	226.166	1120	1258.6	2381	3277.15
36hpa1	dorsal epidermal progenitors (early stage)	98	112.451	58	69.303	155	192.82	228	312.958	1999.5	1901.95	6000.5	6006.55
36hpa1	dorsal epidermal progenitors (late stage)	90	105.416	49	61.4116	116	151.349	163	233.423	1529	1548.7	3757	4072.88
36hpa1	gastrovascular cavity progenitor	90	112.042	53	68.7195	122	157.005	180.5	255.509	1463.5	1458.96	4168	4417.03
36hpa1	goblet cells	79	101.689	45	58.6502	102	130.345	150	207.081	1151	1174.23	3122	3390.16
36hpa1	goblet cells progenitor	85	109.187	51	65.5504	114	138.117	179	241.616	1306	1301.76	4334	4494.93
36hpa1	muscle	101	115.528	56	66.3568	127	154.746	183	237.935	1428	1427.49	3498	3792.69
36hpa1	neck parenchymal	98	114.236	55	67.9547	139	175.645	201	274.482	1792	1727.4	4852.5	4852.74
36hpa1	neck parenchymal progenitor	87	105.401	46	60.0179	118	157.96	166	246.295	1250	1412.96	2907	3694.42
36hpa1	neoblast	72	91.8774	42	56.6671	119	174.536	169	276.001	1182	1386.44	2658	3755.91
36hpa1	otf+ neurons 1	85	102.015	50	62.8423	141	183.169	204	293.486	1778	1777	4778.5	5151.28
36hpa1	otf+ neurons 2	87	104.04	53	66.5341	156	199.9	229	323.301	1859	1844.74	5134	5513.67
36hpa1	parapharyngeal parenchymal 1	78	98.1069	48	62.2456	139	181.203	198	289.918	1463	1480	3668	4394.55
36hpa1	parapharyngeal parenchymal 2	82	102.39	56	69.3766	195	251.102	299	418.748	2470	2163.81	7661	7172.74
36hpa1	parapharyngeal parenchymal 3	74	97.5325	44	60.2737	118.5	156.771	171	252.211	1330.5	1380.74	3809	4110.44
36hpa1	parapharyngeal parenchymal 4	90	107.546	58	70.7871	160	186.972	285	360.228	1705	1732.89	6128	6515.97
36hpa1	parapharyngeal parenchymal progenitor	76	96.6969	48	63.6504	165	216.574	238	352.967	2041	1991.32	6049	6322.61
36hpa1	phagocytes	106	124.583	56	68.6832	105	133.334	155	215.325	1276	1300.49	3510.5	3767.52
36hpa1	phagocytes progenitor	75	97.4596	41	56.1746	90	128.86	124	196.838	1003	1116.81	2299	2868.72
36hpa1	pharynx	74	92.7283	51	64.8831	224	277.862	334	467.708	2747	2587.7	9030	9097.67
36hpa1	pharynx otf+ neuron	74	90.6875	51	63.9167	199.5	244.333	290	390.292	2404.5	2370.8	7569	7493.6
36hpa1	pharynx pouch	100	111.545	56	58.6364	107	115.121	152	165.788	801	871	1637	1823.67
36hpa1	protonephridia	106	122.796	59	71.7099	140.5	166.293	217.5	280.898	1745	1671.56	5223	5056.17
36hpa1	scattered parenchymal	98	115.046	55	67.3103	128	166.744	184	260.781	1716	1719.97	4521.5	4786.67
36hpa1	scattered parenchymal early progenitor	95	112.588	55	67.6148	136	171.913	198	272.222	1692.5	1669.89	4652.5	4837.44
36hpa1	scattered parenchymal late progenitor	93	112.092	55	69.246	135	175.679	206	297.434	1690	1705.38	4748	5193.65
36hpa1	ventral body wall progenitor	92	106.352	56	68.4156	163	207.654	239	336.004	1933.5	1948.98	5355.5	5894.28
36hpa1	ventral epidermal	126	134.512	69	78.6266	157	191.675	229	301.474	2008	2051.98	5486	5909.23
36hpa2	CNS	100	113.9	62	74.3997	213	255.945	312	409.342	2667	2680.08	8062	8578.28
36hpa2	CNS progenitor	80	98.4583	49	62.3998	143	187.033	205	292.19	1523	1593.56	3533	4281.56
36hpa2	DVB epidermal	93	106.524	55	64.3497	136	163.636	197	254.142	1868	1763.2	4922	4757.02
36hpa2	DVB parenchymal	91	110.25	56	68.8184	148	183.571	224	301.279	1993	2010.17	5754	6075.66
36hpa2	ARZ	84	97.6199	50	61.4113	146	182.101	213	282.027	2001	1953.85	5401	5659.35
36hpa2	cathepsin+ cells	143	140.299	77	82.0492	123	140.13	227	276.733	1280	1268.32	4904.5	5006.69
36hpa2	cathepsin+ cells progenitor	119	127.662	64	73.5546	121	142.966	193	249.4	1362	1322.7	4377	4388.85
36hpa2	dorsal body wall muscle	88	104.682	51	63.1822	135	172.809	194	268.193	1278	1404.7	2984	3649.36
36hpa2	dorsal epidermal	113	123.79	58	68.1857	123	158.839	176	246.077	1553	1593.59	3952	4337.47
36hpa2	dorsal epidermal progenitors (early stage)	93	109.469	60	72.3175	176	213.864	270	356.169	1896	1926.3	5561	6129.81
36hpa2	dorsal epidermal progenitors (late stage)	93	113.125	53	67.1525	135	174.622	192	273.733	1453	1445.55	3452	3816.53
36hpa2	gastrovascular cavity progenitor	99	117.785	59	72.183	130	154.986	208	269.286	1372	1369.65	4263	4451.87
36hpa2	goblet cells	84	106.105	47	61.6624	101	127.294	154	209.716	1100.5	1118.22	3168	3333.35
36hpa2	goblet cells progenitor	106	122.133	63	74.1799	124	144.059	208	266.063	1306	1336.23	4629	4963.98
36hpa2	muscle	94	112.672	57	69.4873	144	180.841	214	288.535	1697	1662.45	4511	4694.56
36hpa2	neck parenchymal	102	117.023	60	71.6581	160	195.896	232	306.696	1960	1863.34	5495	5413.12
36hpa2	neck parenchymal progenitor	100	116.99	57	70.9024	143	183.113	210	289.467	1603	1727.81	3961	4809.44
36hpa2	neoblast	84	104.215	48	62.0983	123	165.536	175	259.345	1329	1407.73	3177	3760.65
36hpa2	otf+ neurons 1	88	104.718	53	66.1089	152	192.255	221	307.218	1815.5	1832.24	4941	5350.97
36hpa2	otf+ neurons 2	91	108.318	55	67.5553	148	184.918	219	294.728	1825	1814.21	5116	5253.81
36hpa2	parapharyngeal parenchymal 1	91	104.76	60	73.1749	198	242.702	300	400.031	1975	2013.38	6097	6374.96
36hpa2	parapharyngeal parenchymal 2	65	90.2835	43	64.0315	170	223.646	228	366.276	2454	2066.29	7805	6645.29
36hpa2	parapharyngeal parenchymal 3	96	114	58	70.3633	141	175.754	217	295.601	1478.5	1496.34	4359	4688.51
36hpa2	parapharyngeal parenchymal 4	107	119.964	69	78.4733	198	230.672	315.5	404.387	2335.5	2361.89	8476.5	8714.88
36hpa2	parapharyngeal parenchymal progenitor	70	94.3913	45.5	60.587	138	186.072	200.5	297.587	1688.5	1755.5	4959.5	5133.38
36hpa2	phagocytes	123	131.862	67	74.5198	122	142.164	189	237.754	1426.5	1418.49	4337	4425.37
36hpa2	phagocytes progenitor	94	112.04	50	62.9549	105	135.846	154	217.481	1302	1289.34	3493	3587.94
36hpa2	pharynx	75	94.8358	49	64.4844	177	223.002	255	360.408	2298	2272.77	7396	7250.07
36hpa2	pharynx pouch	72	94.25	41	55.6161	108	138.304	147.5	208.107	1079.5	1199.88	2522.5	2913.5
36hpa2	protonephridia	98	120.383	61.5	76.7124	155.5	191.961	232.5	312.806	1684	1669	4724	4754.66
36hpa2	scattered parenchymal	98	117.377	55	69.3529	131	169.536	191	267.635	1682.5	1683.74	4488.5	4703.23
36hpa2	scattered parenchymal early progenitor	104	121.675	61	74.0872	148	182.704	222	299.983	1759.5	1758.56	5150.5	5327.59
36hpa2	scattered parenchymal late progenitor	95	112.639	59	71.4741	155	192.663	238	323.192	1769	1794.56	5027	5528.7
36hpa2	ventral body wall progenitor	92	106.57	55	67.5929	160	201.653	230	316.984	1730	1751.31	4372	4901.17
36hpa2	ventral epidermal	133	132.898	79	82.6237	198	222.431	297	352.058	2255	2226.79	6513.5	6660.25
