# Supplementary material for: 4D single-cell spatial transcriptomics reveals dynamic morphogenetic gradients and regenerative domains in planarians
Source: Gigascience. 2026 May 22;15:giag064. doi: 10.1093/gigascience/giag064 (PMC13273413; doi:10.1093/gigascience/giag064)
Supplement: giag064_Supplemental_Files [file giag064_Supplemental_Files.zip › data S2.xlsx]

## Sheet: 0hpa-12hpa
This table lists the differentially expressed genes from the comparison between 12 hpa and 0 hpa individuals. The comparison was performed for each SPC cluster and each region (columns), including only genes (rows) with significant differences. The values represent log10(norm_foldchange), where a positive value indicates upregulation in the 12 hpa stage, and a negative value indicates downregulat…
	SPC clusters																																			region
	11	15	9	0	7	20	32	22	4	5	8	2	14	24	6	1	17	27	23	16	12	25	10	13	3	18	28	26	21	33	30	19	34	positive_in_nCluster	negative_in_nCluster	l3	l5	positive_in_nCluster	negative_in_nCluster
positive_nGene	5542	3069	2942	1049	2659	192	887	1393	679	935	860	1174	1236	1074	298	940	828	836	757	374	965	583	416	531	529	609	247	429	231	36	26	0	7			4328	822
negative_nGene	135	153	192	1274	183	914	13	83	829	427	396	187	122	310	570	203	117	91	212	316	234	130	343	257	203	203	10	174	161	21	22	8	9			431	2396
SMESG000081983.1								0.115104																										1	0
SMESG000081975.1	0.211256																																	1	0	0.181852		1	0
SMESG000081973.1	0.340197																																	1	0
SMESG000081970.1	0.118089	0.128035	0.102318		0.0680618	-0.11752		0.0979912	-0.0845887	-0.102703	-0.0947944				-0.0995628		0.048247			-0.156137			-0.132834	-0.0886025										6	8		-0.134072	0	1
SMESG000081966.1			0.193942																															1	0
SMESG000081920.1				-0.350161																														0	1		-0.321554	0	1
SMESG000081906.1	0.168104				0.125295																													2	0		-0.114285	0	1
SMESG000081884.1	0.748375				0.490898																													2	0
SMESG000081864.1	0.184257	0.171025	0.139406																															3	0	0.157417		1	0
SMESG000081859.1	0.275497																																	1	0
SMESG000081851.1	0.325975																																	1	0
SMESG000081840.1						-0.899113																												0	1
SMESG000081831.1		0.229112																																1	0
SMESG000081828.1	0.159723	0.097653			0.204054																													3	0	0.142964		1	0
SMESG000081781.1	0.329355				0.251003	-0.158696																												2	1
SMESG000081754.1	0.142969	0.140547		-0.0916704							-0.192965				-0.180558																			2	3		-0.103437	0	1
SMESG000081749.1																																				0.279851		1	0
SMESG000081727.1	0.146396			-0.129355	0.0965638		0.450469																											3	1		-0.218738	0	1
SMESG000081696.1	0.145897	0.138889			0.111426											0.121103	0.17814																	5	0	0.116071		1	0
SMESG000081673.1						-0.238396																												0	1
SMESG000081662.1		-0.148796				-0.335708										-0.196237																		0	3	-0.117795	-0.286511	0	2
SMESG000081649.1	0.372759		0.270793	0.208172	0.511479			0.305041	0.262225			0.268881	0.487704											0.250678	0.440909									10	0	0.496662		1	0
SMESG000081647.1	0.329535	0.279711	0.172183	0.05187	0.264332			0.362399	0.16896	-0.224162	-0.197133		0.25918			0.353615	0.333365		0.254355	-0.176953	0.141151	0.194668		0.17409	0.204808	0.376731		0.407313						17	3	0.195548		1	0
SMESG000081615.1	0.209137	0.237425	0.200703		0.173265			0.201302		0.194482	0.208471		0.240658	0.227307			0.184828																	10	0	0.23821		1	0
SMESG000081610.1	0.359507							0.35084																										2	0
SMESG000081604.1	0.147346																																	1	0
SMESG000081526.1	0.112258			-0.0997605	0.132164																													2	1		-0.098613	0	1
SMESG000081507.1	0.209321	0.19623	0.21722																															3	0	0.125797	-0.17337	1	1
SMESG000081496.1	0.320249	0.227721	0.207454		0.176145		0.251955	0.216791			0.0749913	0.140979	0.146729	0.104233		0.150733	0.178255	0.149332	0.114157		0.128718	0.242006	0.074834		0.0842601		0.346075							19	0	0.230201		1	0
SMESG000081490.1	0.202112																																	1	0	0.204653		1	0
SMESG000081487.1	0.217559		0.233345											0.333886																				3	0	0.225614		1	0
SMESG000081465.1	0.46838																																	1	0	0.300617		1	0
SMESG000081460.1					-0.108282																				0.355976	0.168237								2	1	-0.330889		0	1
SMESG000081459.1																									0.451839									1	0	-0.334873		0	1
SMESG000081451.1	0.295416	0.317067																																2	0	0.167151		1	0
SMESG000081436.1	0.195049																																	1	0	0.149517		1	0
SMESG000081429.1	0.359909																																	1	0	0.305961		1	0
SMESG000081428.1	0.264732								0.189907												0.210046													3	0
SMESG000081425.1																																				0.237653		1	0
SMESG000081424.1	0.31578																																	1	0
SMESG000081421.1	0.173467																					0.32668												2	0	0.141628	-0.171811	1	1
SMESG000081416.1	0.27715	0.299837	0.22968										0.303603																					4	0	0.15728		1	0
SMESG000081414.1	0.526526																																	1	0
SMESG000081409.1	0.21733				0.0545718																													2	0		-0.133907	0	1
SMESG000081395.1														-0.377256																				0	1		-0.318174	0	1
SMESG000081390.1				-0.20649																														0	1		-0.175206	0	1
SMESG000081382.1			0.217907																															1	0
SMESG000081380.1	0.303313																																	1	0
SMESG000081370.1	0.166244	-0.105428		-0.122499	0.00868588	-0.277094							-0.103321	-0.213913		-0.0462706					-0.0769629					-0.0878945								2	8	-0.150359	-0.232566	0	2
SMESG000081365.1	0.294593																																	1	0	0.228457		1	0
SMESG000081357.1	0.166443		0.147772		0.162923																													3	0	0.0939178		1	0
SMESG000081356.1	0.617629			0.379027																														2	0
SMESG000081353.1					0.197683																													1	0
SMESG000081298.1	0.261561			0.28523				0.329848																										3	0	0.258005		1	0
SMESG000081293.1	0.637224	0.617908			0.305911																													3	0
SMESG000081288.1	0.279171	0.29593	0.268501	0.104476	0.17603		0.396372		0.118626	0.115137	0.144263	0.156067	0.201161	0.184072		0.215949	0.232299				0.140421				0.2122	0.179649		0.218246						18	0	0.223777		1	0
SMESG000081287.1	0.259009	0.20624	0.220085		0.274543			0.248793				0.17875	0.234401	0.185602		0.230516	0.165775	0.225784	0.215112		0.141632			0.154495		0.204733		0.263586						16	0	0.190503		1	0
SMESG000081285.1	0.244643																			-1.19096														1	1	0.212632		1	0
SMESG000081278.1	0.135481																																	1	0	0.0986845		1	0
SMESG000081276.1	0.118807	0.26713																																2	0
SMESG000081275.1	0.315548																				0.236585													2	0
SMESG000081274.1																																				0.280738		1	0
SMESG000081273.1	0.174882	0.22634	0.182965		0.154284		0.480668	0.212089				0.119858	0.157647	0.143425							0.115985					0.197803								11	0	0.21378	0.0977897	2	0
SMESG000081261.1	0.211256				0.238548								0.341837																					3	0	0.402655		1	0
SMESG000081259.1																	-3.83367																	0	1
SMESG000081251.1	0.210757	0.127078	0.124388		0.128484	-0.115676	0.381888	0.140802				0.100858				0.106505			0.0932893		0.104019		0.0793689			0.0938683								12	1	0.0990383		1	0
SMESG000081249.1	0.286952	0.27765	0.257371	0.126826	0.18998		0.297699	0.258239	0.0923886	0.202523	0.188612	0.256112	0.196331	0.209903	0.104384	0.168564	0.220783	0.275149	0.128638	0.142865	0.105304	0.148008	0.11321		0.17943	0.107777		0.146874						25	0	0.237097	0.0879379	2	0
SMESG000081245.1					0.253736	-0.139292		0.555967																										2	1
SMESG000081234.1						-0.82448																												0	1		-0.936876	0	1
SMESG000081233.1			0.529995																															1	0
SMESG000081232.1																																					-0.280385	0	1
SMESG000081228.1				-0.290443																														0	1		-0.327129	0	1
SMESG000081226.1						-0.216951								-0.297498																				0	2		-0.291649	0	1
SMESG000081218.1	0.696346																																	1	0	0.361038		1	0
SMESG000081207.1	0.205156		0.120775																			0.254744												3	0		-0.18226	0	1
SMESG000081190.1	0.2947	0.492705	0.362208							0.125753	0.220247	0.189612																						6	0	0.291778		1	0
SMESG000081186.1		0.290306			0.30564																													2	0	0.20462		1	0
SMESG000081180.1				-0.12233					-0.174324																									0	2		-0.201092	0	1
SMESG000081167.1	0.14291																																	1	0	0.144081	0.17165	2	0
SMESG000081151.1	0.259568	0.214901	0.177299	0.0521522	0.184941			0.147633	0.0748843			0.103933	0.170599	0.147671			0.18036	0.163711			0.0841457			0.0940483		0.107089								15	0	0.179095		1	0
SMESG000081140.1	0.334986	0.348686																																2	0	0.21548		1	0
SMESG000081136.1	0.246999																																	1	0	0.137538		1	0
SMESG000081127.1	0.177992				0.205634																													2	0	0.145246		1	0
SMESG000081113.1	0.183762	0.173363	0.0690314	0.0627016	0.114012			0.150781			0.0740631	0.10119	0.200619	0.0978024		0.182657	0.1462	0.149275	0.10406	0.0832875	0.106338	0.162025				0.121824								18	0	0.150274	0.086035	2	0
SMESG000081078.1	0.356742		0.188486	0.130369	0.268559			0.322169						0.135745		0.13848			0.208058		0.184544													9	0	0.0933159		1	0
SMESG000081077.1	0.216266	0.171424	0.154626		0.124238		0.183846	0.150184					0.131261	0.0964926												0.0866819								9	0	0.127094	-0.0624145	1	1
SMESG000081075.1	0.0871252	-0.00139189		-0.143134	0.0209662	-0.167372			-0.145773	-0.117941		-0.0889965		-0.0950357	-0.162168	-0.0529191			-0.105863	-0.235904					-0.159431				-0.113752					2	13		-0.211539	0	1
SMESG000081060.1	0.13528	0.21711	0.130113		0.198841		0.55841									0.230242																		6	0	0.133814		1	0
SMESG000081058.1	0.287073	0.166403	0.142215		0.183777			0.272311						0.188584												0.184239								7	0	0.154786		1	0
SMESG000081055.1	0.339119																																	1	0	0.218853		1	0
SMESG000081053.1	0.22992																																	1	0	0.182171		1	0
SMESG000081052.1	0.230047	0.309679	0.152484		0.248453																													4	0
SMESG000081036.1	0.257899	0.151637	0.242827	0.14453	0.195197			0.220937				0.178296	0.165989			0.15048		0.223191	0.243186		0.16628													12	0	0.208039		1	0
SMESG000081028.1								0.218214																										1	0	0.647828		1	0
SMESG000081003.1			0.224006																															1	0
SMESG000080969.1	0.153264	0.222623	0.165914										0.300578																					4	0	0.109985		1	0
SMESG000080965.1	1.18129																																	1	0
SMESG000080962.1	0.142092			-0.256846					-0.232702						-0.284361																			1	3		-0.345448	0	1
SMESG000080952.1	0.332247	0.214284	0.229368	0.0981099	0.240118			0.274177					0.19644	0.235804					0.160684		0.193382							0.158328						11	0	0.233314		1	0
SMESG000080919.1	0.242327	0.103433	0.120562		0.17421			0.194839											0.1371			0.157271												7	0	0.132967		1	0
SMESG000080916.1	0.26955	0.33991	0.227292	0.121937	0.221716		0.431083	0.282206	0.0961675			0.135583	0.150866	0.129109		0.145449	0.205523	0.163302	0.17488		0.115922	0.193211			0.187193	0.137948								19	0	0.20055	0.0905411	2	0
SMESG000080903.1	0.119699																																	1	0		-0.131847	0	1
SMESG000080901.1	0.313071	0.304853	0.242703	0.180222	0.263226		0.451664	0.264806		0.155137	0.183108	0.180717	0.297757	0.236727		0.171567	0.271575	0.236213	0.192049		0.148614	0.150238		0.140524	0.213166	0.157083								21	0	0.337762	0.163845	2	0
SMESG000080893.1	0.143916																																	1	0
SMESG000080892.1	0.673654				0.46346																													2	0
SMESG000080891.1					0.536747																													1	0	0.366103		1	0
SMESG000080873.1	0.111435																																	1	0		-0.133485	0	1
SMESG000080856.1				-0.148101					-0.16263	-0.162594	-0.10882				-0.098113								-0.12651					-0.155796						0	7		-0.219094	0	1
SMESG000080845.1	0.211256		0.169518																															2	0	0.11331		1	0
SMESG000080837.1	0.172299				0.208819																													2	0	0.115189		1	0
SMESG000080798.1						-0.729504																												0	1
SMESG000080788.1	0.174504			-0.0619693	0.107965		0.254609	0.152006	-0.0634296	-0.149994										-0.225268														4	4	0.0596839	-0.0849424	1	1
SMESG000080787.1	0.346133		0.583316	0.135108	0.425022								0.527943						0.192127					0.238066										7	0	0.417067		1	0
SMESG000080771.1	0.0918494				0.0361812				-0.104787																									2	1
SMESG000080750.1	0.154399		0.229583																															2	0		-0.253318	0	1
SMESG000080738.1				-0.207566																														0	1
SMESG000080731.1		0.127654		-0.128256																														1	1		-0.141093	0	1
SMESG000080727.1			-0.415943	-0.593441					-0.603077					-0.844911	-0.455211				-0.554938															0	6	-0.371058	-0.642747	0	2
SMESG000080718.1	0.14314																																	1	0	0.10473		1	0
SMESG000080711.1	-0.337633	-0.433162	-0.371366	-0.470457		-0.438806			-0.543079									-0.346962	-0.456678		-0.321271			-0.446693	-0.499164									0	11	-0.410599	-0.445819	0	2
SMESG000080705.1	0.117559				0.117304			0.119804		-0.184968	-0.191649									-0.251639														3	3		-0.0654009	0	1
SMESG000080697.1	0.199255	0.221432	0.149916																															3	0	0.210554		1	0
SMESG000080685.1	0.0612672				0.246018				0.364536													-0.247829												3	1	-0.30495	-0.1365	0	2
SMESG000080675.1			0.228566	-0.164417				0.197628																										2	1
SMESG000080671.1	0.222133	0.212448	0.259086		0.19253			0.231179					0.215676																					6	0	0.153174		1	0
SMESG000080641.1	-3.34679																																	0	1
SMESG000080617.1	0.40755								0.44094																									2	0
SMESG000080585.1																																					-0.21774	0	1
SMESG000080567.1	0.512286																																	1	0
SMESG000080562.1																																				0.262373		1	0
SMESG000080526.1	0.232871	0.112208	0.162457		0.144686		0.334464	0.131614		0.150652		0.151682									0.129944	0.155822												10	0	0.113844		1	0
SMESG000080497.1	0.211256																																	1	0	0.168648		1	0
SMESG000080480.1				-0.144436																														0	1		-0.193349	0	1
SMESG000080475.1	0.534188	0.745818	0.62828	0.287658	0.528476	0.617776	0.417271	0.600202	0.21726	0.362917	0.359823	0.587689	0.479956	0.572561	0.44837	0.590112	0.830748	0.707562	0.353352		0.3432	0.34468	0.300333	0.349446	0.509174	0.374588								25	0	0.581358	0.37315	2	0
SMESG000080471.1	0.369075	0.621375	0.351939	-0.0433693	0.320203	0.238553	0.351222	0.226056	0.119488			0.142668	0.282511	0.366878		0.0153069	0.571472	0.357733		-0.0430467		0.218767	0.115226	0.137401	0.180046	0.214915	0.498219		0.161267					21	2	0.362035		1	0
SMESG000080447.1		-0.655785		-0.520703		-0.591143			-0.354983		-0.634405		-0.537119	-0.504373	-0.479632	-0.386898																		0	9	-0.334904	-0.636463	0	2
SMESG000080442.1														-0.57191																				0	1		-0.519247	0	1
SMESG000080438.1	0.180974																																	1	0	0.137484	-0.130878	1	1
SMESG000080432.1	0.194639	0.234735	0.160069		0.0829772					0.123974		0.116503	0.200055								0.169042													8	0	0.151414		1	0
SMESG000080424.1	0.212701	0.210916	0.271687											0.325676			0.282714	0.332058																6	0	0.170706	0.199141	2	0
SMESG000080414.1						-0.2305																												0	1		-0.198338	0	1
SMESG000080408.1	0.278899																																	1	0	0.164939		1	0
SMESG000080390.1										0.354735																								1	0
SMESG000080386.1					3.59683																													1	0
SMESG000080382.1			0.304216																	0.408373														2	0
SMESG000080379.1	0.289198							0.917184								0.229367					0.377699													4	0
SMESG000080376.1																																				-0.50271		0	1
SMESG000080370.1	0.271595																																	1	0
SMESG000080369.1	0.623436																																	1	0	0.365683		1	0
SMESG000080362.1	0.162828			-0.15928		-0.418033																												1	2		-0.286993	0	1
SMESG000080361.1		0.564261																																1	0
SMESG000080328.1	0.298097	0.289937	0.338227		0.254511		0.529269	0.227912	0.109672	0.168662	0.173709		0.278638	0.190138			0.268753	0.276856	0.217818															14	0	0.261016		1	0
SMESG000080319.1	0.189869	0.115905	0.117462		0.115327		0.218816	0.190763								0.0934472	0.148305																	8	0	0.0539359	-0.109694	1	1
SMESG000080318.1	0.343774																																	1	0
SMESG000080298.1				-0.225253						-0.271791																								0	2	-0.163466	-0.295534	0	2
SMESG000080294.1	0.544005	0.623982	0.660185	0.322892	0.243428	0.313881	0.581128	0.538843	0.323729		0.146027	0.283302	0.549821	0.49712	0.219776	0.341324	0.62091	0.459095	0.401592		0.393264	0.48637	0.194505	0.424173	0.500087	0.426398	0.665936	0.35024	0.179563	0.471931			0.576865	29	0	0.295662	0.165368	2	0
SMESG000080290.1	0.554926	0.57699	0.2076	0.299959	0.28536	0.219759	0.554368	0.379194	0.26646	0.141864	0.188147	0.123808	0.519071	0.43234	0.095545	0.305935	0.490779	0.3894	0.399082		0.285763	0.473379	0.103897	0.38601	0.285452	0.385746	0.649589	0.250371		0.426826				28	0	0.391057		1	0
SMESG000080281.1	0.377919		0.231307		0.247106																													3	0	0.150941		1	0
SMESG000080274.1	0.256068																																	1	0
SMESG000080268.1																																				0.481496		1	0
SMESG000080264.1	0.212898																																	1	0	0.188655		1	0
SMESG000080252.1	0.163532		0.132559																															2	0		-0.177239	0	1
SMESG000080211.1	0.329355	0.409799																																2	0	0.223681		1	0
SMESG000080199.1	0.174251		0.263644																		0.344779													3	0	0.177902		1	0
SMESG000080185.1	0.339188		0.166754		0.14633								0.25567						0.201153															5	0	0.131401		1	0
SMESG000080160.1	0.140222	0.251544	0.172353																															3	0	0.245671		1	0
SMESG000080151.1																																					-0.232494	0	1
SMESG000080129.1	0.273166	0.308303	0.171013	0.0763978	0.187677		0.311714	0.184483	0.0832875	0.198282	0.182883	0.221661	0.249964	0.174994	0.0992856	0.157622	0.234703	0.182889	0.139959	0.22884	0.20121	0.185258	0.11582	0.103011	0.192084	0.171898		0.181652	0.114232					27	0	0.246676	0.10568	2	0
SMESG000080104.1	0.392146																																	1	0
SMESG000080056.1	0.200637	0.251057	0.266861						0.275711																									4	0
SMESG000080051.1	0.121956							0.332934																										2	0
SMESG000080049.1																																					-0.379869	0	1
SMESG000080031.1	0.670792		0.335763		1.15559																													3	0	0.396485		1	0
SMESG000080024.1	0.37525	0.222505	0.295783	0.127669	0.230943			0.190306			0.221019	0.279548	0.217564	0.20967						0.218657					0.204704									12	0	0.263428		1	0
SMESG000080008.1	0.268648	0.147952	0.195746	0.137261								0.277582	0.187766																					6	0	0.228348		1	0
SMESG000079975.1				-0.145628					-0.170756																									0	2		-0.219792	0	1
SMESG000079969.1	0.0897775	0.253411	0.135742																															3	0
SMESG000079959.1	0.183794				0.119713		0.365458	0.135437													0.0771693			-0.0403029										5	1	0.0732692	-0.0921834	1	1
SMESG000079952.1	0.200615		0.157178			-0.253584								-0.10752				0.0337193																3	2	0.0208685	-0.230166	1	1
SMESG000079950.1				-0.145295																														0	1		-0.166133	0	1
SMESG000079944.1				-0.414367																														0	1		-0.363598	0	1
SMESG000079942.1									-0.478138						-0.800548																			0	2
SMESG000079934.1	0.199975																																	1	0
SMESG000079926.1	0.132363			-0.137822		-0.321123								-0.184375																				1	3		-0.234295	0	1
SMESG000079924.1	0.113438	0.207221	0.362208	0.207842	0.278236			0.363908					0.325638	0.304964		0.118283		0.327096	0.381269					0.226929	0.317789	0.254048	0.464226							15	0	0.319523	0.232432	2	0
SMESG000079920.1	0.403141																																	1	0
SMESG000079909.1			0.25151																															1	0
SMESG000079905.1	0.154029																																	1	0
SMESG000079895.1																																					-0.289008	0	1
SMESG000079890.1	0.32694	-0.0916624	0.31095		0.148857																													3	1
SMESG000079886.1	-0.033911	-0.0185613	-0.110364	-0.276512	-0.100273	-0.255489			-0.220438	-0.177315	-0.126654	-0.109136	-0.135294	-0.126178	-0.195357	-0.117524	-0.073745	-0.145772	-0.188101	-0.217516	-0.155836	-0.132561	-0.126056	-0.14098	-0.168184			-0.149034	-0.177305					0	25	-0.145718	-0.30456	0	2
SMESG000079885.1	0.362523	0.384656	0.238747	0.226719	0.306736			0.350663	0.246113	0.255107	0.31849	0.28534		0.17857		0.217291	0.335161				0.44879			0.322246	0.268825									16	0	0.298244		1	0
SMESG000079873.1	0.262135																																	1	0	0.138522		1	0
SMESG000079865.1	0.472996	0.651572	0.472914	0.0836182	0.409138	0.166565	0.392572	0.358608	0.26283	0.223127	0.241359	0.287691	0.395712	0.353676	0.157737	0.255664	0.667288	0.472017	0.128743	0.140583	0.183926	0.373301	0.277119	0.295061	0.300288	0.319193	0.555226	0.242141	0.264674					29	0	0.398349		1	0
SMESG000079844.1	0.270753																																	1	0
SMESG000079839.1	0.402171	0.397378																																2	0
SMESG000079834.1							0.418622			0.18626		0.19365								0.181053														4	0	0.153184	0.0381184	2	0
SMESG000079805.1	0.0591476			-0.0882877	0.0471273	-0.123495	0.276129		-0.0632209					-0.0981277	-0.0854539																			3	5		-0.120191	0	1
SMESG000079804.1	0.283564																																	1	0
SMESG000079803.1																																				0.283311		1	0
SMESG000079775.1	0.203606		0.129129		0.17678																													3	0	0.190011		1	0
SMESG000079774.1	0.174344																																	1	0
SMESG000079770.1	0.230851	0.266835				-0.144209												0.260018																3	1	0.168966	-0.0348417	1	1
SMESG000079767.1															-0.344214																			0	1
SMESG000079765.1				-0.28426																														0	1
SMESG000079764.1					0.242168										-0.198972								-0.174653											1	2	0.11459	-0.183869	1	1
SMESG000079761.1	0.172071																																	1	0
SMESG000079759.1	0.142423																																	1	0	0.162881	-0.204939	1	1
SMESG000079755.1	0.429616							0.547273																										2	0	0.359101		1	0
SMESG000079740.1	0.0745436															0.202063																		2	0
SMESG000079731.1																																				0.344418		1	0
SMESG000079728.1	0.336194																																	1	0
SMESG000079713.1										0.190518		0.253297											0.139023											3	0	0.15621	0.314591	2	0
SMESG000079712.1	0.277472	-0.169799	0.00318633			-0.240256								-0.160067																				2	3	-0.00488894	-0.200085	0	2
SMESG000079705.1														-0.37121																				0	1
SMESG000079688.1				-0.140568					-0.134383						-0.193742																			0	3		-0.239478	0	1
SMESG000079671.1	0.21817	0.167431			0.191863																													3	0	0.0885605		1	0
SMESG000079667.1	0.344467	0.354311		0.332491	0.279135							0.402355																						5	0	0.322529	0.260208	2	0
SMESG000079665.1	0.233922	0.196683	0.232583	0.0509454	0.116592		0.235871	0.125539		0.166686	0.167403	0.23815	0.144074	0.105346		0.120393	0.132139	0.142062		0.188199	0.130145		0.136705	0.0897577					0.187897					20	0	0.150872		1	0
SMESG000079662.1									-0.285532																									0	1
SMESG000079660.1	0.0599408			-0.266689		-0.339573	0.642355		-0.244195	-0.287092				-0.0877707						-0.346793		-0.202533			-0.231394									2	8	-0.172947	-0.413651	0	2
SMESG000079659.1	0.0822281			-0.159827						-0.261572					-0.243955																			1	3		-0.145407	0	1
SMESG000079651.1									-0.178055	-0.259402					-0.163208					-0.301662														0	4		-0.210679	0	1
SMESG000079650.1	0.212377	0.104856			0.258072			0.233655	-0.0113234			0.0970128		-0.0149878		0.130216		0.152124	0.122819		0.118673	0.151268		0.0754345		0.131747		0.150539						13	2	0.111975	-0.0867469	1	1
SMESG000079646.1											-0.26794																							0	1		-0.163725	0	1
SMESG000079631.1	0.10015			-0.172375		-0.188058	0.201772		-0.138298	-0.167716	-0.12453			-0.0695913		-0.0301905							-0.115582	-0.0724343										2	9	-0.059878	-0.290453	0	2
SMESG000079624.1																																				0.183141		1	0
SMESG000079614.1	0.223799				0.149761																													2	0
SMESG000079612.1	0.202656																	0.346914																2	0
SMESG000079607.1								-0.418608																										0	1
SMESG000079606.1	0.293442	0.314315								0.194143	0.214541				0.284248								0.234931											6	0	0.237653		1	0
SMESG000079575.1	0.450517																																	1	0	0.180925		1	0
SMESG000079569.1	0.164259																																	1	0
SMESG000079563.1		0.478375																																1	0	0.24346		1	0
SMESG000079541.1																																				0.398307		1	0
SMESG000079540.1										0.19039	0.233376																							2	0
SMESG000079527.1	0.175132																																	1	0
SMESG000079514.1			1.13352																															1	0
SMESG000079512.1	0.0902728		0.249169							0.248943	0.206864	0.189589								0.291681														6	0	0.302289		1	0
SMESG000079507.1						-3.64207																												0	1
SMESG000079498.1	0.267994	0.141364			0.151617			0.184426			-0.102085									-0.131879		0.301735	-0.13199			0.30162			-0.165958					6	4	0.0702218		1	0
SMESG000079496.1			0.25405									0.206239																						2	0	0.190011		1	0
SMESG000079491.1	0.0587251																																	1	0
SMESG000079489.1				-0.428694						-0.664592																								0	2		-0.365342	0	1
SMESG000079482.1	0.221827	0.232951	0.18518		0.200153		0.286272	0.195343		0.0548323	0.0719282	0.110308	0.140081	0.171165		0.102236	0.174052	0.132659	0.0819723		0.116805	0.159792				0.108221	0.26287	0.0721814						20	0	0.189882	-0.0236371	1	1
SMESG000079448.1	0.121609		0.266746		0.2168																													3	0	0.149869		1	0
SMESG000079413.1	0.132988	0.179364																																2	0	0.123256	-0.14994	1	1
SMESG000079368.1	-0.151651		-0.223805	-0.346777	-0.188922				-0.418419	-0.32432		-0.381931			-0.440875				-0.284857	-0.623307			-0.441458	-0.314458	-0.28316			-0.318865						0	14	-0.192938	-0.346132	0	2
SMESG000079355.1		0.745151																																1	0
SMESG000079354.1			0.168231				1.2822																											2	0
SMESG000079328.1									-0.238765						-0.357898																			0	2		-0.271662	0	1
SMESG000079327.1	0.140581																																	1	0	0.176088		1	0
SMESG000079326.1	0.209926																																	1	0	0.105502		1	0
SMESG000079320.1	0.203709	0.159614	0.213539		0.150807			0.235181								0.157649		0.270104																7	0	0.0827136		1	0
SMESG000079318.1	0.197379		0.268956		0.208093																													3	0
SMESG000079310.1	0.4261																																	1	0
SMESG000079306.1	0.299678																																	1	0
SMESG000079304.1	0.506062	0.646796	0.500052	0.310327	0.395341	0.449519	0.590822	0.230624	0.337419	0.405382	0.481668	0.525844	0.329743	0.404652	0.30332	0.426601	0.684247	0.443514	0.374182		0.340835	0.551627	0.344806	0.464695	0.335399	0.56545			0.40025					26	0	0.409742	0.156882	2	0
SMESG000079303.1	0.204438																																	1	0	0.159732		1	0
SMESG000079273.1	0.222629	0.249211	0.228126		0.203487			0.253447								0.183282		0.253359																7	0	0.171007		1	0
SMESG000079254.1	0.20938	0.207614	0.149852		0.225482									0.259854																				5	0	0.174091		1	0
SMESG000079251.1	0.343355	0.362782	0.186057	0.154176	0.276333			0.328377	0.133073	0.205554			0.274944	0.173449		0.191113	0.246893		0.330634		0.254264			0.287241	0.268264									16	0	0.315419		1	0
SMESG000079240.1			0.212559																															1	0		-0.137899	0	1
SMESG000079236.1	0.579232																																	1	0
SMESG000079227.1	0.387821	0.356725	-0.212107	-0.0211202	0.191639				-0.11523	-0.247305		-0.464273	0.378483	0.277444	-0.339081		0.208948	0.161344		-0.298574	-0.196071		-0.312082		-0.284945									7	10	0.288034	-0.410266	1	1
SMESG000079220.1	0.74368																																	1	0	0.419348		1	0
SMESG000079199.1									-0.487281				-0.776001																					0	2		-0.567743	0	1
SMESG000079192.1					3.63462																													1	0
SMESG000079185.1																																				3.07972		1	0
SMESG000079182.1														-0.999057																				0	1
SMESG000079158.1	0.31099	0.4561	0.30874	0.186687	0.262115		0.549809	0.388553	0.153885	0.217984	0.268193	0.24411	0.298449	0.338168		0.379462				0.209347	0.26074	0.404753				0.318953								18	0	0.436143	0.232621	2	0
SMESG000079151.1	0.208191	0.179089																																2	0	0.215198		1	0
SMESG000079142.1	0.389199																																	1	0	0.647828		1	0
SMESG000079131.1																																					-0.281722	0	1
SMESG000079103.1																																					-0.284451	0	1
SMESG000079071.1	0.131368																			-0.378302														1	1		-0.172013	0	1
SMESG000079054.1	0.276504		0.228403		0.221259					0.141699			0.259434																					5	0	0.118744		1	0
SMESG000079004.1		0.341816	-0.0144204	-0.145284					-0.163509								0.248866							-0.106635										2	4	0.108431	-0.0825321	1	1
SMESG000078995.1		0.198761	0.410672																															2	0	0.191841		1	0
SMESG000078985.1	0.160805				0.158818																													2	0
SMESG000078978.1	0.182447	0.159425																																2	0	0.114457		1	0
SMESG000078973.1	0.0290903			-0.185941																														1	1		-0.223295	0	1
SMESG000078937.1	0.293925																																	1	0
SMESG000078899.1	0.229739																																	1	0
SMESG000078882.1	0.244545				0.191892																													2	0		-0.126003	0	1
SMESG000078872.1	0.170689	0.206004	0.160654		0.136371			0.180918																										5	0	0.133024		1	0
SMESG000078868.1	0.351735	0.330652	0.26212	0.139584	0.292122	-0.114554		0.281041	0.146128			0.247255	0.2155	0.129088		0.150767	0.206033	0.205636	0.191649		0.204918	0.151792		0.134266		0.186348		0.210856						19	1	0.281026	0.117174	2	0
SMESG000078867.1	0.265019		0.189828									0.217062																						3	0	0.17707		1	0
SMESG000078844.1	0.1789	0.153578	0.211141		0.158648			0.249775																										5	0	0.106695		1	0
SMESG000078818.1	0.272852	0.210935	0.202545	0.1088	0.194558		0.433883	0.214226					0.206553	0.184082			0.136355				0.134029													11	0	0.261849	0.0883201	2	0
SMESG000078813.1	0.21769																																	1	0
SMESG000078799.1	-0.0220225																																	0	1
SMESG000078789.1																0.396912																		1	0
SMESG000078787.1	0.164604									0.206517	0.173049	0.203747						0.317431		0.191243														6	0	0.181445		1	0
SMESG000078773.1	0.134875									0.0611905		0.0789877																						3	0	0.102624		1	0
SMESG000078741.1	0.174892																																	1	0	0.129501		1	0
SMESG000078736.1	0.362578	0.342919	0.287243	0.128611	0.273608		0.423746	0.260745	0.132067	0.169837	0.166755	0.237625	0.266204	0.219723	0.0663719	0.188926	0.254221	0.243948	0.197944	0.127841	0.206398	0.225379	0.10559	0.155924	0.146441	0.159416	0.33095	0.155194	0.112215					28	0	0.284034	0.0824255	2	0
SMESG000078718.1	0.241323		0.216048																															2	0	0.261262		1	0
SMESG000078716.1	0.212594	0.126012	0.227167		0.118881													0.314779								0.246731								6	0	0.369253		1	0
SMESG000078710.1	0.125245		0.122292	-0.0833021																														2	1		-0.159171	0	1
SMESG000078707.1	0.224457		0.334501																															2	0
SMESG000078697.1	0.111553											0.0726009																						2	0		-0.0854804	0	1
SMESG000078684.1	0.236366																																	1	0
SMESG000078683.1	0.361674	0.600445	0.300783	0.162178	0.406411	0.400984	0.496139	0.326831	0.0754117	0.188254	0.203199	0.179273	0.273507	0.334494		0.267454	0.479754	0.397484	0.148369		0.250327	0.201415	0.202682	0.111545	0.263198	0.345515			0.244775					25	0	0.355484		1	0
SMESG000078668.1	-0.119829	-0.15851	-0.119035	-0.345403	-0.147872	-0.345203		-0.197187	-0.367175	-0.249023	-0.314587	-0.227147	-0.176968	-0.222732	-0.282599	-0.19188	-0.160415	-0.203767	-0.291118	-0.377978	-0.242888	-0.156281	-0.242926	-0.311501	-0.3209	-0.145908		-0.255887	-0.22164					0	27	-0.247568	-0.413057	0	2
SMESG000078664.1	0.257669	0.11672	0.323109	0.140322	0.160459			0.309985	0.14654	0.309969	0.475174			0.13722		0.220925		0.48989	0.26977	0.330576	0.183188		0.308177	0.118259					0.343459					18	0	0.3668		1	0
SMESG000078654.1	0.594472																																	1	0	0.339849		1	0
SMESG000078631.1	0.180683	0.206542	0.119206		0.167912		0.236076	0.124247	0.053715	0.118476	0.0955231	0.124405	0.14089	0.129696		0.108255		0.147988			0.0927776				0.0985664		0.270504							17	0	0.139123		1	0
SMESG000078630.1	0.304595	0.194577	0.182808		0.233496			0.139733						0.243721		0.210333																		7	0	0.212415		1	0
SMESG000078629.1		0.259075																			0.393459													2	0	0.231641		1	0
SMESG000078606.1		0.302314																																1	0
SMESG000078605.1		0.17972				-0.244583																												1	1		-0.112041	0	1
SMESG000078602.1				-0.26484																														0	1
SMESG000078600.1	0.313038		0.188518		0.180299																													3	0	0.192278		1	0
SMESG000078591.1	0.238206	0.185675	0.153583		0.182543			0.250062				0.150977		0.11995		0.129108	0.119758		0.115251		0.136959	0.144705		0.14005				0.112754						14	0	0.158213		1	0
SMESG000078589.1																													-0.160056					0	1	0.184342		1	0
SMESG000078588.1	0.161633		0.0857452																			0.183451	-0.133868											3	1	0.0753905	-0.0942745	1	1
SMESG000078563.1			0.268105		0.258253			0.580514																										3	0	0.266661		1	0
SMESG000078548.1	0.167853											0.123739								0.128929														3	0	0.0665217		1	0
SMESG000078547.1		-0.211098				-0.174667																												0	2	-0.275254	-0.147284	0	2
SMESG000078546.1	0.430099	0.498353	0.450651		0.258171				0.12219					0.359522			0.598426							0.19779										8	0	0.30664		1	0
SMESG000078545.1		0.163243	0.0663382	-0.062347	-0.106066	-0.214056	0.232045		-0.125956	0.144998	0.107809	0.15129	0.149055	0.0958469		-0.10326	0.14076			0.143309	0.021889					-0.217797		-0.131229	0.0728491					12	7	0.130771	0.0116644	2	0
SMESG000078534.1	0.202301																																	1	0
SMESG000078530.1	0.373149																																	1	0	0.245957		1	0
SMESG000078527.1		0.266959																																1	0	0.0690841	-0.175248	1	1
SMESG000078496.1			0.617146																															1	0
SMESG000078476.1	0.190734																																	1	0		-0.218789	0	1
SMESG000078467.1										0.356852																								1	0
SMESG000078466.1						-0.246458																												0	1
SMESG000078459.1										0.201021																								1	0
SMESG000078456.1	0.348545	0.324043	0.232214					0.360187										0.376832			0.272356													6	0	0.263413		1	0
SMESG000078454.1														0.660723																				1	0
SMESG000078442.1	0.497425	0.563069	0.496007	0.308679	0.439638			0.402275	0.269416	0.553666	0.405777	0.500422	0.500286	0.436923			0.533179	0.396476	0.352097	0.391668	0.330647			0.300166										18	0	0.530946	0.450589	2	0
SMESG000078439.1											-0.841231																							0	1
SMESG000078437.1				0.376872																														1	0
SMESG000078436.1		0.979234																																1	0		1.25392	1	0
SMESG000078435.1	0.287291	0.263582	0.178448		0.206283			0.166764	0.0674511			0.180324		0.129405		0.178222		0.120614	0.151226		0.0864288	0.196281				0.15205								14	0	0.218097		1	0
SMESG000078434.1	0.246018	0.531271			0.231837											0.248663																		4	0	0.154848	-0.0200392	1	1
SMESG000078418.1	0.234939		0.331046		0.253377			0.392073																										4	0	0.156228		1	0
SMESG000078417.1	0.252133		0.291181	0.159853	0.283186					0.202841	0.253966	0.292406	0.232432																					8	0	0.230536	0.205263	2	0
SMESG000078416.1						-0.378203																												0	1
SMESG000078406.1	0.251697	0.21898	0.168523					0.157618			0.166859		0.194563																					6	0	0.109335		1	0
SMESG000078401.1											0.37862																							1	0
SMESG000078393.1					0.37644																													1	0
SMESG000078392.1	0.123219																																	1	0
SMESG000078349.1	0.227908	0.225907	0.141906	0.101401	0.231715			0.216236		0.1485	0.170618	0.189395						0.310699																10	0	0.162667	0.134236	2	0
SMESG000078341.1	0.201897				0.15163					0.196564	0.136493												0.185713											5	0	0.163165	0.200943	2	0
SMESG000078340.1	0.422109	0.733603	0.347995	0.463149	0.57306	0.524755	1.17499		0.0536344	0.381551	0.538893			0.556688		0.595299	0.833817		0.375811		0.478849	0.576569				0.760781								17	0	0.385099	0.331876	2	0
SMESG000078339.1	0.270778	0.440843																																2	0		-0.345083	0	1
SMESG000078335.1	0.209691		0.155374					0.230804																										3	0	0.232538		1	0
SMESG000078332.1	0.142991																																	1	0
SMESG000078308.1	-0.0613754		-0.181833	-0.280273		-0.25635			-0.259907	-0.267565	-0.242683	-0.19023			-0.284276				-0.241267	-0.315219	-0.187947		-0.214183	-0.250848	-0.225609				-0.262729					0	16	-0.149183	-0.339943	0	2
SMESG000078300.1																																				0.522889		1	0
SMESG000078291.1	0.449864			0.233152																				0.414719										3	0	0.194272		1	0
SMESG000078287.1	0.224518									0.241968	0.236335										0.25507													4	0
SMESG000078285.1			0.291748																															1	0
SMESG000078284.1		0.154507			0.226569						0.216755																							3	0	0.220111		1	0
SMESG000078281.1										0.149445	0.145735	0.158244																						3	0
SMESG000078273.1	0.16691																																	1	0
SMESG000078269.1																																				0.230582		1	0
SMESG000078268.1	0.459898																																	1	0
SMESG000078264.1		-0.200935		-0.311532		-0.331564			-0.365554	-0.303383	-0.423127			-0.24196	-0.348118					-0.40526	-0.204765		-0.307785	-0.314431										0	12		-0.349905	0	1
SMESG000078256.1	0.266104	0.230372																																2	0	0.213179		1	0
SMESG000078255.1	0.277983	0.405203	0.27248	0.164904	0.330093			0.224434	0.191199	0.178678	0.256138			0.210868		0.203761	0.336783	0.374941	0.244326															14	0	0.315669	0.133772	2	0
SMESG000078243.1																																					-0.414843	0	1
SMESG000078238.1				-0.24812																														0	1
SMESG000078236.1															-0.228615																			0	1
SMESG000078234.1	0.112029	0.19783																																2	0	0.1308		1	0
SMESG000078231.1	0.299037	0.24073	0.206616									0.201827																						4	0	0.240482		1	0
SMESG000078225.1				-1.33899		-1.52345								-3.82911																				0	3		-1.45051	0	1
SMESG000078220.1	0.302586																																	1	0
SMESG000078217.1	0.370179																																	1	0
SMESG000078214.1																																				0.714774		1	0
SMESG000078208.1	0.19249	0.267299	0.203296		0.14194		0.697872			0.128605	0.235923	0.291193	0.321389	0.215787							0.213048		0.245461		0.277218				0.26498					14	0	0.25314	0.178445	2	0
SMESG000078204.1	0.0547305							0.31152																										2	0
SMESG000078202.1	0.616374			0.39817	0.508688														0.465717			0.128937												5	0
SMESG000078201.1	0.416765	0.4913	0.414712		0.301259				0.0668629								0.652139							0.183067										7	0	0.382214	-0.172542	1	1
SMESG000078199.1			0.172127																															1	0
SMESG000078196.1	0.290437													0.316813					1.12091															3	0	0.284351		1	0
SMESG000078181.1	0.201403	0.174988	0.0837466		0.103415		0.327264	0.176354				0.0823843	0.150507			0.100513				-0.0996942		0.178369												10	1	0.0866818	-0.087476	1	1
SMESG000078177.1	0.269865	0.250503	0.274864	0.348987	0.282549		0.425509	0.31976	0.212899	0.347669	0.315692	0.341629	0.253621	0.365415	0.151293	0.261054	0.23361	0.24799	0.291829	0.24769	0.239304	0.315863	0.155599	0.226839	0.234322				0.21467					25	0	0.42478	0.309133	2	0
SMESG000078154.1																																					-0.499555	0	1
SMESG000078148.1	0.30948	0.225907	0.284977								0.292174								0.366524				0.367452											6	0	0.27434		1	0
SMESG000078146.1				-0.159241		-0.213626							0.254605																					1	2
SMESG000078143.1			0.287183																															1	0
SMESG000078141.1	0.148312					-0.239679			-0.144265																									1	2		-0.279768	0	1
SMESG000078134.1	0.361177	0.234351	0.3		0.408746	-0.202438		0.483706	0.193558					0.236976				0.287185						0.4371						5.05662				10	1	0.116264		1	0
SMESG000078132.1	0.153878																																	1	0	0.108994		1	0
SMESG000078131.1				0.697442												0.792066																		2	0		0.584916	1	0
SMESG000078130.1				-0.211745					-0.239256						-0.220274																			0	3		-0.253082	0	1
SMESG000078127.1	0.252001																																	1	0		-0.190186	0	1
SMESG000078126.1										0.188477																								1	0
SMESG000078117.1																																				0.169147		1	0
SMESG000078112.1						-0.405042																												0	1
SMESG000078103.1	0.258737	0.213672	0.280637		0.199967																													4	0	0.134569		1	0
SMESG000078100.1																																				0.279851		1	0
SMESG000078094.1												0.244845																						1	0
SMESG000078092.1										0.185843	0.198849	0.313335	0.521476																					4	0	0.255878	0.335937	2	0
SMESG000078082.1				-0.444448																														0	1		-0.29551	0	1
SMESG000078078.1	0.245912	0.192919	0.162145		0.171071			0.158777							0.17023																			6	0	0.185004		1	0
SMESG000078051.1			0.245006																															1	0
SMESG000078043.1										0.192013																								1	0	0.18533		1	0
SMESG000078036.1									3.43342																									1	0
SMESG000078034.1	0.604343																																	1	0
SMESG000078030.1				-0.157242					-0.226954																									0	2		-0.148439	0	1
SMESG000078029.1	0.212535																																	1	0
SMESG000078022.1	0.349983	0.562811																																2	0	0.275768		1	0
SMESG000078014.1	0.121665	0.180398	0.201353		0.193154												0.267789																	5	0	0.100798		1	0
SMESG000078005.1		0.410522																																1	0	0.241192		1	0
SMESG000077995.1				-0.133645					-0.17459																									0	2		-0.191849	0	1
SMESG000077989.1				-0.340447																														0	1		-0.360987	0	1
SMESG000077985.1																				-0.737324														0	1
SMESG000077978.1	0.25523		0.215901		0.17531								0.143469																					4	0	0.125597		1	0
SMESG000077977.1						-0.35442																												0	1
SMESG000077974.1						-0.425206																												0	1		-0.763632	0	1
SMESG000077964.1	0.213524	0.302387	0.18361		0.200393																													4	0	0.132918		1	0
SMESG000077958.1																																					-0.187095	0	1
SMESG000077954.1	0.285303																																	1	0	0.282557		1	0
SMESG000077944.1	0.110774		0.142584																															2	0	0.154499		1	0
SMESG000077941.1										-0.324613																								0	1
SMESG000077926.1																																				1.2314		1	0
SMESG000077919.1	0.280232				0.24786																													2	0	0.232341		1	0
SMESG000077907.1				-0.41068																	-0.525391													0	2		-0.380344	0	1
SMESG000077902.1				-0.642309		-0.962783			-0.523216																									0	3	-0.379844	-0.568161	0	2
SMESG000077900.1	0.140489			-0.17641					-0.211515																									1	2		-0.246023	0	1
SMESG000077898.1	0.515491				0.273899			0.407879					0.337942													0.154277								5	0	0.103911		1	0
SMESG000077896.1	0.278771						4.39353			0.297821	0.229178																							4	0	0.179927		1	0
SMESG000077893.1	0.16179								-0.157767																									1	1	0.0812567	-0.125346	1	1
SMESG000077891.1	0.287551		0.231929		0.28299																													3	0	0.20322		1	0
SMESG000077889.1				-0.344091		-0.745299															-0.607061													0	3	-0.328588	-0.414734	0	2
SMESG000077880.1									-0.171034																									0	1		-0.170716	0	1
SMESG000077870.1	0.650588																																	1	0
SMESG000077869.1	0.804172																																	1	0
SMESG000077860.1	0.135575		0.26667	0.227472	0.352838			0.338606					0.364873																					6	0	0.166609		1	0
SMESG000077859.1	0.337862																																	1	0		-0.13267	0	1
SMESG000077853.1	0.300516	0.30738	0.257361		0.285886			0.267063									0.351483																	6	0	0.268838		1	0
SMESG000077847.1																																					-0.341005	0	1
SMESG000077844.1	0.20079																																	1	0
SMESG000077827.1	0.0944784			-0.178933					-0.169642																									1	2		-0.273177	0	1
SMESG000077821.1																																					-0.231712	0	1
SMESG000077816.1	0.201225																																	1	0		-0.271347	0	1
SMESG000077813.1	0.196381		0.194518																															2	0	0.158857		1	0
SMESG000077800.1	0.126964	0.143471			0.140442			0.128587																										4	0	0.119176		1	0
SMESG000077798.1		0.0331751		-0.340648																								-0.228752						1	2
SMESG000077784.1	0.363213		0.241368																															2	0	0.250051		1	0
SMESG000077782.1	0.125535	0.100706	0.117298			-0.14687				-0.13645	-0.149264			0.160515	-0.0911749					-0.199999			-0.102542			-0.126999		-0.141733						4	8	0.0826605		1	0
SMESG000077776.1	0.222655	0.223946			0.135562																0.208028													4	0	0.151539		1	0
SMESG000077764.1	0.136622			-0.108914					-0.123126																									1	2
SMESG000077761.1													3.72252																					1	0
SMESG000077760.1																																				0.261787		1	0
SMESG000077758.1	0.198593	0.308531																																2	0
SMESG000077752.1			0.364583																															1	0
SMESG000077750.1				-0.227609					-0.176016	-0.211581	-0.211221												-0.154063	-0.195397										0	6	-0.127441	-0.288702	0	2
SMESG000077723.1	0.136756																																	1	0
SMESG000077711.1																																					-3.32706	0	1
SMESG000077710.1																																					-0.347616	0	1
SMESG000077709.1	0.103402		0.131684																															2	0	0.0921272		1	0
SMESG000077703.1									-0.14918																									0	1		-0.194641	0	1
SMESG000077702.1	0.475957																																	1	0
SMESG000077699.1				-0.186317																														0	1
SMESG000077696.1	0.215632	0.124538	0.176328		0.207429			0.311368					0.218281			0.172224			0.188839									0.212478						9	0	0.218054		1	0
SMESG000077694.1	0.402615		0.372481																															2	0
SMESG000077692.1			-0.352756	-0.310004					-0.244947	-0.342778	-0.437702	-0.421917		-0.383407	-0.360127				-0.318425				-0.424824											0	10	-0.191232	-0.513377	0	2
SMESG000077686.1	0.135002																																	1	0	0.0997399		1	0
SMESG000077674.1				-0.447156					-0.333455	-0.301212	-0.315373	-0.295016												-0.366605										0	6		-0.336674	0	1
SMESG000077672.1																																				0.186054		1	0
SMESG000077668.1										0.184141	0.153847	0.195661																						3	0	0.168515		1	0
SMESG000077667.1				-0.208728					-0.187518	0.115091																								1	2		-0.121972	0	1
SMESG000077666.1	0.275052	0.295182	0.275331	0.111448	0.253572			0.247224					0.216555			0.226257					0.152755													9	0	0.302779		1	0
SMESG000077660.1	0.265981	0.268867			0.17707					0.241476		0.185563	0.19074																					6	0	0.217417		1	0
SMESG000077657.1				-0.219826					-0.236502	-0.27383															-0.299592									0	4		-0.230475	0	1
SMESG000077648.1	0.280157																																	1	0
SMESG000077643.1	0.261796	0.302259	0.225488	0.110639	0.205017		0.314172	0.172664			0.0921052	0.161247	0.236524	0.191451		0.15586	0.146128	0.148296	0.130108		0.116362	0.182727			0.115045	0.157514								19	0	0.256785	0.0968869	2	0
SMESG000077622.1	0.117422		0.275346																															2	0
SMESG000077615.1	0.134699																																	1	0
SMESG000077612.1				0.598222																														1	0
SMESG000077606.1	0.148972																																	1	0
SMESG000077599.1	0.242132	0.203615	0.15857					0.233				0.202313																						5	0	0.103269		1	0
SMESG000077597.1						-0.294113																												0	1		-0.190247	0	1
SMESG000077591.1									-0.228832																									0	1		-0.31349	0	1
SMESG000077590.1	0.284637																																	1	0	0.227099		1	0
SMESG000077583.1	0.352473																																	1	0
SMESG000077578.1						-0.356132																												0	1
SMESG000077573.1																																					-0.21149	0	1
SMESG000077571.1		0.235422																																1	0		-0.165283	0	1
SMESG000077560.1	0.159969	0.274337	0.150107		0.131496																0.200914													5	0	0.179626		1	0
SMESG000077527.1	0.0959278	0.199815	0.127295							0.125724		0.162409																						5	0		-0.0773436	0	1
SMESG000077517.1	0.437221				0.263155																													2	0	0.246903		1	0
SMESG000077508.1	0.274538	0.170049	0.241317		0.192393																													4	0	0.113909		1	0
SMESG000077491.1					-0.311985																													0	1
SMESG000077481.1	0.308611	0.290228	0.279627																															3	0
SMESG000077480.1				-0.155683					-0.18818																									0	2		-0.215954	0	1
SMESG000077471.1		0.135786	0.0989451																															2	0
SMESG000077455.1	0.172454																																	1	0		-0.229437	0	1
SMESG000077452.1																																					-0.556847	0	1
SMESG000077440.1		0.132276	0.510765																															2	0	0.228888		1	0
SMESG000077437.1	1.05635																																	1	0
SMESG000077410.1	0.312428	0.27137			0.270659																													3	0	0.344773		1	0
SMESG000077405.1	0.350956	0.254706	0.354541	0.301563	0.280529				0.290253							0.269327		0.429636	0.626675							0.261798								10	0	0.183138		1	0
SMESG000077404.1	0.196179																																	1	0
SMESG000077396.1	0.370957																																	1	0
SMESG000077391.1	0.30262		0.140714		0.229039					0.245151			0.234516	0.175893																				6	0	0.220317		1	0
SMESG000077385.1	0.273798	0.155861	0.19142		0.145269			0.187156								0.110602																		6	0	0.128055	-0.0865092	1	1
SMESG000077376.1	0.240545																																	1	0
SMESG000077362.1				-0.294405		-0.435711			-0.308617																									0	3		-0.315835	0	1
SMESG000077361.1	0.507611	0.641255	0.596555	0.327477	0.406923	0.175796	0.839008	0.366512	0.285487				0.411902	0.378745		0.306739	0.446123	0.29244	0.438009		0.343155	0.294558		0.309387	0.450848	0.236324	0.621414	0.169312						22	0	0.31999	0.236102	2	0
SMESG000077360.1				-0.29323		-0.333728																												0	2		-0.217878	0	1
SMESG000077310.1	0.425135																																	1	0
SMESG000077304.1		-0.114102	-0.0988089	-0.197605	-0.00464059	-0.230082			-0.18992	-0.130513	-0.150798	-0.0948825	-0.0934597	-0.159449	-0.15153	-0.0499164	-0.0843327	-0.129864	-0.112586	-0.125813	-0.0774772		-0.101228	-0.161398	-0.114694	-0.0792016								0	22	-0.137036	-0.287091	0	2
SMESG000077296.1		-0.30286		-0.47036	-0.139432	-0.518785			-0.312895	-0.284026	-0.256308	-0.166732	-0.257278	-0.358434	-0.196714	-0.29519	-0.34022	-0.218813	-0.30775	-0.224424	-0.26409		-0.177023	-0.272186	-0.214418	-0.205708								0	21	-0.321635	-0.575293	0	2
SMESG000077295.1		-0.324062		-0.442883		-0.460033			-0.267332	-0.248973	-0.225366	-0.193137	-0.309339	-0.350287	-0.210504	-0.241934	-0.302495		-0.268993		-0.227207					-0.239598								0	15	-0.252201	-0.525638	0	2
SMESG000077294.1	0.216742	0.263793	0.151383																															3	0
SMESG000077268.1																					-0.176987													0	1		-0.213858	0	1
SMESG000077266.1	0.226701		0.146238	-0.155614		-0.223102								-0.121233												-0.0475097								2	4	-0.041607	-0.270174	0	2
SMESG000077265.1	0.311572	0.00662	0.110144			-0.205244										0.083041										-0.0508739								4	2	0.00433629		1	0
SMESG000077260.1	0.560891				0.320038														0.700692															3	0	0.372179		1	0
SMESG000077258.1						-0.249527																												0	1		-0.506164	0	1
SMESG000077240.1	0.558043																																	1	0
SMESG000077236.1	0.217714																																	1	0
SMESG000077235.1	0.219581																																	1	0		-0.218182	0	1
SMESG000077225.1			0.219762																															1	0
SMESG000077223.1	0.66779	0.39677		0.536074																														3	0	0.351677		1	0
SMESG000077214.1	0.216364	0.233581	0.135953	0.0483129	0.150665		0.260073	0.159473			0.0494118	0.133949	0.144033	0.115414		0.0901241	0.0868858	0.124571	0.10108		0.069932	0.217604	0.033957			0.11085								19	0	0.169466		1	0
SMESG000077210.1	0.18529	0.25279		-0.075261	0.117503																	0.0997377												4	1	0.0945605		1	0
SMESG000077205.1	0.185153	0.193258																																2	0
SMESG000077202.1	0.0888823	0.122178	0.0306106	-0.0805491	0.0409244	-0.0766975	0.202106		-0.0494831	0.0760447	0.0907414	0.122978	0.15439		0.0664042	0.00685943		0.0514212		0.126567	0.0664306		0.0999273		0.10035				0.120318					17	3	0.0986125	-0.0607684	1	1
SMESG000077201.1	0.125784	0.224639	0.214226		0.158958							0.301778																						5	0	0.158416		1	0
SMESG000077197.1	0.167916	0.106606	0.086934	-0.0781542	0.106182	-0.0607126		0.160611																0.0137575										6	2	0.0686737	-0.105078	1	1
SMESG000077193.1	0.492082																																	1	0		-0.487729	0	1
SMESG000077182.1	0.303026		0.21674																															2	0	0.236236		1	0
SMESG000077177.1	0.124984			-0.0907545																														1	1	0.0739957	-0.145393	1	1
SMESG000077166.1				-0.176209							-0.299047												-0.322753											0	3		-0.284612	0	1
SMESG000077160.1	0.174416	0.178969			0.156726																													3	0	0.107613		1	0
SMESG000077136.1	0.433104																		0.940452															2	0
SMESG000077134.1										0.181638													0.222815											2	0
SMESG000077129.1		0.300008																																1	0		-0.258148	0	1
SMESG000077094.1				-0.163902					-0.213409																									0	2		-0.256619	0	1
SMESG000077093.1	0.281533	0.256838	0.202021	0.205589	0.2992																													5	0	0.24436		1	0
SMESG000077088.1			0.38504	0.194615																														2	0	0.239164		1	0
SMESG000077083.1		0.401443																					0.808962											2	0
SMESG000077082.1																																					0.139394	1	0
SMESG000077074.1					1.13585																													1	0
SMESG000077068.1	0.20447															0.316678																		2	0
SMESG000077065.1	0.647948	0.64602	0.687433	0.240286			0.833372		0.309586	0.962292	0.793498	0.946589		0.82458					0.523444					0.712576		1.20794								13	0	0.610039	0.210888	2	0
SMESG000077061.1	0.307189	0.343933			0.32531											0.255811					0.335182													5	0	0.234714		1	0
SMESG000077057.1	0.295033	0.382314																																2	0
SMESG000077040.1						-0.310287			-0.218337																									0	2		-0.268068	0	1
SMESG000077016.1	0.111296					-0.1743																												1	1		-0.099302	0	1
SMESG000077010.1				-0.210904																														0	1		-0.365816	0	1
SMESG000077009.1	0.341523	0.28551	0.412945		0.37406													0.639096																5	0	0.330761		1	0
SMESG000077004.1	0.231459	0.293837	0.258893		0.276753																													4	0	0.256136		1	0
SMESG000076971.1	0.374068				0.354316								0.242284																					3	0	-0.030779		0	1
SMESG000076969.1										1.12615																								1	0
SMESG000076961.1				-0.404948																														0	1
SMESG000076939.1	0.244624	0.147673	0.125607	0.0424519	0.153609		0.281803	0.173528		0.0504246		0.104912	0.125455			0.105604	0.0842834	0.123684	0.103099		0.0889662													15	0	0.133145		1	0
SMESG000076927.1	0.348336	0.0900253	0.192457																							-0.219232								3	1	0.113523		1	0
SMESG000076922.1																																					-0.279883	0	1
SMESG000076918.1	0.28251																																	1	0
SMESG000076911.1																																					-0.263146	0	1
SMESG000076895.1				-0.187915					-0.284272		-0.310398													-0.370878										0	4		-0.275743	0	1
SMESG000076892.1					0.686295																													1	0
SMESG000076890.1	0.20737	0.135553	0.166517		0.11564			0.132686			-0.05173						0.0980203																	6	1	0.0893783	-0.11064	1	1
SMESG000076886.1	0.21868																																	1	0		-0.179413	0	1
SMESG000076885.1	0.491096																																	1	0
SMESG000076823.1												0.402789																						1	0
SMESG000076821.1	0.385882																							0.369067										2	0	0.193175		1	0
SMESG000076787.1		0.0909447																																1	0
SMESG000076783.1																				-0.326122														0	1		-0.232478	0	1
SMESG000076766.1									-0.225683																									0	1
SMESG000076759.1	0.179179		0.341643																															2	0
SMESG000076756.1	0.357663																									0.366862								2	0		-0.19125	0	1
SMESG000076743.1	0.190734			-0.186781					-0.252029																									1	2		-0.21182	0	1
SMESG000076739.1																																					-0.173268	0	1
SMESG000076727.1	0.204136		0.137737			-0.249858																												2	1
SMESG000076712.1	0.231227		0.202086																	0.269558														3	0	0.187138		1	0
SMESG000076708.1	0.485811	0.394208						0.519244							0.366203																			4	0
SMESG000076681.1	0.161229		0.112236						-0.142154																									2	1		-0.22477	0	1
SMESG000076677.1	0.245362	0.165681	0.211107		0.192626			0.201181						0.16216																				6	0	0.18194		1	0
SMESG000076673.1	0.385966																																	1	0
SMESG000076666.1				-0.180598																														0	1		-0.214621	0	1
SMESG000076644.1	0.257862	0.247214	0.180344	0.0545657	0.197405		0.304115	0.174531	0.0349238	0.0638526	0.0746832	0.136087	0.149056	0.119201		0.128293	0.147148	0.121906	0.0964021		0.0999611	0.164043	0.0653758	0.081712		0.120891	0.293771	0.0945477						24	0	0.190855	0.0194872	2	0
SMESG000076643.1																																				0.461903		1	0
SMESG000076639.1				-0.179403					-0.214432																									0	2		-0.241471	0	1
SMESG000076636.1	0.315788	0.273834	0.280829	0.218571	0.317576		0.437356	0.294903	0.18641		0.185774	0.24539	0.229781	0.177998		0.253512		0.380884	0.259323		0.208245		0.177052	0.216762	0.289541	0.194194		0.265915		0.821553				22	0	0.194133	0.145946	2	0
SMESG000076629.1	0.193184																																	1	0	0.133458		1	0
SMESG000076606.1		0.589943						0.489281																										2	0
SMESG000076604.1	0.480873	0.464931	0.411595	0.338982	0.391494	0.226375	0.432898	0.377198	0.268621	0.290322	0.218642	0.319156	0.378082	0.36605	0.116903	0.272553	0.35018	0.342681	0.406022	0.281018	0.285633	0.326996	0.130314	0.292877	0.279306	0.262413	0.50084	0.272427						28	0	0.485935	0.341564	2	0
SMESG000076603.1					0.889768																													1	0		0.720074	1	0
SMESG000076587.1				-0.986805																														0	1	-3.24222	-3.18876	0	2
SMESG000076583.1																																					-0.408062	0	1
SMESG000076582.1	0.308091	0.308668	0.451961	0.146877	0.354411			0.243001	0.148745				0.353736			0.1096			0.373726				0.301683	0.211791	0.351744	0.222116	0.476272							15	0	0.414612	0.274931	2	0
SMESG000076572.1	0.158908	0.22448	0.144185																															3	0	0.137172		1	0
SMESG000076568.1	0.134462	0.19013	0.0971254		0.0991427		0.273552	0.0875715	-0.0641094				0.115053	0.0830727	-0.0778652		0.0883735					0.109927				0.0559169								11	2	0.125612	-0.0425285	1	1
SMESG000076567.1	0.324295	0.283824			0.2542																													3	0	0.159		1	0
SMESG000076551.1	0.20771	0.197449						0.349493																										3	0	0.163682		1	0
SMESG000076531.1						-0.188125																												0	1		-0.281979	0	1
SMESG000076529.1	0.148485	0.0624549	0.0936142		0.134105	-0.11038	0.401015							0.0108361			-0.134426			-0.199322		0.16872				-0.0707662								7	4	0.123128		1	0
SMESG000076528.1						-0.152132																												0	1
SMESG000076526.1																																				0.157204		1	0
SMESG000076502.1																																				0.126801		1	0
SMESG000076482.1				-0.194204					-0.181517	-0.208381	-0.221225				-0.160387					-0.197264			-0.168306	-0.207633					-0.204993					0	9		-0.212149	0	1
SMESG000076469.1		0.309507																																1	0
SMESG000076466.1	0.11019		0.0741864																															2	0		-0.247732	0	1
SMESG000076465.1	0.785287																																	1	0
SMESG000076464.1		0.163835	0.181534																															2	0	0.207656		1	0
SMESG000076454.1	0.274181																		0.497659															2	0
SMESG000076421.1	0.302883				0.308891			0.484227								0.203699			0.48522							0.180607								6	0	0.0452787	0.175296	2	0
SMESG000076420.1	0.154718	0.294764																																2	0		-0.185432	0	1
SMESG000076415.1	0.317711	0.26193	0.211717		0.117436			0.197217														0.31224				0.207939								7	0	0.137706		1	0
SMESG000076399.1	0.371634	0.39805	0.191318	0.13987	0.323058			0.384892	0.184993			0.153578	0.316753			0.307787	0.329425				0.279656	0.269397		0.241514	0.247784	0.2599								16	0	0.314496		1	0
SMESG000076397.1		0.3644																																1	0	0.388921		1	0
SMESG000076354.1	0.0972369	0.234083																																2	0	0.103573		1	0
SMESG000076350.1	0.179308																																	1	0
SMESG000076341.1	0.339088			0.180759	0.409446			0.363429								0.304127					0.205468					0.266262		0.302644						8	0	0.255341	0.188182	2	0
SMESG000076328.1	0.306459									0.234364	0.164211	0.214085		0.296097						0.122232														6	0	0.217909		1	0
SMESG000076325.1	0.165195	0.0854442	0.126193																															3	0	0.0977118	-0.117317	1	1
SMESG000076276.1		0.546317			0.638855																													2	0
SMESG000076275.1	0.20019							0.525074																										2	0	0.142519		1	0
SMESG000076269.1		0.330522																																1	0
SMESG000076256.1	0.240476																																	1	0
SMESG000076236.1	0.201496																																	1	0
SMESG000076223.1	0.128099	0.134792		-0.105776						-0.148113	-0.11358				-0.119535	0.156986				-0.106373			-0.0938591	-0.152725					-0.142083					3	8		-0.099342	0	1
SMESG000076211.1				-0.225091					-0.311066		-0.347831									-0.391623														0	4		-0.314242	0	1
SMESG000076175.1	0.0867944																																	1	0	0.100923	-0.182797	1	1
SMESG000076174.1	0.162951																																	1	0
SMESG000076173.1		0.514702																																1	0
SMESG000076172.1	0.24883	0.299229	0.190096		0.201374		0.277518	0.181867	0.0570515	0.0932	0.0766922	0.137454	0.186884	0.175171		0.122974	0.171548	0.158498	0.109746		0.110621	0.182836	0.0490005	0.0828706	0.0770537	0.120818	0.273334							23	0	0.189891	-0.0382401	1	1
SMESG000076166.1	0.0557624	0.407978		0.19125			0.189234		0.179499			0.26888	0.230838	0.239268		0.21852	0.381588						0.132658	0.221188		-0.20412			0.140752					13	1	0.129585	0.150914	2	0
SMESG000076159.1	0.240055	0.192453	0.193098	0.121083	0.225433		0.305133	0.17723	0.10995	0.130184	0.199125	0.149228	0.204272	0.127215			0.11902	0.23453	0.222919		0.112757			0.154989	0.13735	0.155662		0.133355						21	0	0.16753		1	0
SMESG000076156.1																			3.91981															1	0
SMESG000076142.1			0.094837			-0.267696															-0.0821529					-0.119734								1	3		-0.141756	0	1
SMESG000076137.1	0.365649	0.318308	0.291251																															3	0	0.304419		1	0
SMESG000076131.1																		0.776423																1	0
SMESG000076123.1	0.230419	0.209916	0.11501									0.172999													0.240454									5	0	0.219999		1	0
SMESG000076100.1		0.201083																																1	0
SMESG000076099.1	0.350435													0.475062																				2	0	0.168643		1	0
SMESG000076098.1				-0.222932					-0.209625							-0.0488757					-0.290237													0	4		-0.243755	0	1
SMESG000076089.1				-0.256591																														0	1		-0.245905	0	1
SMESG000076086.1	0.373122	0.35471	0.289184	0.137854	0.291221	0.0930715	0.391308	0.293748	0.14883	0.181049	0.172357	0.220977	0.289809	0.224076	0.113741	0.236809	0.287666	0.2289	0.224705	0.0914809	0.238386	0.313254	0.15873	0.19249	0.16724	0.191734	0.40478	0.175423	0.135511					29	0	0.299419	0.0684666	2	0
SMESG000076082.1	0.388552		0.244406		0.18463																													3	0	0.161101		1	0
SMESG000076075.1	0.184462			0.317605	0.456621																													3	0	0.224317		1	0
SMESG000076069.1			0.367603		0.557756																													2	0	0.155466		1	0
SMESG000076068.1	0.149638	0.392968			0.256261					0.289203																								4	0	0.190011		1	0
SMESG000076066.1	0.242116		0.230663																															2	0
SMESG000076048.1																																					-0.334284	0	1
SMESG000076008.1	0.175404				0.280529																													2	0	0.205247		1	0
SMESG000075997.1				-0.21392																														0	1	-0.237218	-0.300211	0	2
SMESG000075974.1	0.312551	0.266825	0.318182	0.1317	0.175695			0.2932	0.0921395	0.203795		0.261662	0.196327	0.229604		0.19457	0.222617		0.277132		0.176233				0.228893									16	0	0.285568		1	0
SMESG000075970.1																													-1.35372					0	1
SMESG000075965.1	0.172503																																	1	0
SMESG000075964.1	0.171825				0.181819																													2	0
SMESG000075957.1											-0.691896																							0	1
SMESG000075952.1	0.29082	0.162504	0.0746918		0.208334					-0.230202						0.172443																		5	1		-0.172948	0	1
SMESG000075933.1	0.368597	0.445208		0.318462	0.297044			0.427242	0.223354							0.289356																		7	0	0.18774		1	0
SMESG000075932.1	0.317024				0.450546																													2	0	0.258209	0.650087	2	0
SMESG000075929.1																																					-0.71248	0	1
SMESG000075926.1	0.356809																																	1	0
SMESG000075921.1				-0.159501		-0.348794			-0.231592											-0.171781			-0.115873											0	5		0.0166802	1	0
SMESG000075918.1	0.565222																																	1	0	0.199606		1	0
SMESG000075916.1		0.170414	0.438298											-0.136807																				2	1		-0.1955	0	1
SMESG000075887.1																																				0.190579		1	0
SMESG000075885.1	0.273087	0.213114	0.29306		0.329832							0.151599																						5	0	0.224549		1	0
SMESG000075874.1																																					-0.410826	0	1
SMESG000075862.1	0.317406		0.217551	0.200517	0.193751								0.293665				0.190535						0.202287											7	0	0.199208		1	0
SMESG000075859.1				-0.439383																														0	1
SMESG000075857.1	0.11968	0.184313			0.126575																													3	0	0.0898086		1	0
SMESG000075852.1		0.223022																																1	0
SMESG000075822.1	0.243145																																	1	0	0.186751		1	0
SMESG000075771.1			-3.46597																															0	1
SMESG000075723.1	0.124106																																	1	0
SMESG000075722.1	0.264334	0.267583	0.221745	0.271965	0.4436					0.286978		0.382914						0.441409																8	0	0.235614		1	0
SMESG000075721.1																																				0.371621		1	0
SMESG000075717.1	0.197467		0.222794		0.150277									0.253919																				4	0
SMESG000075698.1	0.149803				0.360571																													2	0	0.215438		1	0
SMESG000075675.1	0.151704			-0.14916					-0.172584						-0.19127					-0.276466														1	4		-0.238273	0	1
SMESG000075674.1									-0.412871																									0	1		-0.313118	0	1
SMESG000075662.1		0.0926593						0.253753																										2	0
SMESG000075649.1									-0.247277																									0	1
SMESG000075635.1	0.128546			-0.0762646	0.0972057				-0.0707486																									2	2		-0.127964	0	1
SMESG000075633.1	0.143986	0.151504			0.142587					-0.158673																								3	1	0.101361	-0.124878	1	1
SMESG000075593.1	-0.51365			-0.576153	-0.56766				-0.571819		-0.602463	-0.742767	-1.19033	-0.643398	-0.606138						-0.61567		-0.450486		-0.856633									0	12	-0.616686	-0.776812	0	2
SMESG000075570.1				-0.106415		-0.223746																						-0.159312						0	3		-0.149582	0	1
SMESG000075564.1		0.528442																																1	0
SMESG000075553.1													0.329133																					1	0	0.165762		1	0
SMESG000075552.1																							-0.510231											0	1
SMESG000075551.1	0.182828	0.308988																																2	0
SMESG000075533.1	0.0921583	0.199055	0.152398		0.153912					0.0892793		0.131574	0.144518																					7	0	0.0919591	-0.11712	1	1
SMESG000075514.1	0.314635	0.313505	0.205654		0.220996								0.223265																					5	0	0.168273		1	0
SMESG000075512.1	0.245964	0.213291	0.198776	0.0961956	0.161529		0.383035	0.192483	0.0792323			0.151311	0.0811647	0.163223				0.207817	0.160738	-0.0795685	0.11892	0.163997		0.0821374	0.124351		0.30702	0.017443						19	1	0.230885	0.109181	2	0
SMESG000075505.1				-0.15579																														0	1		-0.279193	0	1
SMESG000075496.1									-0.510323																									0	1
SMESG000075495.1	0.710268	0.567039	0.0765634	0.263201	0.503253			0.30553	0.273666		0.155097		0.657801	0.625961		0.458016	0.489356	0.583654	0.422971			0.561089		0.282199										16	0	0.538425		1	0
SMESG000075491.1	0.095738					-0.155828			-0.0796487			0.25258																						2	2
SMESG000075488.1																																					-0.251039	0	1
SMESG000075482.1	0.200291	0.229461			0.179985																													3	0	0.1622		1	0
SMESG000075481.1	0.145509	0.279378	0.117688		0.0585191		0.206486			0.0902363	0.0769941	0.112983	0.172624	0.169085			0.190163			0.0601721														12	0	0.171203	0.127396	2	0
SMESG000075479.1	0.334595																																	1	0	0.146903		1	0
SMESG000075466.1										0.371471	0.320742	0.441																						3	0		0.404026	1	0
SMESG000075464.1	0.259308	0.254846	0.177343																															3	0	0.159172		1	0
SMESG000075457.1	0.298653		0.281408		0.193128											0.141543																		4	0	0.119725		1	0
SMESG000075454.1																				-0.444702														0	1
SMESG000075450.1	0.868494	0.621245	0.343496	0.503889	0.619454			0.375001	0.458427				0.747251	0.551579			0.55576	0.543767	0.581369		0.305042													13	0	0.760948		1	0
SMESG000075449.1	0.139206	0.183556	0.123654		0.0987481			0.156264					0.124648	0.111326				0.164805																8	0	0.132121		1	0
SMESG000075448.1				-0.256426																														0	1
SMESG000075440.1	0.262962	0.234236	0.135473		0.254532			0.239275					0.216632	0.149101		0.185349	0.257431				0.269794													10	0	0.252977		1	0
SMESG000075409.1	0.723995																																	1	0
SMESG000075373.1																																					-0.303648	0	1
SMESG000075370.1	0.218236	0.193025	0.249859		0.288902					0.188641			0.298505																					6	0	0.276934		1	0
SMESG000075369.1	0.316851	0.333227	0.223942	0.217147	0.23814			0.210833	0.11012	0.133892		0.152874	0.23274	0.236327		0.250919	0.208608	0.220289	0.176131		0.164283	0.281666		0.203951		0.23693								19	0	0.372277	0.227271	2	0
SMESG000075368.1		0.0991992		-0.174681					-0.162385	-0.169299	-0.297412	-0.181241			-0.149358																			1	6	-0.167985	-0.277448	0	2
SMESG000075365.1	-0.00370421			-0.226544					-0.211943						-0.254113								-0.249158	-0.166736										0	6	-0.0949318	-0.223849	0	2
SMESG000075349.1	0.283709	0.308293	0.234565	0.171575	0.14606		0.260647	0.285814	0.110816	0.191065	0.197332					0.203231		0.280584	0.189989		0.233667	0.217016												15	0	0.314284	0.146083	2	0
SMESG000075346.1	0.291071	0.586434																																2	0	0.169275		1	0
SMESG000075312.1	-0.132419			-0.31838					-0.312229						-0.400487				-0.326829					-0.294832										0	6		-0.418899	0	1
SMESG000075311.1	0.313918		0.374797		0.337011																													3	0	0.346798		1	0
SMESG000075258.1																																				0.673382		1	0
SMESG000075254.1			0.251121		0.26915																													2	0
SMESG000075252.1	0.204101				0.196475									0.207013																				3	0	0.0660883		1	0
SMESG000075247.1	0.235498																																	1	0		-0.151126	0	1
SMESG000075236.1																					-0.268335													0	1		-0.20865	0	1
SMESG000075230.1	0.551508	0.296397	0.329754	0.34368	0.280529		0.862225	0.346282	0.305052	0.16704	0.202581		0.299639	0.162803		0.416089	0.183789	0.249312	0.497318		0.301846	0.348711	0.204873	0.324396	0.256778	0.128593	0.502665	0.263275	0.406681					25	0	0.285743	0.147295	2	0
SMESG000075225.1	0.63359	0.549538			0.284424																													3	0	0.231571		1	0
SMESG000075212.1	0.288789	0.252686	0.199579	0.123601	0.221978			0.311636		0.196097	0.172572			0.195583		0.272778				0.194031														11	0	0.243526		1	0
SMESG000075207.1	0.181119				0.188627																													2	0
SMESG000075205.1				-0.244463	-0.0694675	-0.206171			-0.197101	-0.211083	-0.23036	-0.166294			-0.244578			-0.136941		-0.315503	-0.168928		-0.23108	-0.25955	-0.249908			-0.126035	-0.264285					0	16	-0.114848	-0.306876	0	2
SMESG000075191.1						-0.456503																												0	1		-0.442522	0	1
SMESG000075170.1															-0.43271																			0	1
SMESG000075160.1																																					1.25833	1	0
SMESG000075158.1	0.152134															0.311359																		2	0	0.163606		1	0
SMESG000075156.1	0.183794	0.209627																																2	0		-0.181001	0	1
SMESG000075138.1				-0.20306											-0.373383																			0	2		-0.254108	0	1
SMESG000075125.1				-0.365289					-0.504668		-0.619382																							0	3		-0.446033	0	1
SMESG000075116.1	0.285785	0.174593	0.233041																															3	0	0.127769		1	0
SMESG000075112.1	0.147168			-0.145887	0.163852	-0.283427																												2	2	-0.111216	-0.292471	0	2
SMESG000075111.1	0.247773																																	1	0	0.246729		1	0
SMESG000075110.1	0.40755																																	1	0
SMESG000075109.1				-0.202558							-0.239265				-0.207469																			0	3
SMESG000075106.1	0.0825723			-0.088066		-0.174346											0.0991952																	2	2		-0.116746	0	1
SMESG000075102.1	0.278202		0.256907					0.345533				0.224655																						4	0	0.208198		1	0
SMESG000075101.1			0.408305																															1	0	0.489465		1	0
SMESG000075065.1	0.398342																																	1	0	0.258108		1	0
SMESG000075064.1	0.273616																																	1	0		-0.186519	0	1
SMESG000075057.1																																					-0.17501	0	1
SMESG000075039.1	0.0612299																																	1	0
SMESG000075029.1		0.371207	0.369483											0.482685				0.637244																4	0	0.359354		1	0
SMESG000075014.1																																					-0.233467	0	1
SMESG000074998.1	0.325707	0.420161	0.249368	0.142472	0.249785	0.266283	0.410828	0.213783					0.314019	0.324931			0.194977	0.244225	0.218129			0.256207			0.188277			0.179002						16	0	0.347047	0.211442	2	0
SMESG000074995.1				-0.142067							-0.196221																							0	2
SMESG000074988.1																																				0.232224		1	0
SMESG000074987.1	0.153221	0.146649			0.127463																													3	0	0.0828239	-0.133606	1	1
SMESG000074970.1				-0.215554																														0	1		-0.215576	0	1
SMESG000074956.1						-0.157962																												0	1		-0.178203	0	1
SMESG000074944.1	0.683968															0.441577																		2	0
SMESG000074933.1	0.308166	0.29253	0.356923		0.415452	0.546588							0.329542					0.554574																7	0	0.39725		1	0
SMESG000074921.1	0.335006	0.245229	0.281583		0.212161			0.291446					0.227871			0.206866		0.312834	0.325317		0.254559				0.243813									11	0	0.26847	0.198951	2	0
SMESG000074914.1		0.617908		0.51125																														2	0	0.35233	0.561748	2	0
SMESG000074910.1	0.947209	1.014																																2	0
SMESG000074907.1	0.247374	0.272495	0.249169	0.116436	0.155119					0.148268		0.195213	0.308784								0.154067													9	0	0.222953		1	0
SMESG000074901.1				0.226043								0.38561																						2	0	0.300221		1	0
SMESG000074884.1	0.201375		0.177971																															2	0	0.14518		1	0
SMESG000074874.1	0.551794																																	1	0
SMESG000074873.1																																					-0.180001	0	1
SMESG000074871.1															-0.458564																			0	1		-0.537548	0	1
SMESG000074861.1	0.251254	0.154692	0.195336	0.0613702	0.225869		0.372164	0.267117				0.163999	0.214441	0.121927		0.162613			0.177791			0.196262				0.133165								14	0	0.228639		1	0
SMESG000074860.1	0.219689		0.183071			-0.435366				0.229689										0.294601														4	1		-0.261387	0	1
SMESG000074849.1	0.336194		0.347441																															2	0	0.243704		1	0
SMESG000074842.1				-0.181899																														0	1		-0.18614	0	1
SMESG000074840.1		0.331699																																1	0
SMESG000074831.1	0.131893	0.0792738																																2	0
SMESG000074826.1		0.322326																																1	0	0.146794		1	0
SMESG000074822.1	0.734134																																	1	0	0.353046		1	0
SMESG000074817.1	0.299619		0.251943																															2	0
SMESG000074801.1																																				0.291204		1	0
SMESG000074797.1	0.288271																																	1	0
SMESG000074793.1		-0.0690549	0.0354447	-0.0594355		-0.251526	0.23218		-0.0638609	0.0531431	0.043857	0.0912605		-0.0751472		-0.0853723						-0.198404	-0.0198815			-0.0641466		-0.0872783						5	10		-0.0670988	0	1
SMESG000074789.1	0.278202	0.276224																																2	0
SMESG000074788.1	0.0640862						0.781852																											2	0
SMESG000074784.1										-0.788987	-1.00584																							0	2		-3.476	0	1
SMESG000074782.1	0.397632	0.507942			0.528593			0.357583																										4	0	0.22298		1	0
SMESG000074780.1				-0.290001		-0.408056			-0.263724	-0.448796	-0.305129				-0.242867						-0.287358													0	7	-0.162921	-0.405769	0	2
SMESG000074776.1	0.224389		0.22633		0.285794																													3	0
SMESG000074768.1			-0.300123	-0.44914					-0.538325																									0	3	-0.338224	-0.639597	0	2
SMESG000074766.1																																					-0.312751	0	1
SMESG000074764.1			-0.318727	-0.374289					-0.300981	-0.432879	-0.365493	-0.300432			-0.398503					-0.303668	-0.188214		-0.389217	-0.471853	-0.305984				-0.350147					0	13	-0.1612	-0.350241	0	2
SMESG000074761.1				-0.284968					-0.245824			-0.52743																						0	3		-0.385436	0	1
SMESG000074739.1																																					-0.280796	0	1
SMESG000074738.1	0.491375		0.52756		0.287829			0.715539						0.350333		0.31688										0.418792								7	0	0.259778	0.263364	2	0
SMESG000074736.1	0.864468	1.17881																																2	0
SMESG000074732.1	0.310601		0.3061																															2	0	0.138193		1	0
SMESG000074728.1	0.243606																																	1	0	0.147949		1	0
SMESG000074726.1																																					-0.48327	0	1
SMESG000074719.1											0.201533	0.308642																						2	0	0.295928		1	0
SMESG000074718.1																																					-0.432343	0	1
SMESG000074693.1																																				0.252294		1	0
SMESG000074689.1						-0.245576														0.237584														1	1
SMESG000074687.1																																					-0.17926	0	1
SMESG000074673.1	0.250509				0.459153																													2	0
SMESG000074654.1	0.252161																																	1	0		-0.127488	0	1
SMESG000074623.1																																					-0.243388	0	1
SMESG000074569.1	0.248307																																	1	0
SMESG000074556.1	0.330638																																	1	0	0.195429		1	0
SMESG000074553.1	0.181875		0.12379	-0.162896	0.0381511		0.27377			-0.128987				-0.10863				-0.0707963																4	4		-0.282551	0	1
SMESG000074551.1	0.261919	0.13955	0.166365	-0.0693848	0.0872977			0.138343																										5	1	0.0712336	-0.144424	1	1
SMESG000074546.1	0.315991		0.50718																															2	0	0.416322		1	0
SMESG000074545.1	0.244002	0.252378	0.211996	0.0679802	0.234392	0.0604645	0.276756	0.203852	0.0636405	0.100451	0.105049	0.165221	0.207634	0.164125	0.0650894	0.165587	0.155316	0.184452	0.115367		0.151448	0.158409	0.085655	0.12042	0.0695041	0.124027	0.284603	0.114427	0.0827025					28	0	0.206627		1	0
SMESG000074537.1										3.53705																								1	0
SMESG000074532.1	0.271443	0.341898																																2	0	0.252935		1	0
SMESG000074522.1						-0.297887			-0.153668																									0	2		-0.172135	0	1
SMESG000074513.1																																					-0.369326	0	1
SMESG000074509.1	0.133544	0.145527	0.0942868																															3	0	0.107037		1	0
SMESG000074506.1	0.180527	0.298507	0.115113		0.0959521						0.0843706	0.128347	0.166703			0.190349																		8	0	0.174367	0.0688413	2	0
SMESG000074499.1	0.18428	0.18795	0.121831																															3	0
SMESG000074497.1																																				0.170706		1	0
SMESG000074496.1								0.370305																										1	0
SMESG000074495.1	0.2647																																	1	0		-0.238819	0	1
SMESG000074486.1				-0.269044																														0	1		-0.239706	0	1
SMESG000074469.1		0.377174																																1	0
SMESG000074465.1		3.68825																																1	0
SMESG000074460.1				-0.226565																														0	1		-0.317087	0	1
SMESG000074458.1	0.403141																																	1	0	0.26946		1	0
SMESG000074452.1	0.133145																																	1	0
SMESG000074430.1																																				0.231976		1	0
SMESG000074427.1						-0.18257													0.564606															1	1
SMESG000074426.1	0.0640774	0.263543	0.187964											0.248739																				4	0	0.146361		1	0
SMESG000074424.1	0.0662877	0.135581	-0.0247672	-0.0776325	-0.00731602			0.0223148							-0.0877304					-0.103295			-0.0943209						-0.129924					3	7	0.0199065		1	0
SMESG000074422.1	0.422554																																	1	0	0.143945		1	0
SMESG000074416.1		0.41289																																1	0	0.155625		1	0
SMESG000074407.1	0.325558																																	1	0
SMESG000074402.1																																					-0.298497	0	1
SMESG000074396.1											0.260579	0.391867								0.341021														3	0	0.351937		1	0
SMESG000074378.1				0.357616						0.331406	0.289847	0.372632								0.361764			0.304535		0.40654									7	0	0.283195		1	0
SMESG000074376.1															-0.614911																			0	1		-0.484824	0	1
SMESG000074337.1	0.227493	0.230298	0.170122		0.182804		0.419492	0.158475			0.0921716	0.143475	0.166189	0.126125			0.169167																	11	0	0.145575		1	0
SMESG000074331.1	0.330365	0.228235	0.206324		0.248091							0.352442							0.440163															6	0	0.236359		1	0
SMESG000074324.1	0.235111				0.283107			0.274942																										3	0
SMESG000074320.1																																					-0.36311	0	1
SMESG000074297.1				-0.338987																														0	1		-0.330562	0	1
SMESG000074256.1	0.317096	0.229838	0.239352								0.189003	0.210257		0.249135		0.16616		0.151523			0.192847													9	0	0.225964		1	0
SMESG000074250.1					0.177601																													1	0
SMESG000074242.1	0.185888																																	1	0
SMESG000074226.1	0.999626			0.891462	0.711405																													3	0	0.483971		1	0
SMESG000074209.1	0.227558	0.256708																																2	0	0.15926		1	0
SMESG000074204.1										-0.467607																			-0.73326					0	2	-0.294516	-0.441702	0	2
SMESG000074196.1	0.128222			-0.123187						0.11874																								2	1		-0.146352	0	1
SMESG000074194.1				-0.183951																														0	1
SMESG000074187.1	0.695091	0.785883	0.694768	0.705327	0.611991	0.312931	0.893091	0.559292	0.579061	0.710071	0.733531	0.909578	0.732888	0.722094	0.716796	0.325746	0.64195	0.667982	0.565744	0.603362	0.719417	0.530606	0.762064	0.775338	0.703151	0.295293	0.689702	0.425234	0.71815		0.567758		0.657857	31	0	0.82817	0.837747	2	0
SMESG000074186.1	0.644911	0.128532	0.325431		0.0422901		-0.423862				0.429862		0.188618	0.472421	0.301694		0.571371		0.389599						0.38671	0.485645		-0.0633963						12	2	0.351541	0.0389118	2	0
SMESG000074185.1		0.760391													-0.224324								-0.256309		-0.433055				-0.180229					1	4
SMESG000074171.1	0.181461	0.138099	0.0901975			-0.179614		0.193855																										4	1
SMESG000074165.1	0.173068		0.251479																															2	0
SMESG000074161.1	-0.0466174			-0.294363	-0.107477	-0.299221			-0.179748	-0.285992	-0.20825	-0.262452		-0.265422	-0.241996	-0.213607			-0.15034	-0.289462	-0.161175		-0.180075	-0.251404	-0.257365									0	17	-0.207329	-0.360544	0	2
SMESG000074155.1	0.281551		0.17324		0.190856																													3	0	0.120051		1	0
SMESG000074136.1	0.199666	0.222802	0.12509		0.182135													0.181191																5	0	0.124606		1	0
SMESG000074066.1	0.323073			0.261878						0.340318	0.207458																							4	0	0.227849		1	0
SMESG000074053.1	0.168397	0.159769	0.148253		0.117912	-0.182152	0.463709					0.15283						0.15672																7	1	0.149113	0.0565021	2	0
SMESG000074044.1	0.198593	0.324501	0.203935							0.141964		0.176422						0.302					0.184198											7	0	0.207294		1	0
SMESG000074035.1	0.296266																																	1	0
SMESG000074029.1																																				0.17255		1	0
SMESG000074026.1	0.23091							0.367383																										2	0
SMESG000074021.1	0.213392	0.306133	0.206987		0.165236		0.630033									0.172744										0.220455								7	0	0.193151		1	0
SMESG000074013.1									-0.198297																									0	1
SMESG000074000.1	0.47416	0.251776	0.336123		0.323364			0.424688					0.395061			0.378381			0.318189															8	0	0.407477		1	0
SMESG000073994.1	0.248611	0.162254			0.192925			0.424269																										4	0
SMESG000073991.1	0.336194			0.144519	0.249738			0.264319					0.210874						0.2411		0.179864				0.210698									8	0	0.199195		1	0
SMESG000073910.1				-0.361621					-0.32391																									0	2		-0.279926	0	1
SMESG000073901.1			0.537346																															1	0	0.390576		1	0
SMESG000073891.1									-0.275539																									0	1
SMESG000073871.1	0.309514	0.249799			0.201002								0.199562			0.222228																		5	0	0.174185		1	0
SMESG000073870.1	0.359747	0.30061	0.270795	0.0894182	0.271841		0.646437	0.170194	0.164896	0.118924	0.19043	0.281761	0.159664	0.195223	0.184299	0.201282	0.238227	0.330052	0.191274		0.242724		0.0990071	0.218208	0.219912	0.0953265	0.530804	0.0920627						25	0	0.322835	0.0501178	2	0
SMESG000073869.1	0.491096	0.206379	0.401652	0.122357	0.418086	0.220349	0.899815	0.240555	0.246513	0.329321	0.406553	0.313224	0.511978	0.236976		0.195022	0.261335	0.439644	0.330207		0.32721	0.183229		0.447228		0.28377		0.335747						23	0	0.446926	0.0842232	2	0
SMESG000073857.1																																				0.355571		1	0
SMESG000073852.1																																				0.179099		1	0
SMESG000073851.1	0.355425	0.239646		0.256085	0.332316			0.208321	0.166957				0.175928						0.374255															8	0	0.214762	0.139203	2	0
SMESG000073848.1	0.240102				0.21686	-0.301601																	-0.59713											2	2		-0.260182	0	1
SMESG000073824.1	0.13593		0.192878																															2	0
SMESG000073815.1	0.150717	0.18004			0.145021								0.146476																					4	0	0.147347		1	0
SMESG000073811.1	0.253576	0.0522414	0.0906384		0.0217162	-0.143607	0.461538	0.170592	-0.00695617					-0.151343		0.106565			0.14975									0.187496						9	3	0.0392175	-0.160882	1	1
SMESG000073809.1	0.207511	0.178992			0.167812		0.270231			0.0735095	0.0916831	0.125483	0.139842	0.118708		0.122157	0.186575				0.0875965					0.143726								13	0	0.122396	0.0111723	2	0
SMESG000073800.1	0.173219				0.125427	-0.161935	0.299932																											3	1	0.0304386	-0.114184	1	1
SMESG000073794.1	-0.470549	-0.499693	-0.49157	-0.731592	-0.473054	-0.835457		-0.421084	-0.630956	-0.695867	-0.627008	-0.601147	-0.505173	-0.669259	-0.584657	-0.586261	-0.539269	-0.612949	-0.666645	-0.653458	-0.571604	-0.537544	-0.546566	-0.677707	-0.694591	-0.533802		-0.585328	-0.44862		-0.700264			0	28	-0.566587	-0.811581	0	2
SMESG000073785.1					0.545484																													1	0
SMESG000073774.1																																				0.489465		1	0
SMESG000073771.1																0.421145																		1	0
SMESG000073757.1	0.133338			-0.0978397					-0.107294																									1	2		-0.21181	0	1
SMESG000073751.1		0.205695									-0.155241																							1	1		-0.158169	0	1
SMESG000073734.1	0.30981																	0.464158																2	0
SMESG000073727.1	0.317711					-0.449121				0.304009																								2	1
SMESG000073716.1																																					-0.278578	0	1
SMESG000073715.1																																					-0.308308	0	1
SMESG000073709.1									-0.117874																									0	1		-0.12726	0	1
SMESG000073691.1	-0.359993		-0.356626	-0.51225	-0.422003		-0.374215	-0.28535	-0.491822	-0.423457	-0.422651	-0.243632	-0.238152		-0.368597	-0.319864		-0.355628	-0.540076	-0.457516	-0.354585		-0.402477	-0.447259	-0.183883	-0.311147		-0.381027	-0.489918	-0.795638				0	24	-0.196829	-0.293586	0	2
SMESG000073687.1		0.333446																																1	0
SMESG000073676.1	-0.0161715			-0.200748					-0.218023																									0	3		-0.160603	0	1
SMESG000073667.1	0.0761238	0.488728	0.0786625		-0.044691		0.391114	-0.0427876	-0.0374847	0.056095	0.0383318	0.0613931	0.171247	0.333234	-0.0961813	-0.11088	0.340123			0.131865			0.0358573	-0.154734	-0.0971053	-0.275218		-0.281578	0.182422					13	9	0.177514	0.0439594	2	0
SMESG000073666.1		0.370544	0.111143	0.0198671						0.136412	0.0950051	0.179262	0.231907	0.186097		-0.248927	0.235197			0.118004	0.0706904		0.108967			-0.23395		-0.167579	0.0838668					13	3	0.176214	0.0918959	2	0
SMESG000073644.1	0.281119																																	1	0		-0.102491	0	1
SMESG000073636.1	0.304937																																	1	0
SMESG000073623.1	0.137656																																	1	0
SMESG000073620.1	0.157159																																	1	0
SMESG000073604.1																																					-0.213725	0	1
SMESG000073578.1	3.40314																																	1	0
SMESG000073554.1	0.222421	0.0676699																																2	0	0.121052		1	0
SMESG000073546.1	0.247689	0.202157	0.14956		0.17134		0.316531	0.14627		0.105434				0.123033		0.0850564										0.0952681								10	0	0.12027	-0.010993	1	1
SMESG000073543.1	0.300821	0.301888	0.308164		0.23801			0.22921																										5	0	0.313928		1	0
SMESG000073542.1	0.24148	0.127654	0.180856																															3	0	0.0860153		1	0
SMESG000073528.1	0.193005																																	1	0
SMESG000073518.1					0.310682																													1	0
SMESG000073441.1	0.369618	0.147681																																2	0	0.191957		1	0
SMESG000073427.1	0.310387																																	1	0		-0.327129	0	1
SMESG000073421.1																																					0.657148	1	0
SMESG000073414.1	0.483183												3.78946																					2	0
SMESG000073407.1											0.377725												0.330121											2	0	0.250678		1	0
SMESG000073404.1				-0.163421																														0	1	0.110807		1	0
SMESG000073400.1				-0.232222																														0	1		-0.318922	0	1
SMESG000073392.1	0.335013	0.285844																																2	0	0.265995		1	0
SMESG000073379.1	0.184927	0.15286	0.161527		0.10777																													4	0	0.130738	-0.111258	1	1
SMESG000073369.1	0.321797																								0.429725									2	0	0.281086		1	0
SMESG000073364.1	0.316529																																	1	0
SMESG000073334.1	0.227814	0.193773	0.113353		0.142963	-0.111076		0.182887		0.139247	0.0992745	0.155626	0.190219		0.0886672			0.163144	0.058397	0.128873														13	1	0.149289		1	0
SMESG000073324.1	0.208208		0.147647		0.19422	-0.165453								-0.215704																				3	2		-0.178168	0	1
SMESG000073304.1	0.170782		0.162581																															2	0	0.21517	-0.139579	1	1
SMESG000073280.1		0.21711			0.26427											0.3722																		3	0	0.195579		1	0
SMESG000073271.1				-0.114235		-0.144773																												0	2		-0.127966	0	1
SMESG000073268.1	0.204522																																	1	0
SMESG000073246.1	0.412171	0.436296																																2	0
SMESG000073243.1					0.262046													0.608755																2	0	0.24432		1	0
SMESG000073173.1	0.671987		0.599172					0.917184																										3	0	0.346798		1	0
SMESG000073169.1					0.146609																													1	0
SMESG000073153.1	0.486881	0.477289	0.31164		0.295867																													4	0	0.449049		1	0
SMESG000073149.1			0.98091																															1	0
SMESG000073142.1	0.216684																																	1	0		-0.116337	0	1
SMESG000073134.1																																				0.273926		1	0
SMESG000073131.1	0.181292								-0.25432																									1	1
SMESG000073128.1	0.276409	0.335312	0.229191		0.227964			0.255356														0.307679			0.270869									7	0	0.233372		1	0
SMESG000073127.1	0.260094	0.287402	0.162653	0.0800301	0.179853		0.328992	0.184606	0.0979641	0.168066	0.131727	0.204779	0.244176	0.160415	0.0615738	0.204412	0.209102	0.163299	0.0951091	0.127516	0.156482	0.219683	0.0616526	0.0774011	0.157608	0.148136		0.162604						26	0	0.215324	0.0967025	2	0
SMESG000073125.1																																				0.48246		1	0
SMESG000073107.1																																				0.180991		1	0
SMESG000073091.1		1.22227																																1	0
SMESG000073042.1	0.439265																																	1	0
SMESG000073017.1																																				0.093294		1	0
SMESG000073008.1	0.515171																																	1	0
SMESG000073006.1	0.24229	0.380379	0.461481		0.320324																0.376057													5	0	0.253241		1	0
SMESG000073002.1								0.832174																										1	0
SMESG000072955.1	0.285798	0.194773	0.17125		0.2144		0.578686			0.233475	0.154334	0.308442	0.195144					0.244498			0.227289	0.288437		0.259455										13	0	0.183307		1	0
SMESG000072936.1	0.313245	0.208194			0.0420548									0.314142																				4	0
SMESG000072928.1	0.244424				-0.00950531																													1	1
SMESG000072914.1										0.12949		0.301177																						2	0
SMESG000072902.1					0.242741			0.373865			-0.484789																							2	1		-0.227301	0	1
SMESG000072901.1	0.212769				0.194882																													2	0		-0.175634	0	1
SMESG000072897.1	0.313519	0.492705	0.510995	0.145905	0.329429		0.523257	0.365661	0.144785	0.185789	0.235494	0.268121	0.249001	0.374104	0.282148		0.488616	0.486707	0.235902		0.24811			0.263782										19	0	0.404024		1	0
SMESG000072893.1																																					-0.26426	0	1
SMESG000072876.1	0.0875428										-0.146868																							1	1		-0.122793	0	1
SMESG000072864.1		0.214562																-0.0159685																1	1	0.0939996	0.0955374	2	0
SMESG000072854.1	0.193678	0.203166	0.109903		0.138494			0.18391				0.100984	0.145405	0.125069																				8	0	0.133044	-0.130905	1	1
SMESG000072849.1	0.124979	0.178632	0.110488	-0.0363605	0.0690315							0.0938581	0.167346				0.12135																	7	1	0.12933		1	0
SMESG000072847.1	0.114906	0.310728	0.151726																															3	0	0.119636	-0.116308	1	1
SMESG000072841.1												0.202868																						1	0	0.111307		1	0
SMESG000072831.1	0.167547																																	1	0
SMESG000072821.1	0.100829	0.144515	0.0790236		0.0672917		0.401068	0.212407		0.100317		0.133675																						8	0	0.0972395		1	0
SMESG000072818.1	0.179338	0.20208	0.0689719		0.169032					0.0980765			0.123143	0.156655															0.185302					8	0	0.10871	0.0320346	2	0
SMESG000072813.1	0.289339	0.264904	0.143625						0.273289					0.281477			0.213619	0.193404																7	0	0.242557	0.101957	2	0
SMESG000072807.1	0.308288	0.523174	0.266214		0.316507	0.426173	0.320699		-0.0906495				0.260337	0.247248		0.192854	0.392747	0.440183	0.11269	-0.295273		0.159131												13	2	0.327786		1	0
SMESG000072806.1	0.327266	0.57945	0.458119	0.160003					0.120937	0.241392	0.280985			0.534873	0.448922		0.503381	0.633516	0.251734					0.262474										13	0	0.433632	0.194515	2	0
SMESG000072805.1	0.436928	0.620461	0.458952	0.121904	0.398574	0.54897	0.380415	0.406012	0.0416138	0.227186	0.261457	0.180717	0.298334	0.368299	0.280954	0.353822	0.583021	0.581293	0.172385		0.204748	0.16926	0.276795	0.233925	0.334173	0.311262	0.503388	0.157466	0.240083		0.755302			29	0	0.508907	0.145868	2	0
SMESG000072804.1	0.392136	0.643022	0.469566	0.179655	0.345634	0.432547	0.419619	0.245775		0.2184	0.265831	0.243659	0.299894	0.444857	0.264018	0.300775	0.610493	0.621824	0.213004		0.234451	0.165927		0.269705	0.252583	0.220851	0.54202		0.249252					25	0	0.402511	0.197765	2	0
SMESG000072794.1	0.241638	0.652708	0.42605		0.263888				0.0629751					0.355666			0.513119	0.401155																8	0	0.27451	-0.154993	1	1
SMESG000072791.1		0.247126		-0.418578					-0.260646	-0.331185	-0.352767			-0.114207	-0.349209	-0.393086			-0.414376		-0.240876		-0.266606	-0.215003										1	11		-0.619608	0	1
SMESG000072790.1	0.185864		0.310109																															2	0
SMESG000072788.1	0.242664							0.276206																										2	0
SMESG000072786.1	0.2095	0.356171	0.248699	0.170828	0.249371			0.202777					0.330384	0.258339				0.270437	0.267692			0.402912												11	0	0.340657	0.15886	2	0
SMESG000072750.1	0.239284																																	1	0
SMESG000072748.1																	-1.05115																	0	1
SMESG000072743.1	0.23098		0.157454		0.14459		0.226274			0.129413		0.0910749	0.169625																					7	0	0.150181		1	0
SMESG000072739.1	0.438499																																	1	0
SMESG000072733.1																																				0.537332		1	0
SMESG000072724.1	0.385043																																	1	0
SMESG000072722.1		0.76175	0.216217	0.202012						0.255254	0.300538	0.310596								0.205017			0.220331						0.277525					9	0	0.348468	0.262394	2	0
SMESG000072719.1	0.340972				0.296964	-0.186844		0.295926	-0.115015										0.272731															4	2	-0.202833		0	1
SMESG000072713.1	0.154927			-0.148372																														1	1		-0.157311	0	1
SMESG000072712.1	0.931415																																	1	0	0.876855		1	0
SMESG000072705.1	0.167491			-0.240943																														1	1		-0.313905	0	1
SMESG000072691.1				-0.520654																														0	1		-0.350087	0	1
SMESG000072690.1	0.282319																																	1	0		-0.144852	0	1
SMESG000072679.1	0.351135		0.0928524											0.280728														-0.110698						3	1	0.203462		1	0
SMESG000072676.1		0.200129												0.22224																				2	0
SMESG000072655.1	0.21417			-0.225909						-0.273864	-0.244291									-0.268906														1	4		-0.293915	0	1
SMESG000072644.1		0.380243	0.12962		0.314278																													3	0	0.174619		1	0
SMESG000072637.1		0.678204																																1	0
SMESG000072633.1			0.203876																															1	0
SMESG000072630.1	0.152804	0.208297	0.0871706		0.110463			0.207001																										5	0	0.145086		1	0
SMESG000072617.1	0.229194		0.139472		0.197079		0.370513	0.172457		0.256996																								6	0	0.200669		1	0
SMESG000072613.1			0.191342																															1	0
SMESG000072610.1	0.148809			-0.154972	0.145495																													2	1	0.038892	-0.20648	1	1
SMESG000072600.1				-0.238986									-0.343802																					0	2		-0.325426	0	1
SMESG000072592.1		0.34296																																1	0
SMESG000072577.1	0.324972		0.292478																		0.685908													3	0	0.379167		1	0
SMESG000072556.1																								-0.476262										0	1
SMESG000072548.1	0.233414	0.178571	0.13668		0.198833		0.583674	0.241761					0.142581			0.123743	0.191768	0.139013			0.117209				0.130771	0.191611		0.176006						14	0	0.133007		1	0
SMESG000072546.1																						1.17437												1	0
SMESG000072545.1	0.276058	0.219525	0.146554		0.17731					0.0965192		0.120826	0.193094																					7	0	0.166225		1	0
SMESG000072544.1	0.221085	0.260436	0.220869	0.16343	0.20257					0.213174	0.195826	0.269626	0.259293	0.179064				0.293871		0.158783	0.1758		0.151574											14	0	0.217728	0.17441	2	0
SMESG000072542.1						-0.288939																		-0.228748										0	2		-0.217932	0	1
SMESG000072526.1																																				0.596675		1	0
SMESG000072525.1									-0.188724		-0.290557																							0	2		-0.131965	0	1
SMESG000072523.1			0.352521			0.28386										0.894371																		3	0	0.650833		1	0
SMESG000072522.1	0.17706	0.278652	0.136717		0.153544		0.246336	0.137489					0.171097	0.1349			0.140179	0.149097	0.0856324		0.06144					0.0934897	0.307438							14	0	0.165951		1	0
SMESG000072520.1																																				0.438944		1	0
SMESG000072501.1		0.381539	0.365962																															2	0
SMESG000072494.1	0.0724887	0.160274																																2	0
SMESG000072474.1	0.19237																																	1	0
SMESG000072466.1	0.28452																																	1	0
SMESG000072461.1	0.352585	0.275717																																2	0	0.218912		1	0
SMESG000072458.1	0.336194																																	1	0
SMESG000072456.1	0.648704	0.820426	0.624457	0.246035	0.789219	0.479123	0.735943	0.465292	0.372212	0.538956	0.57855	0.462969	0.532478	0.759269	0.474885	0.480919	0.916055	0.570503	0.544395	0.333822	0.430867	0.325513	0.510352	0.608079	0.829706	0.683475		0.59737	0.459438					28	0	0.638537	0.302339	2	0
SMESG000072454.1	0.452178		0.232523		0.25713		0.968939	0.384802	0.328917	0.40599									0.320868					0.386544										9	0	0.136088		1	0
SMESG000072428.1	0.0908456	0.272882																																2	0
SMESG000072427.1				-0.168262																														0	1
SMESG000072423.1	0.546074	0.694719	0.346018		0.542866	0.396331	0.571703		0.178713	0.244139	0.291424	0.258092	0.327584	0.335646	0.343252	0.261198	0.690697	0.433803	0.461833		0.210046		0.331307	0.375206	0.495067	0.521118			0.33591					23	0	0.553174		1	0
SMESG000072418.1	0.265697	0.365609			0.315067		0.381786	0.272469		-0.277809						0.205219									0.20876	0.199983								8	1	0.196311		1	0
SMESG000072417.1				-0.309809																														0	1		-0.369172	0	1
SMESG000072408.1	0.242529	0.15795	0.225549		0.217738																													4	0
SMESG000072407.1		0.432222			0.492037																													2	0	0.366424		1	0
SMESG000072404.1	0.363866																																	1	0
SMESG000072403.1	0.156332	0.145208			0.130355																													3	0
SMESG000072396.1	0.701741				0.39168																													2	0	0.568646		1	0
SMESG000072391.1				0.837104					1.40268							0.49922																		3	0	0.270322		1	0
SMESG000072377.1														0.298219																				1	0	0.26584		1	0
SMESG000072370.1																1.0253																		1	0	0.29244		1	0
SMESG000072364.1	0.464513	0.236856												0.198869		0.357394		0.385902																5	0	0.353197	0.264364	2	0
SMESG000072361.1	0.330143	0.213422	0.214816		0.22437		0.497978																											5	0	0.13241		1	0
SMESG000072345.1															3.37317																			1	0
SMESG000072344.1	0.574778																																	1	0
SMESG000072343.1					0.274652		4.37543	0.212752						0.310883																				4	0	0.13985		1	0
SMESG000072339.1				-0.322841																														0	1
SMESG000072336.1																																				0.353184		1	0
SMESG000072329.1	0.534793				0.409196																													2	0	0.286974		1	0
SMESG000072323.1	0.194644																																	1	0	0.0689354		1	0
SMESG000072322.1	0.169745	0.172062	0.200512																															3	0	0.198978		1	0
SMESG000072290.1	0.249951				0.143649																													2	0
SMESG000072188.1	0.439265																0.418669																	2	0	0.184593		1	0
SMESG000072181.1	0.307549																																	1	0
SMESG000072180.1				-0.5469					-0.519531			-0.466397																						0	3		-0.646841	0	1
SMESG000072173.1																																					-0.438336	0	1
SMESG000072172.1						-0.39349									-0.253401																			0	2
SMESG000072164.1	0.119058	0.1698			0.180159																													3	0	0.177834		1	0
SMESG000072162.1	0.202499	0.227375	0.209456		0.220343		0.323844	0.228938	-0.0682113	0.134731		0.161869	0.156797	0.193541		0.124434	0.103984	0.248827			0.162408				0.137684			0.145616			0.230204			17	1	0.240414		1	0
SMESG000072161.1									-0.237295																									0	1		-0.247139	0	1
SMESG000072159.1																																				0.156073		1	0
SMESG000072142.1	0.321048	0.413172	0.586941	0.469175	0.436358				0.439791		0.325632		0.284855	0.454492			0.387614	0.673173	0.565424		0.18995			0.369505										14	0	0.458501	0.37957	2	0
SMESG000072135.1				-0.236325					-0.190009																									0	2		-0.198447	0	1
SMESG000072131.1	0.254056	0.280528	0.161192		0.201609								0.205695																					5	0	0.124343		1	0
SMESG000072114.1					0.211813	-0.163771																												1	1		-0.176794	0	1
SMESG000072088.1					0.163073																													1	0
SMESG000072085.1				-0.476425																														0	1		-0.456795	0	1
SMESG000072072.1	0.257013		0.173448		0.297129																													3	0	0.172201		1	0
SMESG000072071.1	0.124548		0.0958236					0.191952							-0.19686																			3	1	0.0726852	-0.208637	1	1
SMESG000072057.1	0.406706		0.217231									0.126279				0.373651																		4	0	0.1673		1	0
SMESG000072053.1				-0.285005																														0	1		-0.242349	0	1
SMESG000072046.1					0.15312																													1	0		-0.171735	0	1
SMESG000072041.1	0.258458	0.400655	0.327697		0.237649																													4	0	0.267298		1	0
SMESG000072034.1	0.34756																																	1	0
SMESG000072029.1															-0.263429								-0.234388						-0.350783					0	3
SMESG000072026.1	0.41336	0.533794	0.701102		0.433214	-0.433071		0.490281	0.23462				0.321384	0.393366			0.402215	0.673314													0.722916			11	1	0.570579	0.0184072	2	0
SMESG000072019.1	0.187901		0.271216		0.240915								0.308401			0.23809												0.244288						6	0	0.208638		1	0
SMESG000072012.1	0.351006	0.341503	0.274292	0.233318	0.34915			0.512183	0.14673	0.193004	0.222405	0.295644		0.375354						0.293645		0.477121			0.1769									14	0	0.369469	0.1597	2	0
SMESG000072006.1	0.276058																																	1	0
SMESG000072002.1	0.393099		0.313692		0.389674																		0.506467											4	0	0.194901		1	0
SMESG000071997.1	-0.0309544	0.306689																																1	1
SMESG000071987.1	0.0585306	-0.0026406				-0.252764																												1	2	0.0367811	-0.162517	1	1
SMESG000071975.1						-0.20593			-0.177108																									0	2		-0.133437	0	1
SMESG000071973.1																																				0.281679		1	0
SMESG000071921.1			3.4234																															1	0
SMESG000071880.1	0.356734	0.266024	0.23335		0.258761								0.284829																					5	0	0.295876		1	0
SMESG000071868.1		0.539902																																1	0
SMESG000071865.1				-0.825654																														0	1		-3.55284	0	1
SMESG000071777.1	0.157926																																	1	0
SMESG000071776.1	0.324993		0.216659																															2	0	0.204861		1	0
SMESG000071754.1																																					-0.264503	0	1
SMESG000071751.1	0.255965																																	1	0		-0.298999	0	1
SMESG000071734.1	0.0646194			-0.0448272	0.0219032	-0.129629			-0.0709289					-0.106913								-0.126943				-0.0832968								2	6	0.0386077	-0.130923	1	1
SMESG000071706.1				-0.31648											-0.539191																			0	2		-0.600465	0	1
SMESG000071704.1	0.239765																																	1	0		-0.294262	0	1
SMESG000071701.1	0.259076																																	1	0	0.206245		1	0
SMESG000071691.1			0.414629		0.936034																													2	0
SMESG000071674.1	0.280117				0.267434																													2	0
SMESG000071670.1	0.0560623																																	1	0		-0.240197	0	1
SMESG000071647.1																																				0.623004		1	0
SMESG000071636.1	0.346535	0.23079	0.246224																															3	0	0.208322		1	0
SMESG000071627.1																																					-0.599	0	1
SMESG000071620.1	0.306716	0.457694			0.263039																													3	0	0.309885		1	0
SMESG000071613.1	0.218558	0.194882	0.0831081	0.0654188	0.132806			0.124766													0.106053													7	0	0.182306		1	0
SMESG000071607.1	0.332434																																	1	0
SMESG000071581.1																																				0.647828		1	0
SMESG000071570.1	0.305728		0.221312		0.154505																							0.251657						4	0	0.132129		1	0
SMESG000071551.1				-0.106286		-0.192019			-0.0943954																									0	3		-0.115499	0	1
SMESG000071542.1	0.221475																																	1	0		-0.362601	0	1
SMESG000071539.1	0.172661	0.414963																																2	0
SMESG000071534.1	0.424331		0.399484																															2	0
SMESG000071533.1	-0.0471917	-0.182258	-0.102821	-0.272638	-0.103544	-0.445853		-0.0788662	-0.275974	-0.181164	-0.178067	-0.126961	-0.187325	-0.234418	-0.247446	-0.242541	-0.166538	-0.19306	-0.216162	-0.177497	-0.223287	-0.242791	-0.2031	-0.213449	-0.191349	-0.207057		-0.215835	-0.213127		-0.246615			0	28	-0.1573	-0.33435	0	2
SMESG000071531.1	-0.242729	-0.562809	-0.397028	-0.468886	-0.302414	-0.51714		-0.29589	-0.498458	-0.507447	-0.506307	-0.350266	-0.317076	-0.456904	-0.434069	-0.363191	-0.459247	-0.375345	-0.41066	-0.356128	-0.408943	-0.298435	-0.455305	-0.413717	-0.371769	-0.300332		-0.316401	-0.478583					0	27	-0.374097	-0.581864	0	2
SMESG000071519.1				-0.218356												-0.515453																		0	2
SMESG000071518.1	0.0980637																																	1	0	0.113427		1	0
SMESG000071517.1	0.334381	0.340451									0.275748	0.207696																						4	0	0.209785		1	0
SMESG000071513.1																																					-0.322973	0	1
SMESG000071511.1	0.367763																																	1	0	0.132106		1	0
SMESG000071508.1		-0.0356149		-0.183522	-0.0804835	-0.427917				-0.227588						-0.220323				-0.230892	-0.138599					-0.230655								0	9	-0.102932	-0.302809	0	2
SMESG000071507.1	0.593801	0.25618	0.482796	0.348987	0.388747				0.336048				0.200491	0.224156		0.277041		0.573334	0.421938		0.201682	0.42744	0.618271											14	0	0.473147	0.246785	2	0
SMESG000071504.1									-0.225541																									0	1
SMESG000071494.1	0.280337	0.258091	0.224719		0.190486	-0.102095	1.22421	0.220661								0.212043		0.374003																8	1	0.128013	-0.0389368	1	1
SMESG000071466.1												0.257982																						1	0	0.197793		1	0
SMESG000071444.1	0.172759	0.166082	0.14022		0.100826		0.288306					0.182668	0.18195			0.13785		0.168037	0.142155		0.126441													11	0	0.156352		1	0
SMESG000071434.1	0.531591				0.502378																													2	0
SMESG000071423.1	0.21384	0.198543	0.135948		0.177356			0.263972		0.161408	0.172815	0.18226							0.124211		0.163906													10	0	0.224146	0.108697	2	0
SMESG000071414.1	0.122078																																	1	0
SMESG000071386.1																																				0.148958		1	0
SMESG000071385.1	0.277611		0.205552																															2	0	0.139043	-0.243045	1	1
SMESG000071383.1	0.195196		0.246737		0.272842																													3	0	0.252057		1	0
SMESG000071379.1																																					-0.337696	0	1
SMESG000071366.1	0.47858	0.350748	0.230533	0.14129	0.277179		0.589967	0.212752	0.213187	0.203152	0.238465	0.244939	0.349725	0.213028		0.290606	0.30289	0.286729	0.332099		0.291872		0.197541			0.167083								20	0	0.318088	0.144752	2	0
SMESG000071344.1	0.14849	0.296277	0.0730425	0.118109	0.0837164		0.33274	0.0900941	0.0859329	0.190908	0.144452	0.206936	0.215295	0.112373	0.0617683	0.165	0.201543			0.158321	0.120956	0.241351	0.0736744		0.150684		0.228462							22	0	0.130962	0.0808872	2	0
SMESG000071333.1			0.179278																															1	0	0.196216		1	0
SMESG000071322.1														0.380597																				1	0
SMESG000071314.1						-0.342219																												0	1		-0.24184	0	1
SMESG000071310.1																																					-0.372291	0	1
SMESG000071294.1	0.20998	0.231605	0.195907	0.118319	0.210548		0.325115	0.182958			0.133427	0.188592		0.13849				0.178673				0.17761	0.121706			0.128951								14	0	0.218915	0.100034	2	0
SMESG000071293.1	0.295752	0.3038	0.215448	0.12656	0.290075		0.31974	0.276937	0.146133	0.179686	0.166548	0.186363	0.202739	0.221094			0.231103	0.213089			0.159291	0.301245	0.159016	0.235595										19	0	0.271412		1	0
SMESG000071278.1	0.257596	0.308363	0.141683		0.133412			0.242483	0.104023	0.147943	0.119705	0.155503		0.220218			0.333128		0.164573	0.164738			0.0808069	0.0908716	0.164412				0.138332					17	0	0.190739	0.0866325	2	0
SMESG000071275.1	0.207448	0.149558	0.0978358		0.124973					0.143683		0.174807	0.181543	0.154712																				8	0	0.133541		1	0
SMESG000071271.1																																					-0.160832	0	1
SMESG000071252.1	0.270175	0.22634																																2	0	0.13979		1	0
SMESG000071239.1																																				3.45713		1	0
SMESG000071222.1	0.183416					-0.310487																												1	1
SMESG000071220.1	0.280013		0.227555	0.178331	0.223272					0.179266	0.273886	0.296316						0.282863																8	0	0.317946	0.185387	2	0
SMESG000071214.1	0.23339				0.2661																													2	0	0.165986		1	0
SMESG000071209.1																0.488313																		1	0	0.0786791		1	0
SMESG000071202.1	0.484257																																	1	0
SMESG000071180.1	0.192735	0.223887	0.14229		0.146836		0.243823	0.154806				0.0883857	0.128511	0.140907		0.079787	0.148871	0.136624			0.0840284	0.0960983				0.135118		0.0644956						16	0	0.162171	-0.0351505	1	1
SMESG000071133.1	0.195861																																	1	0
SMESG000071117.1																																					-0.280623	0	1
SMESG000071114.1	0.227268																																	1	0
SMESG000071085.1	0.353334	0.290642	0.28004	0.111096	0.259165		0.350099	0.226012	0.125743	0.151087	0.133929	0.18851	0.250792	0.204983		0.214007	0.223922	0.285797	0.189923		0.223104	0.23948	0.117398	0.144141	0.170037	0.16907		0.205276						24	0	0.262728		1	0
SMESG000071075.1	0.211256																																	1	0
SMESG000071067.1	0.287376				0.289711							0.387204																						3	0
SMESG000071063.1	0.231459		0.179278							0.322112	0.338233	0.380364																						5	0	0.105981		1	0
SMESG000071059.1			0.257037																															1	0
SMESG000071031.1	0.371871	0.249165			0.377619											0.297405																		4	0	0.211378		1	0
SMESG000071026.1	0.321612																																	1	0
SMESG000071011.1	0.457928																																	1	0
SMESG000071009.1	0.0922029																																	1	0
SMESG000071002.1	0.363738																																	1	0	0.182795		1	0
SMESG000070991.1	0.800693			0.254707	0.460833			0.630878					0.37462			0.358798			0.65851		0.457987	0.280055		0.53924	0.548038									11	0	0.115031		1	0
SMESG000070985.1	0.0745024	0.355985			-0.165293					0.0980953	0.0976688	0.132051								0.0808703	0.0685056													7	1	0.169795	0.0551413	2	0
SMESG000070984.1	0.614948																																	1	0
SMESG000070983.1	0.242414	0.263096	0.173696		0.174492			0.182054						0.182162			0.153242																	7	0	0.148965		1	0
SMESG000070967.1		0.300699	0.350585																															2	0	0.160241		1	0
SMESG000070965.1	0.208914	0.252431			0.19069																													3	0	0.228457		1	0
SMESG000070953.1	0.454294																																	1	0
SMESG000070925.1				-0.236128																														0	1		-0.178234	0	1
SMESG000070880.1	0.262962																																	1	0	0.173067		1	0
SMESG000070879.1	0.168313												0.180874																					2	0	0.17441		1	0
SMESG000070878.1	0.257999																																	1	0
SMESG000070868.1																																				0.725587		1	0
SMESG000070862.1	0.0896346			-0.0842689		-0.179808			-0.0963284						-0.104295									-0.103227	-0.12927									1	6		-0.168688	0	1
SMESG000070861.1	0.620625																																	1	0
SMESG000070850.1			0.0767125	-0.0640657	0.0736975				-0.145017																									2	2		-0.0798325	0	1
SMESG000070822.1																																					-0.43377	0	1
SMESG000070818.1	0.425758		0.154939	0.147992	0.277853								0.234523	0.252902		0.234485		0.298517	0.288097		0.167298													10	0	0.13108		1	0
SMESG000070794.1	0.706106	0.66484	1.47301	0.641584													3.82827																	5	0	0.417861		1	0
SMESG000070793.1					0.344919																													1	0
SMESG000070758.1		0.354667		0.16579						0.160108	0.248793	0.183538	0.28238							0.134857			0.124551											8	0	0.235038	0.166704	2	0
SMESG000070756.1										0.672257																								1	0
SMESG000070741.1	0.209122																																	1	0
SMESG000070711.1																0.566548				-1.19096			-0.796702			0.498503								2	2
SMESG000070700.1	0.238653	0.247735	0.181106																															3	0	0.143834		1	0
SMESG000070695.1	0.179166																																	1	0
SMESG000070679.1	0.202574	0.206965			0.18079			0.206233		0.183696											0.135609							0.231305						7	0	0.150892		1	0
SMESG000070665.1	0.232145	0.258659	0.207515		0.131408			0.203266																										5	0	0.120324		1	0
SMESG000070660.1	0.236623		0.242068																															2	0	0.224391		1	0
SMESG000070652.1	0.205228	0.173183	0.17893		0.141161																													4	0
SMESG000070642.1	0.839645																																	1	0	0.572763		1	0
SMESG000070604.1			-0.260055	-0.445016	-0.214241	-0.494486			-0.36744	-0.59401	-0.441715	-0.554082			-0.272556					-0.524387	-0.434716		-0.381172	-0.432036	-0.400033									0	14	-0.294015	-0.515623	0	2
SMESG000070592.1	0.29082			0.288041				0.367977																										3	0
SMESG000070565.1	0.230718																																	1	0
SMESG000070559.1	0.102111	0.316293																																2	0
SMESG000070535.1						-0.732709																												0	1
SMESG000070491.1	-0.447096		-0.376665	-0.553341	-0.371577			-0.557803	-0.518387	-0.405601	-0.392404	-0.241359			-0.370786	-0.477555			-0.479155	-0.308528	-0.328522		-0.265343	-0.471412	-0.499969	-0.475657			-0.304614					0	19	-0.419751	-0.472547	0	2
SMESG000070472.1	-0.30546		-0.342225	-0.551592	-0.41887			-0.412855	-0.481086	-0.303288	-0.328276	-0.219015			-0.252068			-0.343596	-0.420401	-0.184125	-0.367029		-0.151101	-0.427906	-0.38093	-0.492129			-0.197753					0	19	-0.378866	-0.586448	0	2
SMESG000070471.1	0.175322	0.118827	0.0939321		0.123617			0.149608	-0.0565732				0.106003	0.0713753	-0.099784					-0.128885		0.110005	-0.0884638				0.277478							9	4	0.135555	-0.060094	1	1
SMESG000070466.1																																					-0.275422	0	1
SMESG000070405.1	0.163819		0.219131		0.190057			0.269185																										4	0	0.171888		1	0
SMESG000070377.1	0.254721																																	1	0
SMESG000070344.1																																				0.122616	-0.199969	1	1
SMESG000070321.1	0.285793	0.196994	0.180898		0.220531		0.340909	0.231433	0.0255478			0.12396	0.147968	0.141307			0.164117	0.1901	0.101973		0.0974058			0.0894522										15	0	0.14534		1	0
SMESG000070313.1			0.43109																															1	0	0.28782		1	0
SMESG000070311.1	0.230206	0.233535			0.268388																													3	0	0.167571		1	0
SMESG000070302.1					0.329172																													1	0
SMESG000070297.1																			0.641808															1	0
SMESG000070289.1	0.220929																																	1	0
SMESG000070283.1																																				0.714774		1	0
SMESG000070282.1	0.399503	0.260152	0.245381		0.374118			0.27146																										5	0	0.213942		1	0
SMESG000070280.1	0.456471	0.328998	0.323395	0.233362	0.314698	0.0662538		0.300401	0.241783		0.252774		0.281693	0.123281		0.350303	0.257564	0.326604	0.434933		0.29311		0.263246		0.325516	0.238246		0.329514						20	0	0.308054	0.112162	2	0
SMESG000070273.1	0.155357			-0.231314	0.108093	-0.414582								-0.33064												-0.170074								2	4	-0.182771	-0.317642	0	2
SMESG000070268.1	0.301321																																	1	0
SMESG000070267.1	0.119485	0.282904											0.261966																					3	0	0.215288		1	0
SMESG000070263.1	0.182673																																	1	0
SMESG000070260.1	0.352236	0.289698	0.317751	0.12304	0.295447		0.400302	0.325973	0.185543	0.194381	0.189652	0.250874	0.29181	0.196118	0.128113	0.164933	0.259724	0.295497	0.213431	0.0966505	0.193265			0.221501	0.17836	0.192134		0.269379						24	0	0.32345	0.104354	2	0
SMESG000070256.1	0.257436	0.184325	0.084453		0.181471		0.383301	0.205262					0.107958			0.111066	0.178396		0.126217		0.0867067	0.121215			0.126091	0.0973601								14	0	0.139292		1	0
SMESG000070247.1	0.164923																																	1	0	0.310585		1	0
SMESG000070244.1				-0.173926																														0	1		-0.151758	0	1
SMESG000070237.1	0.240219	0.249595																																2	0	0.135456		1	0
SMESG000070197.1																																					-0.50322	0	1
SMESG000070179.1	0.480529		0.25742		0.35625												0.751358																	4	0	0.298051		1	0
SMESG000070173.1	0.140318	0.149625	0.0921836	-0.0948218	0.0536556	-0.101545	0.28806	0.11012																										6	2	0.038627	-0.186159	1	1
SMESG000070171.1	0.158593		0.245324					0.343153										0.755552																4	0	0.15662		1	0
SMESG000070155.1	0.1896		0.183743																															2	0	0.128387		1	0
SMESG000070148.1	0.336194		0.316116																															2	0	0.295645		1	0
SMESG000070137.1	0.179434																																	1	0	0.159298		1	0
SMESG000070134.1	0.202205		0.412506	0.238297	0.305003			0.375479	0.162579					0.375488										0.441366										8	0	0.442421		1	0
SMESG000070132.1		0.172872																																1	0	0.192202		1	0
SMESG000070130.1	0.146981	0.226291	0.185362	0.138643						0.148228	0.18276	0.16328																						7	0	0.209459		1	0
SMESG000070126.1	0.301663	0.375071	0.175964							0.269953	0.229285	0.255648						0.5281																7	0	0.23559		1	0
SMESG000070125.1				-0.333896																														0	1		-0.357092	0	1
SMESG000070095.1	0.211256																																	1	0	0.180046		1	0
SMESG000070094.1	0.172192																																	1	0
SMESG000070078.1						-0.469891																												0	1		-0.143929	0	1
SMESG000070077.1	0.38799				0.466662																													2	0	0.433242		1	0
SMESG000070072.1	0.30653	0.245878	0.307278	0.117837	0.301667			0.294772	0.219176			0.307721	0.199818	0.19958		0.228037			0.299904		0.192039			0.211299		0.225281								15	0	0.263171	0.1668	2	0
SMESG000070071.1	0.187915	0.18804	0.184137		0.190055			0.190631																										5	0	0.149007	-0.117857	1	1
SMESG000070068.1	0.249077	0.245449			0.0529821																0.0854874													4	0	0.0987036		1	0
SMESG000070066.1	0.267737	0.322127																																2	0	0.173126		1	0
SMESG000070064.1	0.316438	0.279612	0.193227		0.219945			0.246746					0.319215																					6	0	0.158595		1	0
SMESG000070060.1	0.276426																																	1	0
SMESG000070058.1						-0.352754															-0.249532													0	2
SMESG000070057.1	0.488805																																	1	0
SMESG000070056.1	0.189966	0.142569			0.162779																													3	0	0.162692		1	0
SMESG000070043.1	0.195819				0.436282																													2	0
SMESG000070028.1							0.600962	0.204902																										2	0	0.114704		1	0
SMESG000070025.1				-0.32058																														0	1		-0.487186	0	1
SMESG000070017.1	0.11696			-0.150374					-0.147834																									1	2		-0.166501	0	1
SMESG000070014.1	0.283282	0.329324	0.210992		0.215243											0.226341									0.327798									6	0	0.211938		1	0
SMESG000070013.1	0.301917		0.217416		0.28456											0.222376					0.35997					0.353449								6	0	0.213259		1	0
SMESG000069999.1	0.55532	3.58351	0.840459		0.696514				0.689984																									5	0
SMESG000069984.1				-0.180007		-0.273572			-0.180969		-0.244592	-0.237667			-0.217872								-0.230782	-0.231906										0	8		-0.255193	0	1
SMESG000069981.1	0.109862		0.0838879		0.0528131	-0.116899			-0.0699608	-0.105409	-0.0861419	-0.0791795			-0.106								-0.0827092											3	7	0.0425489	-0.113892	1	1
SMESG000069980.1	0.281837																																	1	0
SMESG000069978.1																																					-0.198802	0	1
SMESG000069974.1	0.0652661		0.228395									0.331774																						3	0
SMESG000069969.1	0.228167	0.201083	0.155555		0.139627							0.156184	0.128044									0.32313												7	0	0.144536		1	0
SMESG000069968.1	0.271552	0.266442	0.154454	0.118766	0.233882		0.292365	0.215938	0.0959487	0.164761	0.121668	0.187079	0.230955	0.203341	0.0748297	0.181316	0.18904	0.161736	0.162674	0.120859	0.179049	0.190576	0.0762377	0.0867049	0.148475	0.187341		0.177458	0.0960056					27	0	0.193474	0.113213	2	0
SMESG000069962.1				-0.388607					-0.24491																									0	2		-0.314894	0	1
SMESG000069952.1	0.374653																																	1	0
SMESG000069949.1																																				0.354222		1	0
SMESG000069934.1													0.955796																					1	0
SMESG000069929.1	0.223155																																	1	0
SMESG000069915.1					0.566836																													1	0
SMESG000069908.1																																					-0.290748	0	1
SMESG000069905.1		0.612525								0.23481	0.147872	0.370742								0.256729														5	0	0.187376		1	0
SMESG000069895.1					0.456621																													1	0
SMESG000069889.1	0.376615	0.236616	0.307124	0.106252	0.315038		0.411642	0.358688	0.181598		0.17072	0.216852	0.253394	0.155706		0.239833		0.266734	0.292216		0.220913	0.194464		0.244556		0.196899		0.192676						20	0	0.261021		1	0
SMESG000069886.1	0.238408		0.0585647																															2	0
SMESG000069883.1	0.186432																																	1	0	0.160241		1	0
SMESG000069873.1																																					-0.181001	0	1
SMESG000069853.1	0.376399	0.183533	0.144341		0.25999		0.479484	0.29411		0.166317	0.203538	0.234536								0.172057						0.256872								11	0	0.125231	0.151295	2	0
SMESG000069852.1	0.416957	0.313862	0.208748	0.130578	0.318197	0.129511	0.424158	0.295032	0.191674	0.205443	0.129054	0.221313	0.314247	0.19367	0.118761	0.391441	0.237089	0.242671	0.298744	0.117611	0.240368	0.389002	0.103517	0.20186	0.260796	0.21933	0.426968	0.255275	0.168222					29	0	0.254267	0.101976	2	0
SMESG000069851.1	0.517425																																	1	0
SMESG000069847.1	0.252293																																	1	0
SMESG000069839.1	0.191843																																	1	0	0.246032		1	0
SMESG000069832.1		0.388756										0.218639																						2	0	0.232788		1	0
SMESG000069827.1	0.181005	0.128467	0.131239		0.119233			0.190991																										5	0	0.0766905	-0.108601	1	1
SMESG000069809.1				-0.238901																														0	1
SMESG000069806.1	0.336194		0.302476		0.304702																													3	0	0.248569		1	0
SMESG000069796.1	0.50129	0.121492	0.273471	0.291256																														4	0	0.19626	0.275511	2	0
SMESG000069782.1	0.531171																																	1	0	0.343495		1	0
SMESG000069780.1	0.161745		0.0214367																															2	0
SMESG000069773.1																																					-0.349992	0	1
SMESG000069768.1	-0.302737			-0.315809	-0.316498				-0.342244	-0.212047	-0.19203				-0.234158						-0.229501		-0.204234											0	9		-0.0899202	0	1
SMESG000069765.1	0.168313	0.307016			0.349686												0.353174				0.246461													5	0	0.351405		1	0
SMESG000069757.1										0.520976																								1	0	0.257372		1	0
SMESG000069748.1	0.247836																																	1	0
SMESG000069747.1	0.156654		0.181926					0.374187																										3	0
SMESG000069740.1																																				0.255027		1	0
SMESG000069734.1			0.947669																															1	0
SMESG000069732.1	0.338474	0.544456	0.225973						0.064639					0.314503			0.474661																	6	0	0.202421		1	0
SMESG000069729.1	0.146853																																	1	0		-0.209586	0	1
SMESG000069725.1			0.611586													0.490405																		2	0
SMESG000069710.1	0.119485																																	1	0	0.178916		1	0
SMESG000069704.1																																				0.382005		1	0
SMESG000069701.1								0.162263																		0.416215								2	0	0.226359		1	0
SMESG000069696.1	0.339345	0.296411		0.170927	0.237707								0.3163																					5	0	0.257441		1	0
SMESG000069693.1	0.327594		0.37227		0.367679																													3	0	0.24432		1	0
SMESG000069691.1																				0.443765														1	0	0.271171		1	0
SMESG000069689.1					0.456621																													1	0
SMESG000069681.1												0.236281																						1	0	0.18752		1	0
SMESG000069674.1	0.210256		0.0920633		0.157453																				0.279262									4	0	0.21068		1	0
SMESG000069670.1															-0.257973						-0.313218		-0.232431											0	3		-0.273826	0	1
SMESG000069668.1				-0.304225		-0.507656																												0	2	-0.316634	-0.502167	0	2
SMESG000069667.1	0.359362		0.223987																															2	0
SMESG000069649.1	0.306459		0.53146	0.35243	0.488253			0.653138						0.538006																				6	0	0.296492		1	0
SMESG000069643.1	0.302336				0.268583																													2	0	0.141956		1	0
SMESG000069634.1				-0.159971					-0.147078																									0	2
SMESG000069626.1									-0.303753																									0	1
SMESG000069623.1	0.186217	0.207129	0.208526					0.103741																										4	0	0.160129		1	0
SMESG000069611.1	0.41009				0.381987																													2	0
SMESG000069603.1	0.14181			-0.15613					-0.117199																									1	2		-0.237071	0	1
SMESG000069597.1	0.290123	0.397378			0.342275																													3	0
SMESG000069596.1											-0.553289	-0.35121			-0.468163					-0.532379			-0.546426						-0.518511					0	6
SMESG000069590.1	0.149025														-0.164379																			1	1		-0.0934192	0	1
SMESG000069589.1	0.389879				0.563831								0.206329						0.319909		-0.000977679													4	1
SMESG000069576.1			0.318646																															1	0	0.274795		1	0
SMESG000069574.1	0.252076																																	1	0	0.198017		1	0
SMESG000069520.1	0.288522	0.237902	0.268869	0.0882695	0.232451			0.287224	0.035448	0.150403	0.163699	0.184608	0.181526	0.173414		0.160544		0.244317				0.229272			0.21035	0.196811								17	0	0.233262		1	0
SMESG000069511.1	0.204161		0.293221																															2	0	0.197204		1	0
SMESG000069507.1	0.22652									0.165778	0.228193	0.23155																	0.275255					5	0	0.220976		1	0
SMESG000069497.1	0.161293				0.193821																	0.207939												3	0	0.122345		1	0
SMESG000069494.1	0.365522	0.301627	0.227726	0.192269	0.287142			0.215941	0.135001			0.204982	0.242951	0.288921		0.20426	0.245714	0.284041	0.311512		0.130688	0.18784				0.211683		0.189092						18	0	0.357835	0.159944	2	0
SMESG000069481.1	0.20153	0.185776	0.175878		0.181988			0.259119								0.202824					0.191384													7	0	0.157741		1	0
SMESG000069470.1	0.138933			-0.151285					-0.199814																									1	2		-0.274248	0	1
SMESG000069457.1	0.208541		0.146734																															2	0		-0.248444	0	1
SMESG000069411.1	0.262135																																	1	0
SMESG000069399.1												0.240504																						1	0
SMESG000069398.1	0.265208	0.370388	0.311516							0.308217	0.257782			0.249565											0.418955									7	0	0.290738		1	0
SMESG000069362.1	0.246018																																	1	0
SMESG000069361.1				-0.266868																														0	1
SMESG000069358.1	0.191052																																	1	0
SMESG000069357.1	0.483689			0.288379																														2	0	0.238418		1	0
SMESG000069327.1																																				0.166135		1	0
SMESG000069311.1			0.35214														0.497851																	2	0
SMESG000069303.1	0.276247																																	1	0	0.165945		1	0
SMESG000069302.1																																				0.268556		1	0
SMESG000069298.1																																					-0.334108	0	1
SMESG000069292.1	0.41573							0.32843																										2	0	0.275442		1	0
SMESG000069268.1	0.190066																																	1	0
SMESG000069229.1	0.221126																																	1	0
SMESG000069225.1				-0.31224					-0.343896																									0	2		-0.409121	0	1
SMESG000069218.1	0.124388					-0.23838																												1	1		-0.14729	0	1
SMESG000069206.1											0.300686	0.321184																						2	0	0.233089		1	0
SMESG000069202.1	0.236174		0.194977					0.308227																										3	0	0.167997		1	0
SMESG000069194.1	0.0630491			-0.145143		-0.217399			-0.196576														-0.226855											1	4		-0.221607	0	1
SMESG000069189.1			0.372674																															1	0
SMESG000069155.1	0.290437		0.268824							0.22869			0.391894								0.308204													5	0	0.326127		1	0
SMESG000069153.1				-0.253034		-0.296638			-0.155466	-0.152971					-0.184644						-0.172709		-0.186549											0	7	-0.111082	-0.28109	0	2
SMESG000069150.1	0.172173	0.103709																																2	0	0.193401		1	0
SMESG000069149.1		0.28731	0.51703										0.512099	0.372573																				4	0	0.319025	0.624425	2	0
SMESG000069126.1	0.188979	0.185144			0.152871					0.20349	0.187788	0.163255																						6	0	0.208076		1	0
SMESG000069122.1																																				0.231228		1	0
SMESG000069119.1	0.346918	0.236723	0.274696					0.434924	0.231769																									5	0	0.200233		1	0
SMESG000069112.1					0.634495																													1	0
SMESG000069090.1	0.349558				0.65145			0.883326	0.240427						1.17514				0.897246		0.97292													7	0	0.38156	0.773242	2	0
SMESG000069086.1	0.179685	0.263695	0.189724																															3	0	0.125689		1	0
SMESG000069074.1		0.727892																																1	0
SMESG000069045.1				-0.916224																														0	1		-0.959152	0	1
SMESG000069019.1	1.03516																																	1	0		0.296121	1	0
SMESG000069018.1																																					-0.913394	0	1
SMESG000069011.1	0.614948																									0.43554								2	0
SMESG000069006.1	0.140581																																	1	0
SMESG000068996.1	0.0714875			-0.158792					-0.189897																									1	2		-0.238993	0	1
SMESG000068985.1				-0.258164					-0.243394																									0	2		-0.185682	0	1
SMESG000068982.1	0.101095	0.0768319		-0.159904	0.0534615				-0.138494	-0.134882	-0.145631			-0.00499777	-0.153734									-0.0859353										3	7		-0.256499	0	1
SMESG000068971.1	0.243925	0.190088																																2	0	0.262425	-0.0188026	1	1
SMESG000068935.1		0.20746												-0.103332		-0.508964																		1	2	0.206304	-0.0144109	1	1
SMESG000068932.1	0.54961	0.331759	0.386403											0.180526		0.460519		0.741596																6	0	0.550265		1	0
SMESG000068931.1	0.444534				0.520107																													2	0	0.332439		1	0
SMESG000068925.1	0.3204																																	1	0
SMESG000068923.1	0.304937																																	1	0
SMESG000068918.1				-0.490204		-0.413287			-0.285995	-0.251008	-0.225952		-0.117781	-0.294117		-0.0982387			-0.333947	-0.220122	-0.107109			-0.193875	-0.165126							-1.41459		0	14	-0.0562941	-0.63027	0	2
SMESG000068910.1																																					-0.130612	0	1
SMESG000068909.1										0.149053	0.183862	0.217011	0.440018							0.223812														5	0	0.184046	0.179269	2	0
SMESG000068907.1	0.228759		0.212811																															2	0	0.140357	-0.174904	1	1
SMESG000068906.1	0.22462	0.290024	0.244145	0.137598	0.178993					0.185684			0.279635	0.263621		0.259119			0.243191															10	0	0.259335		1	0
SMESG000068902.1	0.454852	0.599023						0.256003					0.512569																					4	0	0.16878		1	0
SMESG000068893.1																			0.433476															1	0	0.262645		1	0
SMESG000068889.1	0.203631				0.150559		0.714905																											3	0	0.103172		1	0
SMESG000068886.1					0.900318																													1	0
SMESG000068883.1	0.245799	0.378615	0.212476		0.261626								0.200019	0.296787			0.261001	0.232478																8	0	0.256692		1	0
SMESG000068882.1	0.202392																																	1	0
SMESG000068881.1				0.336733																														1	0
SMESG000068877.1		-0.381381				-0.425442											-0.829304																	0	3		-0.454002	0	1
SMESG000068874.1						-0.356904																												0	1
SMESG000068865.1											0.191438																							1	0	0.270189		1	0
SMESG000068863.1	0.138563	0.146964	0.10223		0.0920681		0.298689			0.107228		0.0985926	0.14632	0.144213						0.104295														10	0	0.101041		1	0
SMESG000068827.1																																					-0.394881	0	1
SMESG000068824.1	0.341727					-0.473762																												1	1		-0.270015	0	1
SMESG000068822.1	0.415131	0.358949	0.359898	0.23714	0.328021							0.241282																						6	0	0.309656		1	0
SMESG000068819.1	0.383848	0.254222	0.237872	0.162446	0.366424			0.314792	0.139666				0.333735			0.211475		0.292385	0.262752		0.181067					0.237744	0.558533	0.329985						15	0	0.225661		1	0
SMESG000068818.1	0.183123		0.236254		0.240658																													3	0		-0.335546	0	1
SMESG000068800.1	0.375112	0.422932															0.382503																	3	0	0.279198		1	0
SMESG000068798.1	0.219763	0.199638	0.189315		0.192623																	0.126467												5	0	0.126983		1	0
SMESG000068795.1	0.201926		0.182974		0.118925																													3	0	0.0846965	-0.133901	1	1
SMESG000068774.1				-0.174828																														0	1		-0.144723	0	1
SMESG000068770.1	0.634795	0.725861	0.652206	0.202708	0.643778	0.315057	0.672226	0.449765	0.372334	0.48117	0.514559	0.485282	0.47545	0.609972	0.474965	0.489496	0.763451	0.539048	0.588863	0.307952	0.353716	0.324527	0.484912	0.580168	0.567875	0.583172	0.551638	0.421053	0.425133					29	0	0.541507	0.193602	2	0
SMESG000068762.1	0.174395	0.135751			0.101295																													3	0	0.0823202		1	0
SMESG000068744.1	0.209662																																	1	0
SMESG000068743.1	0.206034	0.168205	0.24713	0.189366	0.135395	-0.108738			0.158882	0.17233	0.268369		0.15951	0.239268		0.12318	0.16673	0.20527	0.334324		0.10104	0.194609	0.255594	0.211015										18	1	0.192695	0.133531	2	0
SMESG000068721.1																																					-0.561212	0	1
SMESG000068710.1	0.278761	0.186483																																2	0	0.0917696		1	0
SMESG000068700.1		0.18537																																1	0	0.13897		1	0
SMESG000068683.1								0.830998																										1	0
SMESG000068670.1	0.14878																																	1	0
SMESG000068628.1	0.164909	0.236089	0.0994165		0.121317		0.256614	0.127203		0.121267	0.0909768	0.153093	0.17418	0.0811423		0.160378	0.180014			0.112447	0.0760987	0.129809	0.0573818		0.109667			0.0916767						19	0	0.104587		1	0
SMESG000068622.1	0.106002					-0.150629			-0.155419																									1	2		-0.123059	0	1
SMESG000068620.1																																				0.408454		1	0
SMESG000068618.1		0.214447																																1	0
SMESG000068613.1	0.298724	0.286217	0.27925																															3	0	0.174195		1	0
SMESG000068606.1																																				-0.49695		0	1
SMESG000068605.1	3.47886																																	1	0
SMESG000068604.1				-0.21395																														0	1		-0.340926	0	1
SMESG000068601.1	0.895048	0.557382	0.614201	0.644834	0.544283	0.571754			0.56742	0.639148	0.631927	0.362412	0.637986	0.633322	0.436884	0.678884	0.664657	0.724394	0.62036		0.497246	0.588548	0.432681	0.674135	0.455781	0.455873		0.405169						24	0	0.56425	0.526947	2	0
SMESG000068587.1						-0.267959																												0	1		-0.201932	0	1
SMESG000068586.1	0.199206																																	1	0
SMESG000068585.1	0.135377	0.313057	0.200281		0.247668													0.27327																5	0	0.240044		1	0
SMESG000068583.1	0.44265		0.480308																															2	0	0.335762		1	0
SMESG000068578.1		0.437172																																1	0	0.288246	0.231498	2	0
SMESG000068540.1	0.702343																																	1	0
SMESG000068535.1	0.156603	0.153547			0.12108			0.132725					0.131407																					5	0	0.12725		1	0
SMESG000068531.1	0.433104							0.616154																										2	0
SMESG000068516.1	0.0600898	0.189362			0.118474																													3	0		-0.125483	0	1
SMESG000068491.1						-0.304539																												0	1
SMESG000068488.1				-0.344811		-0.580593								-0.330344		-0.352127																		0	4	-0.278592	-0.565867	0	2
SMESG000068479.1	0.259948		0.245571																															2	0
SMESG000068454.1		0.11735																																1	0	0.0953086		1	0
SMESG000068444.1	0.246874		0.212859																															2	0	0.177396	-0.152667	1	1
SMESG000068428.1	0.271954	0.0954555	0.2283	0.279714										0.214907																				5	0	0.233696		1	0
SMESG000068426.1																																				0.120271		1	0
SMESG000068402.1		-0.121176				-0.444593										-0.167545					-0.183245					-0.268065								0	5	-0.201935	-0.253533	0	2
SMESG000068390.1	0.122952	0.189834			0.113942							0.179134		0.215787										0.171914										6	0	0.154304	0.0881819	2	0
SMESG000068371.1	0.1167			-0.142231																														1	1
SMESG000068362.1						-0.252383																												0	1		-0.279009	0	1
SMESG000068346.1																																				0.177692		1	0
SMESG000068340.1	0.117986	0.158864	0.0873049																															3	0
SMESG000068335.1	0.13593	0.156138						0.12068	-0.109356																									3	1		-0.142142	0	1
SMESG000068328.1	0.285441	0.285643	0.173117		0.132649																													4	0	0.118639		1	0
SMESG000068325.1	0.230492				0.203461							0.202444		0.275372																				4	0	0.127628		1	0
SMESG000068315.1			3.68664																															1	0	0.477413		1	0
SMESG000068313.1	0.263999		0.284146		0.306943			0.384275													0.323731													5	0	0.293592		1	0
SMESG000068292.1	0.176494																																	1	0
SMESG000068288.1				-0.113193		-0.22242					-0.124007																							0	3		-0.147689	0	1
SMESG000068287.1			0.393157																															1	0	0.442181		1	0
SMESG000068286.1				-0.195022	0.0142614	-0.217882			-0.16941	-0.212333	-0.195771			-0.0835323	-0.118727	-0.109564			-0.137264	-0.230158	-0.115568		-0.149946	-0.129528	-0.136549									1	14	-0.0607034	-0.27674	0	2
SMESG000068256.1			0.304216													0.389947																		2	0
SMESG000068250.1	0.183798		0.144913																															2	0	0.237295		1	0
SMESG000068237.1	0.0351644		0.241805																															2	0
SMESG000068232.1		0.212423			0.153364							0.144391								0.199663														4	0	0.116043		1	0
SMESG000068209.1	0.162012		0.195072																															2	0		-0.207014	0	1
SMESG000068198.1	0.516786	0.304979	0.524662		0.381043			0.80804								0.594287																		6	0	0.429447		1	0
SMESG000068193.1																																				0.596675		1	0
SMESG000068192.1	0.152793		0.17075																															2	0
SMESG000068189.1				0.334688	0.732827				0.461381																									3	0
SMESG000068185.1																																				0.122766		1	0
SMESG000068165.1	0.319763				0.251389																													2	0
SMESG000068162.1										0.123184		0.166343																						2	0
SMESG000068159.1	0.242773		0.187711		0.151074					0.16142	0.18552	0.232484	0.243755					0.409346																8	0	0.236746		1	0
SMESG000068155.1																																				0.134573		1	0
SMESG000068148.1	0.109091																																	1	0
SMESG000068141.1	0.229342		0.0946893		0.139935			0.167505		0.0853169	0.10387	0.106691	0.12768			0.150265				0.110344	0.106512													11	0	0.0563181		1	0
SMESG000068132.1	0.561134																																	1	0	0.289014		1	0
SMESG000068122.1	0.258602	0.184677	0.136813		0.185802			0.169593					0.188223	0.136947					0.13681		0.0804505	0.132295		0.0623846		0.162003	0.276503							13	0	0.178074		1	0
SMESG000068114.1				-0.337561		-0.448337			-0.415526						-0.336511	-0.300203			-0.234822		-0.254771													0	7	-0.215365	-0.392299	0	2
SMESG000068111.1	0.338835		0.0726581																															2	0
SMESG000068094.1	0.492542		0.280735	0.72036	0.494409																													4	0	0.445084		1	0
SMESG000068092.1	0.145989																																	1	0
SMESG000068090.1											0.24943																							1	0		0.294881	1	0
SMESG000068054.1	0.246971																																	1	0
SMESG000068045.1	0.462488																																	1	0
SMESG000068042.1	0.218617	0.066227	0.0990227		0.241497			0.352551																										5	0	0.106307		1	0
SMESG000068035.1		0.286746																																1	0	0.212784		1	0
SMESG000068032.1																																					0.391096	1	0
SMESG000068030.1	0.512286	0.451458	0.377855		0.4502	0.262457						0.286332	0.421695			0.673288			0.49965		0.465153	0.903305												11	0	0.351628	0.408016	2	0
SMESG000068028.1	0.256002																																	1	0
SMESG000068027.1	0.204625	0.529784												0.183231		0.406392																		4	0	0.322725	0.23404	2	0
SMESG000068025.1	0.111728	0.321879	0.0400628												-0.159135		0.367323						-0.089444						-0.115866					4	3	0.0429368		1	0
SMESG000068024.1		0.323077																																1	0
SMESG000068015.1																																				0.805435		1	0
SMESG000068009.1				-0.355224																														0	1
SMESG000068003.1				-0.242652	-0.0253497	-0.205216			-0.198522	-0.178931	-0.158528	-0.0868532	-0.0970647	-0.159576	-0.191985	-0.0671943		-0.112376	-0.175228	-0.129957	-0.081799		-0.120473	-0.148466	-0.163369			-0.0949787	-0.12145					0	20	-0.0885954	-0.320452	0	2
SMESG000067991.1	0.205838				0.142282			0.317022																										3	0		-0.0969899	0	1
SMESG000067978.1	0.124309																																	1	0	0.138417		1	0
SMESG000067960.1	0.131431																																	1	0	0.182872		1	0
SMESG000067959.1	0.188066		0.111145	-0.131733																				-0.158864										2	2		-0.220065	0	1
SMESG000067957.1																																				0.283004		1	0
SMESG000067948.1				-0.203623		-0.278807			-0.213237	-0.204798	-0.20465			-0.198283	-0.163427				-0.162786					-0.135984	-0.200843			-0.141674						0	11	-0.11846	-0.278248	0	2
SMESG000067946.1	0.197245																																	1	0
SMESG000067941.1				-0.117286		-0.158678			-0.149556	-0.20805					-0.238683					-0.252178				-0.167	-0.130534				-0.240706					0	9		-0.180044	0	1
SMESG000067935.1	0.220137	0.233569			0.204501											0.148957																		4	0
SMESG000067933.1																			0.430211															1	0
SMESG000067932.1	0.406232			0.305416	0.44238																													3	0	0.210725		1	0
SMESG000067931.1	0.154475		0.0954706		0.0991524	-0.108091																												3	1		-0.108793	0	1
SMESG000067906.1	-0.235514		-0.250295	-0.424828	-0.22063				-0.395925			-0.4474	-0.378005		-0.354666	-0.416418	-0.442844		-0.392288	-0.721812	-0.332742		-0.353107	-0.439196				-0.400663						0	16	-0.342398	-0.510497	0	2
SMESG000067899.1				-0.821437																														0	1
SMESG000067898.1																																					-0.647127	0	1
SMESG000067886.1	0.304572																																	1	0	0.281703		1	0
SMESG000067876.1						-0.549004								-0.29949												-0.149645								0	3		-0.173461	0	1
SMESG000067850.1																																				0.593158		1	0
SMESG000067831.1	0.303138	0.312233	0.212246	0.17448	0.162964			0.250399																										6	0	0.300691		1	0
SMESG000067825.1	-0.355156	-0.647649	-0.216649	-0.742151	-0.556103	-0.809346			-0.519951	-0.641537	-0.711913	-0.565237	-0.455449	-0.733292	-0.533796	-0.580846		-0.620669	-0.612594	-0.629669	-0.535151	-0.578512	-0.446867	-0.369929	-0.470006	-0.570213		-0.394899	-0.673674					0	25	-0.510535	-0.839746	0	2
SMESG000067822.1	0.433104		0.501091																															2	0
SMESG000067816.1																																				0.457948		1	0
SMESG000067804.1	0.172877				0.151035																													2	0	0.0911246		1	0
SMESG000067801.1		0.207922	0.168088		0.191264																													3	0
SMESG000067800.1		0.414158																																1	0
SMESG000067794.1															-0.667764					-0.814869														0	2
SMESG000067789.1	0.177176	0.0992138	0.110973		0.0642255	-0.105914					-0.137263				-0.106588					-0.153633	-0.00634516													4	5	0.0615981	-0.0900961	1	1
SMESG000067788.1	0.3392					-0.346884																												1	1
SMESG000067774.1		0.260786																																1	0
SMESG000067773.1	0.171836	0.118102	0.11597		0.1077	-0.109344	0.235093					0.0966624		0.0962466				0.176119							0.112242		0.298108							10	1	0.168228		1	0
SMESG000067771.1	0.199124				0.248153														0.426959															3	0	0.199902		1	0
SMESG000067757.1					0.556736																0.449327													2	0
SMESG000067743.1	0.209463	0.192143	0.121987		0.148141	-0.0825526	0.250244	0.15124		0.0872838	0.0796284	0.111039	0.152779	0.0966003		0.0655295	0.110458	0.129303		0.0842504	0.0687976					0.0761735								17	1	0.13031	-0.0114996	1	1
SMESG000067732.1	0.603366			0.700427					0.560926																									3	0	0.233988		1	0
SMESG000067731.1													1.18988													0.117446		0.6224						3	0	-0.33625		0	1
SMESG000067728.1	0.0294121		-0.125713	-0.18866	-0.188991				-0.199001	-0.238704	-0.270213	-0.174477			-0.19945				-0.180122	-0.188098	-0.173604		-0.219804	-0.279024					-0.15101					1	14	-0.167832	-0.210979	0	2
SMESG000067725.1				-0.313457								-0.349522																						0	2		-0.301295	0	1
SMESG000067698.1			0.297154													0.38556																		2	0
SMESG000067696.1	0.0567111			-0.169771	0.000717481	-0.175739			-0.133908	-0.107734	-0.114456				-0.142563				-0.123787				-0.10374	-0.0941869	-0.141142									2	10		-0.224439	0	1
SMESG000067691.1	0.337874	0.513695	0.232168	0.163878	0.277921	0.363373							0.310271	0.590797		0.306426	0.256218		0.3865		0.294153	0.443217		0.322512		0.541498								15	0	0.494623	0.167439	2	0
SMESG000067690.1	0.211256																																	1	0
SMESG000067685.1	0.401147	0.577958	0.409471	0.0819955	0.354029	0.216438	0.340322	0.274104	0.178403	0.178121	0.192971	0.200375	0.289748	0.368326	0.146139	0.229895	0.523433	0.381065			0.108385	0.266227	0.209519	0.197761	0.272866	0.276505	0.494312	0.201707	0.220726					27	0	0.389352		1	0
SMESG000067683.1	0.365834	0.553265	0.41461	0.13385	0.374223	0.18429	0.377074	0.257832	0.155794	0.179625	0.231987	0.231568	0.324552	0.395244	0.142376	0.271178	0.549516	0.413589	0.0609042		0.122058	0.239631	0.189408	0.194518	0.260923	0.283069	0.504301	0.258696	0.295292					28	0	0.408353		1	0
SMESG000067681.1	0.388086	0.515375	0.343814		0.298889	0.230324	0.243195	0.26516	0.128508	0.125412	0.147498	0.158878	0.251695	0.313057	0.118078	0.193386	0.500651	0.365581	-0.00995706		0.131919	0.222834	0.18391	0.179755	0.213051	0.328252	0.417567	0.220458	0.216288					26	1	0.466784		1	0
SMESG000067677.1	0.751168	0.900053							0.171614																									3	0	0.6614		1	0
SMESG000067672.1	0.392525	0.549605	0.337302		0.320464	0.361354	0.345461	0.307191	0.159645	0.0980658	0.134131	0.159874	0.268191	0.267392	0.120643	0.226907	0.479078	0.3369			0.124904	0.32802	0.176031	0.181088	0.266367	0.401679	0.600121	0.212376	0.199295					26	0	0.419924		1	0
SMESG000067668.1	0.413511	0.52179	0.42289		0.327976	0.227329	0.327007	0.317823	0.230337	0.22017	0.167369	0.21288	0.307662	0.337053	0.17584	0.218371	0.504654	0.335346	0.0601785		0.100398	0.260886	0.203774	0.221731	0.244163	0.398589	0.475812	0.201504	0.239832					27	0	0.449644		1	0
SMESG000067665.1	0.514786	0.639273	0.493458	0.104969	0.422636	0.31077	0.425692	0.426464	0.333436	0.24209	0.254902	0.30925	0.395509	0.439427	0.262369	0.324749	0.637806	0.449146	0.177709		0.197553	0.354131	0.309488	0.328809	0.372908	0.394844	0.601211	0.374523	0.33192	0.469383				29	0	0.500433		1	0
SMESG000067663.1	0.504112	0.633096	0.471371	0.105099	0.472157	0.309039	0.413626	0.403059	0.286133	0.244131	0.261746	0.296924	0.358362	0.379546	0.269641	0.33152	0.638988	0.457776	0.108991	0.143445	0.229106	0.350118	0.333341	0.299766	0.372008	0.383963	0.581871	0.330602	0.316429					29	0	0.466422		1	0
SMESG000067661.1	0.524269	0.693757	0.533998	0.123597	0.464881	0.341738	0.452585	0.418395	0.329487	0.286512	0.278994	0.36001	0.421957	0.408752	0.280556	0.366777	0.647492	0.500851	0.17868	0.163382	0.252724	0.378561	0.346413	0.339096	0.397681	0.415311	0.61769	0.36326	0.316328	0.319418				30	0	0.497666		1	0
SMESG000067659.1	0.285584	0.485759	0.309958		0.257365	0.146898	0.271531	0.183734	0.0845733				0.22022	0.262957			0.433478	0.341492	-0.0454454	-0.132214	0.0825451	0.177781	0.0942309	0.10762	0.1606	0.207446	0.494001							19	2	0.280272	-0.11919	1	1
SMESG000067658.1	0.366799	0.584631	0.415831	-0.051279	0.295131	0.177736	0.375029	0.258915	0.157061	0.130073	0.132398	0.180897	0.307964	0.312445	0.123689	0.15005	0.566177	0.376659				0.198547	0.159263	0.182915	0.274484	0.277604	0.509714	0.154518	0.199017					25	1	0.365094	-0.15906	1	1
SMESG000067657.1	0.517509	0.665793	0.585366	0.0844279	0.433778	0.234741	0.495292	0.414368	0.336286	0.281051	0.267371	0.308292	0.393887	0.467636	0.280818	0.264586	0.662937	0.468185	0.0793877		0.204497	0.259361	0.324199	0.374387	0.41085	0.324533	0.670484	0.285567	0.386417					28	0	0.47352	-0.104074	1	1
SMESG000067656.1	0.218617																																	1	0
SMESG000067626.1	0.128983	0.408613	0.17855		0.198197												0.321617																	5	0	0.337866		1	0
SMESG000067624.1			-0.564505																															0	1
SMESG000067619.1				-0.194632																														0	1
SMESG000067585.1			0.257759																															1	0
SMESG000067583.1	0.0971288	0.0997055		-0.0620736	0.08853		0.35179		-0.0952131	-0.128954												-0.0865457												4	4		-0.0703205	0	1
SMESG000067543.1	0.217135		0.228965	0.163166			0.536421			0.129513		0.194401	0.205602		0.186067				0.224151		0.171391		0.15575		0.223379									12	0	0.158137		1	0
SMESG000067520.1	0.269682		0.322927									0.355827									0.223652													4	0	0.185496		1	0
SMESG000067518.1	0.189858																																	1	0		-0.174154	0	1
SMESG000067492.1	0.266718	0.405078	0.504243	0.213302	0.410204	0.234819	0.591745	0.429564	0.169676	0.173471	0.184556	0.137337	0.360963	0.348307	0.178833	0.277322	0.440774	0.328463	0.275383		0.258481		0.164699	0.369657	0.33305	0.307294	0.576462	0.260793		0.542767				27	0	0.48073	0.189567	2	0
SMESG000067489.1	0.283955		0.221602	0.21607	0.318169			0.313483																										5	0	0.270091		1	0
SMESG000067484.1													0.818268																					1	0
SMESG000067473.1																																					-0.155247	0	1
SMESG000067453.1	0.174995																																	1	0
SMESG000067438.1	0.411989																																	1	0	0.219236		1	0
SMESG000067428.1	0.236366																																	1	0	0.294966		1	0
SMESG000067424.1	0.241638	0.0891092			0.295904																													3	0	0.192426		1	0
SMESG000067423.1	0.181047																																	1	0	0.110484		1	0
SMESG000067417.1																																				0.165232		1	0
SMESG000067410.1						-0.460398																												0	1	-0.28728	-0.308732	0	2
SMESG000067409.1				-0.349826																														0	1		-0.310261	0	1
SMESG000067402.1																																				0.279851		1	0
SMESG000067391.1	0.327448	0.65837	0.291718	0.174989	0.41399	0.464028	0.365237	0.473487	0.03929	0.241168	0.276122		0.565705	0.44814		0.245926	0.552775	0.432381	0.24616		0.305799	0.527872	0.316018			0.546553		0.403076						22	0	0.378792		1	0
SMESG000067387.1	0.294629	0.621399	0.348798	0.161668	0.499536	0.468581			0.00215934	0.26317	0.304833		0.649864	0.374965			0.631652	0.474354	0.271101			0.495471				0.499825								16	0	0.448195		1	0
SMESG000067386.1				0.606112																														1	0
SMESG000067341.1	0.107153			-0.105421					-0.123022																-0.211008									1	3		-0.223504	0	1
SMESG000067336.1	0.657119	0.347211	0.633275																															3	0	0.249438		1	0
SMESG000067331.1				-0.104977					-0.15344																									0	2		-0.154006	0	1
SMESG000067313.1	0.363253																																	1	0
SMESG000067312.1									0.471252																									1	0	0.407164		1	0
SMESG000067310.1	0.170143	0.11892																																2	0	0.187913		1	0
SMESG000067307.1	0.586072												0.866573																					2	0
SMESG000067276.1	0.103741			-0.160908					-0.186394																-0.284882									1	3		-0.2614	0	1
SMESG000067250.1	0.217505																																	1	0		-0.359885	0	1
SMESG000067243.1																					3.53343													1	0
SMESG000067216.1	0.258897																																	1	0
SMESG000067208.1	0.165055				0.201348			0.271205								0.190006																		4	0	0.156991		1	0
SMESG000067205.1			0.665944																															1	0	1.00322		1	0
SMESG000067202.1																																					-0.284316	0	1
SMESG000067198.1	0.453466		0.32835																															2	0
SMESG000067196.1	0.239787																				0.270934													2	0	0.200752		1	0
SMESG000067191.1	0.707639	0.39966	0.659182	0.682896	0.632967		0.510785	0.613403	0.541806	0.700015	0.742346	0.701235	0.625477	0.507971	0.632331	0.703644	0.435209	0.538667	0.838103	0.576799	0.557875	0.692218	0.467182	0.553424	0.678438	0.408248	1.06787	0.669083	0.640321					28	0	0.79882	0.567294	2	0
SMESG000067158.1	0.187695																																	1	0
SMESG000067118.1				-0.226195		-0.266025			-0.131593	-0.234209	-0.184394	-0.291458			-0.164672																			0	7	-0.156115	-0.367854	0	2
SMESG000067109.1																				1.03744														1	0
SMESG000067108.1	0.172104																																	1	0	0.253187		1	0
SMESG000067105.1	-0.116178	-0.155177		-0.589365		-0.65945			-0.360727	-0.283477	-0.273577		-0.227723	-0.38455		-0.344791			-0.344281	-0.399449	-0.226516	-0.345862			-0.240969									0	15	-0.291249	-0.679508	0	2
SMESG000067103.1	0.228377	0.227041	0.165017		0.166751																													4	0	0.1491		1	0
SMESG000067101.1	0.179071																																	1	0	0.121581		1	0
SMESG000067092.1	0.134277	0.341262	0.181883																															3	0		-0.177815	0	1
SMESG000067081.1	0.69181																									0.853033								2	0	0.315763		1	0
SMESG000067068.1	0.257999	0.265726																																2	0	0.234375		1	0
SMESG000067067.1	0.481409	0.571749																																2	0	0.40241		1	0
SMESG000067066.1	0.140448																																	1	0
SMESG000067052.1	0.215721		0.190486					0.283716																										3	0
SMESG000067035.1	0.235971																																	1	0
SMESG000067020.1	0.238622												-0.585266																					1	1		-0.439279	0	1
SMESG000067003.1					0.540723																													1	0
SMESG000066985.1	0.187217																																	1	0
SMESG000066980.1		0.287269																																1	0
SMESG000066979.1																																				0.200161		1	0
SMESG000066978.1				-0.18282		-0.138376			-0.188933	-0.126016	-0.138699	-0.0865524		-0.0500001	-0.164392		-0.0994204	-0.0806488		-0.185029	-0.105644		-0.107061	-0.101925	-0.107062				-0.138068					0	16	-0.0505304	-0.208952	0	2
SMESG000066940.1	0.302869	0.307322	0.278243	0.165517	0.253306		0.537052	0.282513	0.15061	0.224012			0.233711	0.144921		0.215746			0.244293					0.254849										14	0	0.259128		1	0
SMESG000066939.1	0.265613	0.217789	0.327954		0.228643																													4	0	0.184916		1	0
SMESG000066927.1	0.604694	0.586757	0.653887	0.501433	0.261189	0.458318	0.831932	0.521333	0.450855	0.184433	0.248617	0.342285	0.59011	0.448302	0.311458	0.4969	0.657872	0.288736	0.60353		0.410473	0.688026	0.238372	0.545156	0.696557	0.455154	1.08635	0.266884	0.175886	0.729068				29	0	0.36393	0.268318	2	0
SMESG000066903.1	0.0766849																																	1	0		-0.158761	0	1
SMESG000066865.1	0.198193		0.267186		0.234468																													3	0	0.192983		1	0
SMESG000066864.1																																					-0.264112	0	1
SMESG000066862.1																																				0.387959		1	0
SMESG000066861.1				-0.184476	0.210893																													1	1
SMESG000066856.1	0.348429																																	1	0	0.26387		1	0
SMESG000066852.1				-0.131273																														0	1		-0.114242	0	1
SMESG000066847.1	0.104321	0.127187						0.132659																										3	0	0.164493		1	0
SMESG000066844.1			0.383398																															1	0	0.30809		1	0
SMESG000066843.1	0.376212	0.202866	0.255763		0.168962		0.43861	0.220981				0.186719	0.171031	0.0853719		0.191311	0.160189	0.212704	0.216276		0.123978	0.217733				0.130046		0.191509						17	0	0.321353		1	0
SMESG000066841.1	0.147647			-0.120059	0.113343	-0.22924				-0.162732	-0.167275																							2	4		-0.236701	0	1
SMESG000066833.1				-0.580432																														0	1
SMESG000066824.1	0.113693																																	1	0		-0.265446	0	1
SMESG000066808.1	0.101598	0.350495		-0.136888											-0.10989					-0.427053			-0.205946											2	4	0.0576534		1	0
SMESG000066789.1	0.103606																																	1	0
SMESG000066785.1			0.623996																															1	0
SMESG000066780.1	0.165529	0.210131			0.18348																													3	0	0.0977484		1	0
SMESG000066771.1				0.472405																														1	0	0.360763		1	0
SMESG000066760.1	0.227268											0.468526																						2	0
SMESG000066759.1	1.09586																																	1	0
SMESG000066757.1	0.0982465																																	1	0		-0.186824	0	1
SMESG000066756.1	0.52349	0.49951	0.547056	0.440583	0.129975	0.272606	0.729505	0.391609	0.332315				0.609562	0.427074		0.401834	0.452798	0.235279	0.515772		0.335734	0.694137		0.39903	0.640406	0.330946		0.187953		0.746565				22	0	0.261705	0.128864	2	0
SMESG000066746.1	0.202338	0.208838								0.224185																								3	0	0.269889		1	0
SMESG000066726.1	0.361177	0.260204	0.213473		0.28228																													4	0	0.191055		1	0
SMESG000066710.1		0.186764	0.112105											0.150948																				3	0
SMESG000066708.1		0.308293						0.480492																										2	0
SMESG000066703.1																																					-0.921363	0	1
SMESG000066693.1	0.261787	0.263343	0.214323	0.0936502	0.201879		0.322087	0.173623	0.0564764	0.115274	0.0989057	0.18732	0.19017	0.150817		0.123144	0.177361	0.133773	0.0945501		0.128516	0.167463	0.0816537	0.0734967										21	0	0.221016	0.0304199	2	0
SMESG000066687.1	0.109877	0.160832			0.119368																													3	0	0.0916254		1	0
SMESG000066686.1	0.351375		0.172281		0.131114		0.667021					0.202989	0.215768																					6	0	0.14706		1	0
SMESG000066667.1	0.556819	0.609323	0.618428	0.508086	0.147712	0.412235	0.748565	0.406518	0.342072			0.316689	0.522879	0.422912	0.183236	0.399219	0.64837	0.246774	0.59368		0.324317	0.676603		0.442036	0.615022	0.397959	1.0468	0.21067		0.585568				25	0	0.265522	0.210213	2	0
SMESG000066662.1	3.58607																																	1	0	0.647828		1	0
SMESG000066649.1	0.103154			-0.173746		-0.248227									-0.191235																			1	3		-0.251027	0	1
SMESG000066645.1		0.328728																																1	0
SMESG000066644.1	0.301804	0.296649	0.251898	0.106914	0.256102	0.0864828	0.287783	0.253897	0.117555	0.143798	0.130094	0.178455	0.24039	0.165764	0.0622549	0.195961	0.252115	0.228873	0.173519	0.0810703	0.190232	0.214128	0.103685	0.144668	0.103441	0.152018	0.280816	0.126069		0.29803				29	0	0.23651	0.0302209	2	0
SMESG000066628.1	0.166342	0.0785382	0.0811894	-0.108213	0.110093	-0.146808	0.257072	0.126539						-0.0172758																				6	3		-0.169865	0	1
SMESG000066626.1																																					-0.239284	0	1
SMESG000066598.1	0.336194																																	1	0	0.299471	-0.232573	1	1
SMESG000066596.1	0.343881																																	1	0
SMESG000066595.1	0.192269	0.515477	0.332135	0.273757	0.159273		0.393354	0.272895	0.16573	0.297421	0.292813	0.411107	0.455898	0.475959	0.234206		0.33867	0.235483	0.163943	0.280499	0.33721		0.266493	0.309437	0.329054				0.291792					23	0	0.459299	0.445127	2	0
SMESG000066594.1	0.217205																																	1	0
SMESG000066593.1	0.163831	0.227096																																2	0
SMESG000066586.1	0.297537	0.232797	0.256478	0.158567	0.230803								0.311232			0.363731		0.33514	0.32048															9	0	0.30347	0.19703	2	0
SMESG000066583.1	0.232298	0.282289	0.159398							0.151862																								4	0
SMESG000066575.1		0.340451																																1	0
SMESG000066569.1		0.240181																																1	0	0.163577		1	0
SMESG000066563.1		0.351576																																1	0	0.125004	0.1274	2	0
SMESG000066557.1	0.267488	0.175529	0.208279	0.0898002	0.231788			0.25496	0.0887534			0.163197	0.171339	0.125094		0.12026		0.248292			0.169974			0.141911		0.109666		0.15255						16	0	0.17584	0.109535	2	0
SMESG000066556.1	0.173467	0.195754			0.27039																													3	0		-0.131515	0	1
SMESG000066554.1	0.249866		0.126495		0.18868		0.464064	0.233968																										5	0	0.160795	-0.133506	1	1
SMESG000066546.1						-0.235853										-0.242986							-0.290214											0	3		-0.206562	0	1
SMESG000066544.1	0.336194		0.279948																															2	0	0.399734		1	0
SMESG000066540.1	0.199624	0.220019	0.174302		0.146339		0.295998	0.138151				0.0989953	0.12072	0.129617		0.076191	0.100142	0.119871	0.0947974		0.0668007	0.134501												15	0	0.164892	-0.0300191	1	1
SMESG000066535.1		0.553265	0.567458											0.249296															0.621298					4	0	0.322603		1	0
SMESG000066514.1	0.129672	0.203339	0.147657	0.142327																														4	0
SMESG000066500.1					0.314834	-0.351768																												1	1	0.182559		1	0
SMESG000066497.1	0.309935				0.174411																													2	0
SMESG000066483.1	0.216585	0.175017	0.188771		0.200999			0.268993										0.317673																6	0	0.258718		1	0
SMESG000066467.1	0.365071	0.384014																																2	0	0.192104		1	0
SMESG000066465.1	0.211256	0.169135		0.337706		0.318648		0.230179	0.406468			0.47337				0.129385			0.459262		0.269794		0.269289	0.378754	0.524743	0.193627		0.127319						15	0	-0.0828474	0.396765	1	1
SMESG000066454.1	0.289451		0.279008																															2	0	0.23989		1	0
SMESG000066446.1																																					-0.207552	0	1
SMESG000066442.1	-0.265239	-0.455689	-0.534205	-0.660182	-0.353877	-0.634942		-0.386117	-0.529915	-0.636177	-0.714189	-0.565372	-0.383309	-0.575101	-0.553234	-0.563923	-0.511106	-0.36677	-0.497339	-0.599983	-0.551593	-0.500729	-0.535656	-0.56517	-0.571545	-0.437213		-0.272115	-0.56933					0	27	-0.551753	-0.777189	0	2
SMESG000066441.1												0.180363																						1	0
SMESG000066417.1			-0.386533	-0.287835					-0.384974		-0.36411				-0.221606					-0.612942			-0.332669						-0.399771					0	8
SMESG000066416.1	-0.282103	0.238872	-0.304951	-0.334329	-0.284261			-0.347573	-0.402277	-0.296186	-0.271616	-0.148818			-0.307928				-0.483849	-0.311841	-0.235078		-0.292079	-0.359075	-0.131341				-0.307677					1	17	-0.101372	-0.130931	0	2
SMESG000066414.1	-0.360481	0.191122	-0.305845	-0.416665	-0.353269		-0.203812	-0.319472	-0.490807	-0.363189	-0.378095	-0.24761	-0.1546	0.0735234	-0.347557	-0.351462		-0.224562	-0.481788	-0.361958	-0.282089		-0.361435	-0.385536	-0.198838	-0.255024		-0.260728	-0.378133	-0.330178				2	24	-0.140002	-0.197249	0	2
SMESG000066413.1	-0.381153		-0.412062	-0.435834	-0.387169			-0.351316	-0.433907	-0.332964	-0.341478	-0.223808			-0.364023				-0.470737	-0.395144	-0.297671		-0.345817	-0.393887	-0.278357			-0.325631	-0.306102					0	18	-0.166841	-0.193287	0	2
SMESG000066408.1				-0.342385		-0.293127			-0.34061	-0.225485				-0.252734										-0.198639										0	6		-0.327129	0	1
SMESG000066406.1	0.291485	0.278495																																2	0	0.180775		1	0
SMESG000066395.1	0.299814																																	1	0
SMESG000066384.1	0.520255	0.609747	0.570269	0.28099	0.355548			0.399105					0.434005						0.458661															8	0	0.395304		1	0
SMESG000066383.1	0.133752												0.291642																					2	0	0.226921		1	0
SMESG000066370.1	0.186432																																	1	0
SMESG000066362.1			0.13916																															1	0	0.180904		1	0
SMESG000066357.1												0.225773																						1	0	0.175727		1	0
SMESG000066355.1	0.153538	0.525843	0.192983	0.259481		0.155597	0.353536		0.154788	0.25357	0.238106	0.376927	0.264742	0.370828	0.130629	0.0953795	0.385836	0.15552	0.162837	0.109328	0.201153	0.302553	0.186124	0.218582	0.208441	-0.129367			0.176594					24	1	0.288563	0.362225	2	0
SMESG000066344.1																																					-0.208264	0	1
SMESG000066343.1	0.134454	0.201083																																2	0	0.14007		1	0
SMESG000066342.1	0.281013																																	1	0
SMESG000066335.1	0.189702		0.245552							0.280253	0.274405	0.354677		0.328431						0.276688														7	0	0.208924		1	0
SMESG000066332.1		0.524389								0.211046	0.198945									0.395302														4	0
SMESG000066329.1				-0.188313		-0.366664			-0.226369		-0.427038				-0.295783								-0.343129	-0.259766										0	7		-0.340649	0	1
SMESG000066314.1	0.322406		0.314233														0.386296																	3	0	0.224108		1	0
SMESG000066313.1	0.33945	0.285332	0.220027		0.238593				0.157329		0.242873	0.217573	0.142297																					8	0	0.195507		1	0
SMESG000066311.1		0.390139	0.158638							0.075518	0.0709848	0.0878691	0.273322											-0.11361					0.192552					7	1	0.210587	0.0123595	2	0
SMESG000066297.1	0.184418	0.34375												0.22278																				3	0
SMESG000066296.1		0.19194																																1	0
SMESG000066292.1		0.377174																																1	0
SMESG000066290.1	0.159658	0.307136																																2	0
SMESG000066284.1	0.299164	0.388756																																2	0
SMESG000066281.1	0.124455				0.207582																0.203275					0.283166								4	0	0.231222		1	0
SMESG000066271.1	0.367091		0.5568		0.389968																			0.365789										4	0	0.423473		1	0
SMESG000066259.1		0.497367	0.27523	0.147777						0.23786	0.220065	0.214324		0.46511			0.889302			0.207655									0.1654					10	0	0.38555	0.190672	2	0
SMESG000066250.1										0.387104																								1	0
SMESG000066201.1																																				0.259997		1	0
SMESG000066168.1	0.170322																																	1	0		-0.176356	0	1
SMESG000066167.1	0.775527				0.549375																													2	0
SMESG000066166.1			0.350674							0.367631			0.438057																					3	0	0.314223		1	0
SMESG000066165.1					0.521974																													1	0
SMESG000066154.1									-0.20588																									0	1		-0.218989	0	1
SMESG000066118.1	0.285839	0.372853	0.188606		0.281493								0.289143																					5	0	0.237134		1	0
SMESG000066093.1				-0.154696																														0	1		-0.275485	0	1
SMESG000066091.1									-0.458543																									0	1		-0.41779	0	1
SMESG000066078.1				-0.114465		-0.18714	0.35993		-0.132141	-0.312748	-0.178263		-0.0871574	-0.0393726	-0.146563		-0.292405			-0.223531			-0.158396			-0.0858803								1	12	0.0722487	-0.0830329	1	1
SMESG000066067.1	0.175192				0.119635																													2	0		-0.113575	0	1
SMESG000066045.1		0.169599	0.228819																															2	0	0.136163		1	0
SMESG000066039.1	0.258414	0.28348	0.160706		0.190821		0.257791	0.169135		0.116107	0.122467	0.164406	0.224819	0.279193		0.235884	0.218489	0.181683	0.188674		0.181731	0.194251				0.118698	0.455083							19	0	0.205087	0.0908304	2	0
SMESG000066035.1	0.197614	0.172232	0.129155	0.10199	0.10141	-0.0452521	0.282648	0.0968767	0.068954			0.124635	0.0852441	0.148105				0.155236	0.101734	-0.171374	0.0781841	0.174022		0.0764348	0.0918878		0.256143							18	2	0.176958	0.0798524	2	0
SMESG000066029.1		0.0785351	-0.0586635	-0.162316	-0.0492694	-0.099291		-0.11102	-0.213416	-0.274862	-0.246889	-0.0659641			-0.210788		-0.229837		-0.124013	-0.279304			-0.17323	-0.178588	-0.113182	-0.128937		-0.209565	-0.19632					1	19		-0.178561	0	1
SMESG000066027.1	0.200721	0.244911	0.190795	0.118648	0.173089		0.323347	0.132989	0.0582248		0.0399812	0.167383	0.0988222	0.201821		0.103649		0.244721	0.116829		0.105592			0.104139	0.0786933	0.042997	0.306144							20	0	0.202746	0.11201	2	0
SMESG000066024.1				-0.209021																														0	1		-0.1858	0	1
SMESG000066021.1	0.194639		-0.140869																															1	1	0.128208	-0.155556	1	1
SMESG000066020.1	-0.364779	-0.251477	-0.393204	-0.67649	-0.314564	-0.535632	-0.252637	-0.340531	-0.604123	-0.46419	-0.472359	-0.420488	-0.391609	-0.433782	-0.418483	-0.37999	-0.391824	-0.32915	-0.61032	-0.509807	-0.382692	-0.376552	-0.358392	-0.45744	-0.501254	-0.318279	-0.357614	-0.38484	-0.360894	-0.329512	-0.31214		-0.399278	0	32	-0.459479	-0.739139	0	2
SMESG000066015.1	0.213529																																	1	0
SMESG000065999.1						-0.598083																												0	1		-0.265034	0	1
SMESG000065997.1											0.687445																							1	0
SMESG000065993.1				-0.64487		-0.785946								-0.433698																				0	3	-0.370805	-0.649167	0	2
SMESG000065971.1	0.43581		0.265682																															2	0	0.194187		1	0
SMESG000065963.1				-0.286599																			-0.477345											0	2		-0.4838	0	1
SMESG000065959.1	0.265259	0.304031	0.243844	0.109604	0.281133			0.27776					0.288401			0.177073			0.201548		0.0843407	0.212038												11	0	0.275855	0.152681	2	0
SMESG000065952.1	0.281598		0.225492													0.331224																		3	0	0.115694		1	0
SMESG000065941.1	0.148731																																	1	0	0.101699		1	0
SMESG000065938.1																				0.405106														1	0	0.368081		1	0
SMESG000065926.1	0.230778																																	1	0
SMESG000065921.1		0.480211								0.0889137		0.110215																						3	0	0.120752		1	0
SMESG000065911.1	0.530014	0.240698	0.426162	0.220058	0.402875		4.32658	0.419416	0.311824	0.325068	0.48181	0.510469	0.355433				0.402903							0.408717				0.449839						15	0	0.351792		1	0
SMESG000065904.1	0.147015																																	1	0	0.086214		1	0
SMESG000065901.1	0.237269	0.303745						0.358393		0.199516																								4	0	0.251854		1	0
SMESG000065870.1	0.227646									0.15616										0.162955														3	0
SMESG000065868.1																																					-0.311785	0	1
SMESG000065865.1		0.449501		0.222834												0.317314		0.442669			0.363911													5	0	0.218805		1	0
SMESG000065864.1	0.188787		0.269565																															2	0	0.162232		1	0
SMESG000065858.1	0.296363	0.252317	0.117094		0.106281			0.0967547						0.210504		0.159921						0.210629												8	0	0.235611		1	0
SMESG000065849.1																0.542189																		1	0
SMESG000065836.1	0.386361		0.423081		0.358001								0.42179															0.362417						5	0	0.383729		1	0
SMESG000065729.1	0.124106														-0.309215																			1	1
SMESG000065727.1	0.0783315	0.0540631	0.0770001	-0.10485	0.0834284					0.0803684		0.10413																						6	1	0.0318163	-0.1358	1	1
SMESG000065721.1	3.69371		3.63053											0.919556																				3	0
SMESG000065719.1	0.0538649	0.305375																																2	0	0.189334		1	0
SMESG000065706.1	0.389934		0.388875		0.220371																													3	0	0.325444		1	0
SMESG000065696.1																																				0.187412		1	0
SMESG000065681.1	0.286264	0.297078	0.189295	0.146903	0.215638			0.306251			0.144185	0.323339		0.288095			0.331699																	10	0	0.22346		1	0
SMESG000065669.1				-0.264309																														0	1		-0.245497	0	1
SMESG000065665.1	0.403676				0.253999											0.213022			0.60253		0.246305													5	0		0.202903	1	0
SMESG000065648.1							0.609562																											1	0
SMESG000065630.1																																					-3.52871	0	1
SMESG000065615.1	0.319804			-0.193813																														1	1		-0.169897	0	1
SMESG000065612.1	0.274538																																	1	0
SMESG000065608.1										0.273909	0.321367	0.351335								0.377989			0.206468											5	0	0.309306	0.247388	2	0
SMESG000065606.1				-0.204289											-0.2433														-0.40147					0	3		-0.234335	0	1
SMESG000065603.1										-0.471604	-0.423986												-0.492068											0	3		-0.388725	0	1
SMESG000065597.1	0.092133										-0.279609																							1	1		-0.157043	0	1
SMESG000065586.1	0.180442				0.181521																													2	0		-0.14089	0	1
SMESG000065577.1																																					-0.239979	0	1
SMESG000065563.1	0.348889		0.404998																															2	0	0.276841		1	0
SMESG000065562.1	0.261912	0.263398	0.215479	0.0644894	0.203664		0.344368	0.216337	0.0654991	0.103066	0.0810772	0.179851	0.204377	0.127752	0.0522616	0.155567	0.143461	0.175189	0.122103		0.152278	0.163867	0.0571155	0.0914151	0.0828769	0.12458		0.105808						25	0	0.205605	-0.00115525	1	1
SMESG000065558.1		0.252704																																1	0
SMESG000065555.1	0.359961																																	1	0
SMESG000065543.1	0.504986																																	1	0	0.471736		1	0
SMESG000065509.1	0.0351644						4.27154																											2	0
SMESG000065495.1	-0.379919	-0.368421	-0.42481	-0.814124	-0.463145	-0.855514		-0.42414	-0.671625	-0.664455	-0.625631	-0.484688	-0.558308	-0.684679	-0.476329	-0.470046		-0.465767	-0.551401	-0.657985	-0.559733	-0.326263	-0.468938	-0.509819	-0.745671	-0.537707		-0.492244	-0.645645					0	26	-0.570232	-0.888948	0	2
SMESG000065489.1		0.854295																																1	0
SMESG000065449.1	0.235524																																	1	0		-0.208324	0	1
SMESG000065446.1	0.314655		0.13626		0.236971			0.292701																										4	0	0.184878		1	0
SMESG000065439.1																																					-0.224377	0	1
SMESG000065437.1	3.42334																																	1	0	0.948858		1	0
SMESG000065433.1	0.249185	0.289916	0.154131		0.180302		0.492011			0.169311		0.153		0.141541		0.205152					0.168493													10	0	0.171864		1	0
SMESG000065428.1	0.248239	0.39606																																2	0
SMESG000065416.1	0.19572	0.211067			0.138652																													3	0	0.0954363		1	0
SMESG000065412.1	0.140868		0.184099																															2	0
SMESG000065409.1	0.140453			-0.121208		-0.264292													0.0388897							-0.111261								2	3		-0.140326	0	1
SMESG000065400.1																																				0.660792		1	0
SMESG000065388.1	0.27752																																	1	0
SMESG000065386.1	0.118267	0.216112	0.181752																															3	0
SMESG000065363.1		0.0786269	-0.141073	-0.337537		-0.229495			-0.294097	-0.152145	-0.164015	-0.143382			-0.238247				-0.321451	-0.174825	-0.181669			-0.253985										1	12	-0.144697	-0.272876	0	2
SMESG000065361.1																																					-0.257057	0	1
SMESG000065358.1	0.491096																																	1	0
SMESG000065349.1	0.646564				0.359136											0.628441																		3	0	0.376389		1	0
SMESG000065348.1		0.406464			0.337203												0.68921																	3	0	0.306161		1	0
SMESG000065344.1		0.280264	0.379872		0.194482	0.00822826								0.112724		0.310662	0.446039	0.332703																8	0	0.246947		1	0
SMESG000065343.1			0.189557		0.158746																													2	0		-0.170589	0	1
SMESG000065342.1																																					-0.427673	0	1
SMESG000065334.1	0.285931	0.302681	0.249086	0.193179	0.26785			0.305365	0.13948		0.155144	0.272007	0.19998	0.255419		0.156541	0.18382	0.222657	0.185425		0.126535			0.193186		0.204436		0.23678						19	0	0.30622	0.192584	2	0
SMESG000065333.1																																				0.346798		1	0
SMESG000065325.1	0.0670653	0.0658713		-0.160618		-0.19286			-0.16592	-0.0972515	-0.0940025	-0.0546296			-0.134983				-0.100303	-0.149682			-0.0877892	-0.12054	-0.0821343	-0.0613131		-0.0805427	-0.124307					2	15		-0.184963	0	1
SMESG000065324.1	0.144589	0.224116	0.129858	0.236328	0.182173				0.118932			0.150073	0.232572					0.292048	0.223618		0.130057													11	0	0.194676	0.223625	2	0
SMESG000065271.1	0.130395			-0.125636			0.226872		-0.138595		-0.260648				-0.176609																			2	4		-0.154968	0	1
SMESG000065264.1	0.168064	0.367613	0.0110931																				-0.0928069											3	1	0.102867		1	0
SMESG000065255.1																																					-0.342592	0	1
SMESG000065254.1	0.213319		0.279594	0.401016	0.369051			0.515278											0.754377															6	0		0.509569	1	0
SMESG000065245.1			0.316451	0.60479	0.413341			0.677962					0.563395	0.678185		0.41725	0.446653		0.824677			0.779437		0.581961										11	0	0.37541	0.938975	2	0
SMESG000065238.1	0.10036																																	1	0		-0.229968	0	1
SMESG000065235.1	0.279302		0.157573		0.238798			0.395894																										4	0	0.24023		1	0
SMESG000065196.1			0.414091																															1	0	0.259228		1	0
SMESG000065173.1	0.215049				0.184089																													2	0	0.154567		1	0
SMESG000065171.1				-0.205702																														0	1		-0.273042	0	1
SMESG000065130.1	0.157808	0.241848	0.120312		0.140668								0.204885																					5	0	0.177135		1	0
SMESG000065125.1	0.262408												0.323219																					2	0	0.175263		1	0
SMESG000065122.1											0.355479																							1	0	0.250951		1	0
SMESG000065112.1	0.249044																																	1	0
SMESG000065095.1	0.989407																																	1	0
SMESG000065093.1																			1.17206															1	0
SMESG000065086.1				1.14886																														1	0		0.733085	1	0
SMESG000065084.1	0.196979	0.260669	0.194001																															3	0	0.202259		1	0
SMESG000065083.1	0.247773			0.314225																														2	0
SMESG000065082.1	0.131411																																	1	0
SMESG000065075.1	0.0510324		-0.0519735	-0.272152		-0.294054		0.0833372	-0.240385	-0.126435			-0.0468847	-0.215449	-0.0922959	-0.0345742			-0.187934		-0.0624118	-0.178024		-0.107058	-0.0960123									2	14	-0.0887398	-0.347415	0	2
SMESG000065064.1							1.09927																											1	0	0.187965		1	0
SMESG000065059.1	0.0873253																																	1	0
SMESG000065057.1		0.255589			0.133822																													2	0	0.120019		1	0
SMESG000065056.1	0.295505	0.332542	0.179556	0.158239	0.218294			0.280129	0.12949	0.200297			0.277054	0.205219		0.189046		0.269017			0.265197			0.218474					0.274228					15	0	0.207429	0.120123	2	0
SMESG000065054.1				-0.166366																														0	1
SMESG000065043.1	0.237358		0.235335								0.418788																							3	0	0.180925		1	0
SMESG000065040.1																					0.637209													1	0
SMESG000065035.1		0.330178																																1	0
SMESG000065029.1																																				0.54637		1	0
SMESG000065026.1	0.597457																																	1	0
SMESG000065022.1	0.341274	0.25712			0.342021																													3	0	0.241867		1	0
SMESG000064985.1	0.181655	0.105358			0.110444			0.125229						-0.0637036																				4	1		-0.0790123	0	1
SMESG000064983.1	0.267983	0.295504																																2	0	0.175837		1	0
SMESG000064966.1	0.129985																																	1	0
SMESG000064953.1																																					-0.157957	0	1
SMESG000064945.1																																				0.270045		1	0
SMESG000064943.1	0.282431	0.230538	0.346414																															3	0	0.221671		1	0
SMESG000064941.1	0.228458																																	1	0	0.246207		1	0
SMESG000064938.1	3.51229			-0.5759																														1	1
SMESG000064937.1	0.284753		0.392774	0.261318																														3	0
SMESG000064929.1	0.20079																																	1	0
SMESG000064911.1	0.129069																																	1	0
SMESG000064905.1																																					-0.39534	0	1
SMESG000064896.1	0.310572				0.317178									0.400833																				3	0	0.263358		1	0
SMESG000064892.1		0.186685																																1	0
SMESG000064891.1	0.316324	0.237502	0.205578	0.10351	0.200599			0.305365	0.1409			0.19459	0.254381			0.179739		0.248892	0.190175		0.13906				0.190676									14	0	0.25921		1	0
SMESG000064880.1	0.225653	0.250858	0.309102	0.286197		-0.233839								0.174789			0.140396	0.265347	0.439263															8	1	0.160269	0.0791599	2	0
SMESG000064878.1									-0.319676	-0.484866	-0.558684																							0	3	-0.228438	-0.366801	0	2
SMESG000064860.1																																					-0.343019	0	1
SMESG000064851.1	0.104348																																	1	0
SMESG000064846.1	0.247029		0.304216																															2	0	0.0355852		1	0
SMESG000064843.1						-0.669578																												0	1
SMESG000064837.1																																				0.219349		1	0
SMESG000064836.1	0.151107	0.185743	0.152604		0.151181		0.371814												0.146746															6	0	0.142604		1	0
SMESG000064827.1	0.234515	0.243541			0.189691																													3	0		-0.192416	0	1
SMESG000064795.1				-0.292082		-0.432135			-0.127109				-0.206634	-0.321593		-0.255232			-0.143101						-0.169075									0	8	-0.191701	-0.392828	0	2
SMESG000064788.1	0.212376		0.166257																															2	0
SMESG000064787.1	3.54332																																	1	0
SMESG000064785.1	0.261206		0.253295		0.219515																0.27407													4	0	0.171377		1	0
SMESG000064765.1	0.33372																																	1	0
SMESG000064758.1	0.187624																																	1	0	0.218877		1	0
SMESG000064750.1	0.170949	0.222496	0.135201	-0.107358																														3	1		-0.130795	0	1
SMESG000064743.1											-0.360617	-0.280031								-0.27999														0	3		-0.18695	0	1
SMESG000064735.1	0.226496	0.339191	0.30487		0.27291							0.209362																						5	0	0.204775		1	0
SMESG000064720.1	0.153794	0.319635			0.235947																													3	0	0.157062		1	0
SMESG000064715.1	0.0979552																																	1	0		-0.0954287	0	1
SMESG000064697.1																																					-0.233352	0	1
SMESG000064696.1																																				0.38819		1	0
SMESG000064691.1																																					-0.521445	0	1
SMESG000064689.1						-0.166468																												0	1
SMESG000064674.1	0.0818709		0.0995664	-0.144262					-0.141179																									2	2		-0.211143	0	1
SMESG000064621.1				-0.236946																		-0.38888												0	2		-0.276622	0	1
SMESG000064614.1	0.175429	0.160134										0.102316																						3	0	0.0926231		1	0
SMESG000064601.1				-0.313092					-0.478138																									0	2		-0.501075	0	1
SMESG000064593.1	0.182819	0.131184			0.140154																													3	0	0.170236	0.0226452	2	0
SMESG000064592.1										3.52066		3.55537																						2	0
SMESG000064584.1				-0.150092					-0.200589															-0.243664										0	3		-0.20931	0	1
SMESG000064580.1	0.256197	0.219926	0.185186		0.157694					0.202545	0.113938	0.162894	0.17445	0.12751			0.182795										0.256299							11	0	0.178747		1	0
SMESG000064574.1	0.518589		0.243043		0.307513					0.385614																								4	0	0.23002		1	0
SMESG000064562.1	0.380048			0.347701																														2	0
SMESG000064560.1	0.336194																	0.810106																2	0		0.355666	1	0
SMESG000064550.1					0.103243																													1	0
SMESG000064545.1	0.929111				0.151863																													2	0	0.441773		1	0
SMESG000064528.1	0.313918																																	1	0
SMESG000064523.1				0.385032																														1	0
SMESG000064521.1	0.607489																																	1	0
SMESG000064518.1			0.05954																															1	0	0.124249		1	0
SMESG000064512.1	0.180346	0.17367	0.163103		0.165556	-0.107681		0.144995					0.101948				0.130436	0.1236			0.0765765					0.104898								10	1	0.120788	-0.0534638	1	1
SMESG000064500.1	0.444289																																	1	0
SMESG000064498.1	0.219603	0.288233	0.153421																															3	0	0.188696		1	0
SMESG000064479.1			-0.297844	-0.516632		-0.662004			-0.315611	-0.444248	-0.562687		-0.491362	-0.590853	-0.57784	-0.287991					-0.425795		-0.483487	-0.44911	-0.535022									0	14	-0.425981	-0.628779	0	2
SMESG000064458.1	0.186432									0.210293	0.206067	0.245246	0.303603	0.370236	0.144672					0.21831			0.152958						0.281867					10	0	0.243882	0.214442	2	0
SMESG000064457.1	0.474497									0.42023																								2	0	0.307733		1	0
SMESG000064425.1	0.28078																																	1	0
SMESG000064415.1																																				0.191099		1	0
SMESG000064397.1			-0.383864	-0.550463	-0.292784	-0.434812			-0.461252	-0.472277	-0.49433	-0.443322		-0.382378	-0.291862	-0.440082				-0.395586	-0.3961	-0.471621	-0.244201	-0.437365	-0.406664				-0.282915					0	18	-0.449367	-0.449376	0	2
SMESG000064394.1	0.157736	0.170666		-0.090153	0.112844																													3	1	0.0653067	-0.0953717	1	1
SMESG000064388.1	0.535767		0.565129																															2	0	0.340723		1	0
SMESG000064381.1	0.246018	0.115308	0.196048		0.271226									0.147108				0.345621										0.274462						7	0	0.230374		1	0
SMESG000064379.1			3.34422																															1	0
SMESG000064372.1	0.146512		0.123608		0.132643			0.187021													0.165408													5	0	0.0927019	-0.130301	1	1
SMESG000064362.1										0.210021	0.236078																							2	0	0.144693		1	0
SMESG000064359.1																																					-0.234735	0	1
SMESG000064358.1	0.349767																																	1	0	0.139947		1	0
SMESG000064355.1	0.25429	0.345766		0.231218																														3	0	0.262624		1	0
SMESG000064350.1	0.139061																																	1	0
SMESG000064344.1	0.313708		0.285831		0.190011																													3	0	0.205616		1	0
SMESG000064337.1	0.375939		0.218181	0.141766	0.215295			0.311097																										5	0	0.141591		1	0
SMESG000064333.1	0.198718																																	1	0	0.225407		1	0
SMESG000064331.1	0.286976	0.104173																																2	0
SMESG000064328.1																																					-0.242746	0	1
SMESG000064322.1	0.415959																																	1	0
SMESG000064318.1	0.346918				0.407929																													2	0
SMESG000064311.1				-0.276709					-0.31912																									0	2		-0.352855	0	1
SMESG000064300.1	0.179566		0.205537																															2	0	0.150925		1	0
SMESG000064285.1	0.357565		0.528231		0.45039																													3	0	0.392555		1	0
SMESG000064284.1	0.20578	0.200165	0.127198		0.203223			0.185361				0.122526	0.17386	0.108386		0.149125	0.169436	0.131068			0.112634	0.130751	0.0735028	0.108058				0.125093						16	0	0.120666		1	0
SMESG000064264.1	0.349558																																	1	0
SMESG000064262.1	0.127954																																	1	0
SMESG000064258.1																																					-0.278315	0	1
SMESG000064233.1																																					-0.295789	0	1
SMESG000064220.1																		0.438029																1	0
SMESG000064204.1	0.202301	0.362097	0.173203	0.179193	0.256249											0.280667					0.260447													7	0	0.277216		1	0
SMESG000064169.1	0.299195	0.292985	0.269027	0.178196	0.246507		0.360435	0.232631	0.102666	0.22541	0.212301	0.250891	0.232826	0.196293	0.0789552	0.184958	0.186193	0.277777	0.176985	0.190316	0.172394	0.174224	0.10502	0.114729	0.141939	0.165558	0.374563	0.169618	0.0924363					28	0	0.300082	0.204135	2	0
SMESG000064165.1	0.151321												0.202469																					2	0
SMESG000064161.1	0.164966	0.111561	0.0969345		0.0759795	-0.117054							0.13608							-0.0602853														5	2	0.0545266	-0.0735788	1	1
SMESG000064151.1	0.183883		0.129733																															2	0	0.129936		1	0
SMESG000064137.1		0.453808		-0.258425					-0.21187						-0.210748					-0.290498			-0.197607						-0.258868					1	6	0.197953		1	0
SMESG000064135.1		0.339386							-0.296491						-0.208782								-0.192095						-0.170049					1	4	0.137124		1	0
SMESG000064128.1	0.26626		0.346414	0.299351	0.218381						0.353594																							5	0	0.292852		1	0
SMESG000064126.1	0.169591		0.121036		0.124736												-0.130334																	3	1	0.0708255		1	0
SMESG000064116.1																																				0.312813		1	0
SMESG000064100.1			0.369483																															1	0	0.300785		1	0
SMESG000064098.1	0.515171	0.745151	0.556462	0.422565						0.578446				0.969114																				6	0	0.575277	0.354228	2	0
SMESG000064093.1	0.298199	0.207572	0.127103		0.132516		0.322709	0.146495		0.0970107	0.0790823	0.184059	0.150081							0.117156	0.108886	0.205244	0.0939551		0.179552									15	0	0.138627		1	0
SMESG000064091.1				-0.20656		-0.199792			-0.191214	-0.327743					-0.209146					-0.350281			-0.270889											0	7		-0.232736	0	1
SMESG000064082.1						-0.268177														0.266474														1	1
SMESG000064079.1	0.298406	0.400655																																2	0	0.329354		1	0
SMESG000064076.1	0.378392	0.311357	0.287183											0.283282												0.345287								5	0	0.249709		1	0
SMESG000064049.1																																				0.380221		1	0
SMESG000064045.1	0.195679	0.33744																																2	0
SMESG000064034.1	0.176561																																	1	0		-0.152103	0	1
SMESG000064025.1									0.288342																									1	0
SMESG000063995.1	0.259147	0.154507	0.222091		0.184819																													4	0	0.231247		1	0
SMESG000063980.1					0.440744																													1	0	0.338197		1	0
SMESG000063960.1	0.887949																																	1	0
SMESG000063949.1	0.157736																																	1	0
SMESG000063934.1				-0.263461																														0	1		-0.278238	0	1
SMESG000063933.1				-0.279989					-0.214704			-0.362523																						0	3		-0.317477	0	1
SMESG000063924.1	0.181201		0.18874		0.129814																													3	0	0.118197	-0.162787	1	1
SMESG000063903.1	0.222251		0.275492																															2	0
SMESG000063885.1		-0.290445											-0.444618				-0.533142																	0	3		-0.348604	0	1
SMESG000063866.1	-0.0582573	0.113225		-0.23284		-0.178933			-0.134002																									1	4		-0.268553	0	1
SMESG000063827.1																																				0.948858		1	0
SMESG000063826.1		-0.124771																																0	1
SMESG000063825.1	0.232403	0.161177	0.128894		0.136263			0.162173										0.168556																6	0	0.0621357	-0.119406	1	1
SMESG000063824.1		0.257811																																1	0		-0.135243	0	1
SMESG000063821.1	0.359178	0.414963	0.471164											0.206487																				4	0	0.359619		1	0
SMESG000063817.1	0.143079	0.13987	0.129979		0.115433		0.427037																											5	0	0.119196		1	0
SMESG000063809.1																																					-0.13446	0	1
SMESG000063805.1			0.372932																															1	0
SMESG000063769.1																																					-0.118149	0	1
SMESG000063670.1		0.69709																																1	0
SMESG000063658.1				-0.147545		-0.27661			-0.148047												-0.149642													0	4		-0.320215	0	1
SMESG000063657.1	1.33073																																	1	0
SMESG000063656.1				0.553803							0.466226	0.475721			0.284323						0.349143				0.509174									6	0	0.491446	0.520003	2	0
SMESG000063653.1	0.237211	0.238145	0.177943		0.131044			0.207556								0.157585										0.187782								7	0	0.173452		1	0
SMESG000063651.1	0.0853194	0.0904517	0.143253																															3	0		-0.203778	0	1
SMESG000063648.1	0.764098	0.395348																0.801691																3	0	0.556057		1	0
SMESG000063640.1	0.152521			-0.135919					-0.133616																									1	2		-0.217015	0	1
SMESG000063633.1	0.291123	0.599639	0.469556		0.304954			0.364872	0.146118			0.170582	0.273825	0.461051			0.513638	0.382814	0.129528				0.272255	0.164013										14	0	0.446652		1	0
SMESG000063632.1					0.389674								0.28679																					2	0	0.27913		1	0
SMESG000063624.1	0.357014		0.277445																															2	0	0.273777		1	0
SMESG000063617.1	0.235223											0.175877																						2	0	0.105415		1	0
SMESG000063612.1	0.0371667																																	1	0	0.0515998	-0.115857	1	1
SMESG000063598.1	0.296247	0.336285	0.256083					0.311636																										4	0	0.166036		1	0
SMESG000063595.1																																					0.864757	1	0
SMESG000063593.1											0.193985																							1	0	0.21016		1	0
SMESG000063589.1	0.644911																																	1	0	0.333434		1	0
SMESG000063585.1	0.345477																						-0.224811											1	1
SMESG000063577.1	0.0236012			-0.119852					-0.173876						-0.164713										-0.228541									1	4		-0.118897	0	1
SMESG000063570.1	0.144642				0.148626	-0.16922		0.149815																										3	1	0.0625603	-0.0760449	1	1
SMESG000063568.1		0.19302												0.157506	-0.0965872		0.146933						-0.0909028						-0.105344					3	3	0.103818		1	0
SMESG000063559.1	0.392373		0.303299		0.307776					0.337183	0.279951	0.227682				0.212283	0.403692			0.405805														9	0	0.255199	-0.125193	1	1
SMESG000063557.1		0.385369			0.27462																													2	0	0.366226		1	0
SMESG000063553.1	-0.28049			-0.366076		-0.584148			-0.460732	-0.448654					-0.317209				-0.414205		-0.379903			-0.450597	-0.481297									0	10	-0.382962	-0.538726	0	2
SMESG000063539.1				-0.610662					-0.358952																-0.847532									0	3	-0.370575	-0.570972	0	2
SMESG000063523.1					0.218154																													1	0
SMESG000063514.1	0.238085				0.170004																													2	0	0.197884		1	0
SMESG000063504.1																0.368504																		1	0
SMESG000063503.1	0.148224				0.199182																													2	0		-0.192226	0	1
SMESG000063488.1																																				0.140634		1	0
SMESG000063473.1	0.203035																																	1	0
SMESG000063471.1	3.67199									0.559804		1.0304											0.403784											4	0	0.429772	0.694061	2	0
SMESG000063470.1	0.470088																																	1	0
SMESG000063458.1	0.297203	0.156143	0.125873							0.110086											0.190612													5	0	0.0952472		1	0
SMESG000063457.1	0.203067		0.14393																															2	0
SMESG000063435.1	0.191025	0.193857	0.112227		0.181863			0.136452				0.118604	0.112142	0.159804		0.0880033	0.174924		0.144319															11	0	0.135907	0.0162225	2	0
SMESG000063434.1	0.400652	0.24424																								0.185214								3	0	0.261197		1	0
SMESG000063428.1	0.159596												0.217517																					2	0
SMESG000063420.1	0.809276	0.732562	0.886073	0.637305									0.694275	0.68479			0.726999	4.25649	1.27472		0.733087													10	0	0.748854	1.07561	2	0
SMESG000063405.1	0.791039									0.997054																								2	0
SMESG000063375.1																																				0.259647		1	0
SMESG000063374.1	0.242414		0.288593		0.279161																													3	0	0.260256		1	0
SMESG000063332.1				-0.261317																				-0.252428										0	2		-0.287774	0	1
SMESG000063299.1			0.182794																															1	0		-0.148607	0	1
SMESG000063274.1	0.303026																																	1	0
SMESG000063270.1																																				0.179306		1	0
SMESG000063268.1	0.0915568	0.232117																																2	0		-0.122419	0	1
SMESG000063240.1				-0.316357					-0.320251		-0.279571			-0.261335										-0.304938										0	5		-0.254368	0	1
SMESG000063235.1	0.124959	0.0928303		-0.132526	0.156842																													3	1
SMESG000063232.1																																					-0.391281	0	1
SMESG000063222.1	0.138428		0.241375		0.205669																													3	0	0.221381		1	0
SMESG000063221.1	0.0970639	0.176188			0.153165																													3	0
SMESG000063217.1						-0.52345																												0	1
[truncated: 7,035 more rows]

## Sheet: 12hpa-36hpa
Differentially expressed genes list of comparison between 36 hpa and 12 hpa individuals. The comparison were performed for each SPC cluster and each region (each column), only genes (each row) with significant differences were included in this table. Values represent log10(norm_foldchange), and a positive value means up-regulated in the second stage while a negtive value means down-regulated in t…
	SPC clusters																																			region
	8	5	10	4	21	6	26	24	25	16	12	1	13	2	15	9	3	7	23	11	18	20	17	32	28	14	22	27	34	0	30	19	33	positive_in_nCluster	negative_in_nCluster	l3	l4	l5	positive_in_nCluster	negative_in_nCluster
positive_nGene	2738	1898	1824	252	1250	1205	787	727	143	1050	979	174	756	331	341	629	194	431	165	230	434	279	332	0	13	266	309	236	55	39	64	9	14			733	5259	3469
negative_nGene	97	183	160	919	68	195	83	186	643	151	297	665	161	498	498	328	488	433	200	498	119	179	176	95	224	275	132	116	0	2	3	1	19			2000	2048	591
SMESG000081975.1	0.180063																																	1	0		0.0106747		1	0
SMESG000081970.1	0.13117	0.138464	0.0781297	-0.0922135	0.135425								0.101087								0.126015	0.146582												7	1		0.0270944	0.0269793	2	0
SMESG000081966.1																																					0.0758745		1	0
SMESG000081952.1																																					-0.523139		0	1
SMESG000081921.1																																				-0.332109	-0.106666		0	2
SMESG000081920.1	0.377113			-0.478958				0.399363																										2	1			0.196166	1	0
SMESG000081906.1	0.211139	0.159602	0.151168		0.184743			0.177737		0.161224																								6	0		0.0883432	0.139737	2	0
SMESG000081891.1																		0.467904																1	0		0.180927		1	0
SMESG000081884.1									-0.388121											-0.725032														0	2	-0.395778	-0.321807		0	2
SMESG000081864.1	0.273635	0.20633	0.184413			0.207719															0.162979													5	0		0.109263	0.0672809	2	0
SMESG000081862.1																																				-0.707532			0	1
SMESG000081859.1																																					0.0724066		1	0
SMESG000081806.1								0.3824																										1	0
SMESG000081797.1																																					0.248115		1	0
SMESG000081781.1																																					-0.120902		0	1
SMESG000081754.1	0.310778	0.274898	0.217757		0.297176	0.241627					0.182464		0.23491	0.139435		0.150919																		9	0		0.152923	0.172084	2	0
SMESG000081746.1						-0.843949																												0	1		-0.156318		0	1
SMESG000081727.1				-0.17944								-0.196921					-0.139127	-0.138143		-0.129783					-0.405302									0	6	-0.139559	-0.0383237		0	2
SMESG000081696.1	0.271281	0.175971	0.229115		0.186705	0.129566	0.118171			0.143469				0.130856																				8	0		0.10918	0.103123	2	0
SMESG000081673.1								0.448841														0.28688												2	0			0.233278	1	0
SMESG000081662.1	0.257138	0.312273					0.231133	0.423915			0.342372	0.276831			0.261867			0.266786				0.39875	0.439386											10	0		0.152763	0.345077	2	0
SMESG000081649.1																		-0.323704																0	1		-0.055982		0	1
SMESG000081647.1	0.15536			-0.20358																														1	1		-0.0309126	0.143718	1	1
SMESG000081627.1	0.237451																																	1	0		0.0528418		1	0
SMESG000081615.1					0.172287																													1	0		0.0328832		1	0
SMESG000081610.1																																					-0.0845448		0	1
SMESG000081604.1																																					0.0883919		1	0
SMESG000081553.1																							0.542915											1	0
SMESG000081547.1																																					0.0729255		1	0
SMESG000081526.1																																				0.145799	0.0393	0.175282	3	0
SMESG000081496.1	0.148922	0.0801569		-0.130697					-0.198035			-0.155588			-0.107814	-0.0686878				-0.111097														2	6	-0.0979313	-0.0269335		0	2
SMESG000081465.1																																					0.110401		1	0
SMESG000081460.1								-0.480214										0.346537			0.182955													2	1	0.262581	-0.0345363		1	1
SMESG000081459.1							0.1108											0.378918			0.296914													3	0	0.281436	0.0312246		2	0
SMESG000081451.1	0.358334					0.256778							0.269024																					3	0		0.138323	0.163716	2	0
SMESG000081443.1	0.425888																																	1	0		0.0771763		1	0
SMESG000081436.1																																					0.103107	0.183478	2	0
SMESG000081434.1		0.426125										0.241303						0.227932																3	0		0.125625	0.149599	2	0
SMESG000081429.1																																				0.423935			1	0
SMESG000081428.1										-0.522081																								0	1	-0.162446	-0.155658		0	2
SMESG000081425.1							0.485021																											1	0		0.115838		1	0
SMESG000081424.1	0.673778																																	1	0		0.155019		1	0
SMESG000081416.1	0.311792																																	1	0		0.0237131		1	0
SMESG000081414.1																																					-0.150156		0	1
SMESG000081409.1																																				-0.13387			0	1
SMESG000081403.1																																				-0.939846			0	1
SMESG000081395.1								0.301891																										1	0
SMESG000081390.1																																				-0.143867			0	1
SMESG000081380.1				-0.366008																														0	1
SMESG000081370.1							0.144477	0.147331	0.107628		0.125899			-0.243214	0.0381519			0.053309			-0.0525461	0.127001	0.203865											8	2	-0.0466219	0.0436058	0.0978421	2	1
SMESG000081365.1		0.239398																																1	0		0.119231		1	0
SMESG000081359.1	0.46709	0.246131																																2	0		0.136106		1	0
SMESG000081357.1																																					0.0212101		1	0
SMESG000081356.1																			-1.10649	-0.559829														0	2		-0.289693		0	1
SMESG000081353.1																																					0.0801887		1	0
SMESG000081288.1				-0.203482																														0	1	-0.075364			0	1
SMESG000081287.1				-0.13952		0.100022						-0.200645																						1	2	-0.132739			0	1
SMESG000081278.1																																					0.0328117		1	0
SMESG000081276.1																-0.170543																		0	1	-0.12449	-0.083703		0	2
SMESG000081275.1																																					0.0558103		1	0
SMESG000081274.1								0.558554														0.416845												2	0			0.284736	1	0
SMESG000081273.1	0.232012	0.126043	0.139812							0.183755																								4	0		0.0835711		1	0
SMESG000081261.1																																					0.0610887		1	0
SMESG000081260.1																																					-0.143568		0	1
SMESG000081251.1	0.123753		0.09921		0.163807	0.103516			-0.116486			-0.0906308			-0.0261092																			4	3	-0.1031	0.0400765	0.0312688	2	1
SMESG000081249.1				-0.120841					-0.17644			-0.20773		-0.138572		-0.106618	-0.156833	-0.102827									-0.12983							0	8	-0.145683	-0.0626231	-0.0477269	0	3
SMESG000081245.1																						0.198501												1	0			0.230059	1	0
SMESG000081234.1																																						0.740004	1	0
SMESG000081233.1																																				-0.392092			0	1
SMESG000081228.1	0.472133																																	1	0		0.121814	0.316807	2	0
SMESG000081226.1								0.246068																										1	0
SMESG000081218.1																																					0.200833		1	0
SMESG000081207.1			0.0631704	-0.18038	0.171592				-0.320375											-0.151794														2	3	-0.137298	-0.0442622		0	2
SMESG000081190.1	0.396787	0.330122	0.305734		0.289956	0.237938				0.266843																								6	0		0.199809		1	0
SMESG000081188.1											0.535458																							1	0		0.254251		1	0
SMESG000081181.1	1.11748																																	1	0
SMESG000081180.1	0.128112		0.148635		0.233422		0.140213									0.142847																		5	0		0.0788981	0.0885225	2	0
SMESG000081167.1	0.267657	0.170667	0.283369							0.228136																								4	0		0.0998081	0.115446	2	0
SMESG000081151.1	0.137909	0.0914875		-0.092787	0.0938907	0.07726																			-0.224987									4	2	-0.0438291			0	1
SMESG000081140.1												-0.546138																						0	1
SMESG000081137.1	0.384088																																	1	0		0.129576		1	0
SMESG000081127.1	0.312829	0.311948	0.209563			0.218947				0.132979																								5	0		0.132149	0.15001	2	0
SMESG000081113.1	0.213008	0.193622	0.213557		0.259411	0.197708	0.103256	0.156969		0.206117	0.141854		0.17772	0.0967522	0.104916	0.0866002		0.0721536																14	0	0.0394944	0.124486	0.195211	3	0
SMESG000081110.1																																					0.132303		1	0
SMESG000081091.1				-0.472709																														0	1		0.0649085		1	0
SMESG000081078.1									-0.277459		-0.164981	-0.0844353		-0.404154			-0.369998	-0.21012		-0.169382														0	7	-0.452539	-0.284843	-0.146325	0	3
SMESG000081077.1	0.0846804			-0.0838354					-0.107755	0.0672402		-0.0739321				-0.0704853	-0.119008	-0.0709295		-0.0816893														2	7		-0.0139106		0	1
SMESG000081075.1	0.0935032	0.087858	0.0447915	-0.136317	0.187135					0.100745						-0.0643566	-0.0816034				0.158267		-0.0827589			-0.0617373								6	5	-0.100301	0.00858084		1	1
SMESG000081061.1																																					-0.100305		0	1
SMESG000081060.1	0.252273	0.222617	0.199225			0.117046	0.20474																											5	0		0.117581	0.103803	2	0
SMESG000081058.1	0.209762												0.220296																					2	0		0.046729	0.0741622	2	0
SMESG000081053.1		0.274393	0.224385				0.405144	0.388815			0.242852				0.334253						0.314143		0.352488											8	0	0.20053	0.166876	0.315605	3	0
SMESG000081052.1																																						0.232373	1	0
SMESG000081036.1							0.201769	0.21534							0.231519						0.237199		0.267471											5	0		0.11108	0.211216	2	0
SMESG000081028.1																																					-0.2152		0	1
SMESG000081020.1																																					0.134791		1	0
SMESG000081003.1																																					0.0646583	0.0483067	2	0
SMESG000080994.1																																					-0.377609		0	1
SMESG000080969.1	0.288244	0.215776			0.208286	0.239341	0.279784			0.321133	0.212275																							7	0		0.148974	0.210939	2	0
SMESG000080962.1	0.216401					0.188459				0.28279																								3	0		0.134733	0.227367	2	0
SMESG000080952.1				-0.246487		-0.154968		-0.279501				-0.180569																						0	4	-0.207469	-0.0806768	-0.100163	0	3
SMESG000080928.1																																					0.0741059		1	0
SMESG000080919.1			0.0944707				0.0702075																											2	0		0.00352947	0.0628748	2	0
SMESG000080918.1			0.664532				0.372777	0.43785							0.457289											0.365685	0.305556	0.513615						7	0	0.321496	0.281802	0.451698	3	0
SMESG000080916.1						0.103319	0.12221						0.134722																					3	0		0.0446159	0.195073	2	0
SMESG000080909.1																																					0.0911933	0.327282	2	0
SMESG000080903.1	0.17251		0.169304		0.303302					0.199208																								4	0		0.0956245	0.172719	2	0
SMESG000080893.1																																					0.0377825		1	0
SMESG000080880.1	3.53698																																	1	0		0.250545		1	0
SMESG000080868.1																																					0.117996	0.13819	2	0
SMESG000080856.1	0.198046	0.148384	0.182112		0.204273	0.104656	0.172056	0.177422		0.142541	0.104032		0.161711			0.108374		0.118347									0.134038							13	0		0.106342	0.0715509	2	0
SMESG000080854.1											1.19562																							1	0		0.244023		1	0
SMESG000080852.1								0.418129																										1	0		0.163286		1	0
SMESG000080845.1	0.263445	0.176286	0.170378		0.263719	0.281867																												5	0		0.0970806	0.0640013	2	0
SMESG000080837.1	0.327756	0.239398	0.255993							0.188902																								4	0		0.0944189	0.115001	2	0
SMESG000080811.1																																				-0.222321			0	1
SMESG000080798.1								1.02715																										1	0		0.212521	0.372758	2	0
SMESG000080788.1				-0.137077													-0.138976			-0.0816032														0	3	-0.0981352	-0.0147261	0.0549991	1	2
SMESG000080787.1		0.339679		0.171186																														2	0		0.436854	0.323722	2	0
SMESG000080786.1																																					0.181275		1	0
SMESG000080771.1	0.234196	0.209434	0.181211			0.0545445	0.174732			0.180048																								6	0		0.0915349	0.0842153	2	0
SMESG000080769.1																																					-0.434571		0	1
SMESG000080750.1																																					-0.0931401	0.0248777	1	1
SMESG000080738.1										0.363933																								1	0		0.128303		1	0
SMESG000080731.1	0.303786																																	1	0		0.0401662		1	0
SMESG000080727.1																																					0.0744259	0.144198	2	0
SMESG000080718.1					0.0871713																													1	0	-0.156943			0	1
SMESG000080711.1																																					0.0624419	0.121749	2	0
SMESG000080705.1	0.149978			-0.129927																														1	1		0.0204807	0.1098	2	0
SMESG000080703.1			0.25665								0.225772																							2	0		0.128294		1	0
SMESG000080697.1	0.364891	0.262546	0.204694			0.21851				0.197433																								5	0		0.125832	0.104037	2	0
SMESG000080685.1	-0.508262																	-0.226371																0	2	-0.309156	-0.430233	0.357669	1	2
SMESG000080675.1																																					0.0366954		1	0
SMESG000080671.1				-0.221184					-0.282105																									0	2	-0.109991	-0.0948379		0	2
SMESG000080623.1										0.32224	0.321419		0.339593																					3	0		0.107171		1	0
SMESG000080562.1	0.430088	0.267278	0.332606																															3	0		0.158554		1	0
SMESG000080526.1	0.148363		0.141651		0.130572	0.129347	0.0734708																											5	0	-0.111252	0.0433759		1	1
SMESG000080497.1																																				-0.245072	-0.0560435		0	2
SMESG000080480.1	0.22276	0.244951	0.221229		0.459424																													4	0		0.143552	0.202679	2	0
SMESG000080475.1				0.526992									0.211263	-0.407931					0.52394															3	1	-0.282353	0.501848	0.651809	2	1
SMESG000080471.1	0.3972	0.347232	0.358035	0.315771	0.395276	0.344846	0.53343	0.486991	0.41153	0.28684	0.351885	0.282391	0.491523	0.157096	0.18054	0.309715	0.235608	0.33599	0.621183	0.333868	0.238448		0.31301			0.314322	0.339179	0.366937		0.59167	0.508271		0.538657	28	0	0.0821533	0.668537	0.450651	3	0
SMESG000080447.1						0.467804									0.280469																			2	0		0.183896	0.464315	2	0
SMESG000080438.1	0.274184		0.150483		0.314327																													3	0	-0.103122	0.0312139	0.101508	2	1
SMESG000080432.1	0.302318	0.10504																																2	0		0.0638182	0.110026	2	0
SMESG000080424.1								-0.188466			0.187141																							1	1	-0.250914		-0.186079	0	2
SMESG000080414.1	0.516242	0.315391	0.352309			0.372636		0.349988																										5	0		0.169726	0.231537	2	0
SMESG000080408.1			0.253027																															1	0		0.136122		1	0
SMESG000080399.1																																					0.117644		1	0
SMESG000080385.1																																					0.287849		1	0
SMESG000080379.1									-0.2276								-0.905863			-0.343616														0	3	-0.292059	-0.507089		0	2
SMESG000080372.1																																					-0.275316		0	1
SMESG000080370.1																0.21113																		1	0		0.0688546	0.154647	2	0
SMESG000080369.1																																				-0.348947			0	1
SMESG000080362.1		0.318748																																1	0		0.100099	0.193482	2	0
SMESG000080359.1																																					-0.25839		0	1
SMESG000080328.1				-0.159055												-0.142645		-0.160145																0	3	-0.124398	-0.0416297		0	2
SMESG000080319.1	0.157506	0.0625187	0.111071	-0.0962771	0.174067				-0.136557			-0.169759			-0.101721		-0.087356			-0.103087						-0.105684								4	7	-0.0854861	0.030046		1	1
SMESG000080318.1																																				-0.185797			0	1
SMESG000080298.1		0.225622																																1	0		0.0645648		1	0
SMESG000080295.1		3.45302																																1	0		0.306243		1	0
SMESG000080294.1	-0.344078	-0.248919	-0.446388	-0.504318	-0.395648	-0.395134	-0.252357	-0.556203	-0.485183	-0.334738	-0.485797	-0.426446	-0.381111	-0.591293	-0.437448	-0.567297	-0.416673	-0.281842		-0.430474		-0.353268	-0.527545		-0.605145	-0.592163	-0.364433	-0.231051					-0.503792	0	26	-0.136788	-0.493568	-0.49645	0	3
SMESG000080290.1	-0.193179	-0.160007	-0.261989	-0.369074	-0.176023	-0.211436	-0.125143	-0.260822	-0.348241	-0.159771	-0.360852	-0.383763	-0.284952	-0.370884	-0.174663	-0.126895	-0.210572	-0.208335		-0.256111	-0.116539	-0.241366	-0.239631	-0.647508	-0.468624	-0.363651	-0.153832	-0.092976					-0.393164	0	28	0.0110363	-0.295851	-0.344928	1	2
SMESG000080281.1	0.288947																																	1	0
SMESG000080252.1																																					-0.0454929		0	1
SMESG000080214.1																																					-0.303823		0	1
SMESG000080200.1																																					0.116397		1	0
SMESG000080185.1	0.2317																																	1	0
SMESG000080160.1	0.209394										0.142286																							2	0		0.0664818		1	0
SMESG000080138.1	0.336692	0.254008	0.275819		0.281101	0.207975		0.268506		0.200774	0.287135		0.300626																					9	0		0.153807	0.264182	2	0
SMESG000080129.1	0.291517	0.238379	0.253212	-0.0638641	0.232918	0.20559		0.076523		0.172118	0.130908		0.149635	0.087314	-0.0884506	0.122599											0.0864324							12	2	0.0359038	0.147554	0.119507	3	0
SMESG000080104.1		0.411885	0.421922																															2	0		0.219409	0.266966	2	0
SMESG000080079.1																																					0.188902		1	0
SMESG000080078.1																																					0.352924		1	0
SMESG000080049.1																																					0.109241	0.214578	2	0
SMESG000080027.1																																				-0.42144			0	1
SMESG000080024.1														-0.189561																				0	1	-0.12331	-0.042793		0	2
SMESG000080017.1		0.364336																																1	0		0.139193	0.242468	2	0
SMESG000080008.1																																					0.0831239		1	0
SMESG000079975.1	0.309848																																	1	0		0.0326586	0.0757406	2	0
SMESG000079969.1		0.141212																																1	0		0.0586738	0.0923004	2	0
SMESG000079959.1	0.184151		0.136276		0.169951	0.113442				0.103512																								5	0	-0.0603241	0.034643	0.0761045	2	1
SMESG000079952.1								0.148191																										1	0		0.074453	0.148927	2	0
SMESG000079950.1	0.304306	0.349901	0.265353																															3	0		0.103989	0.169416	2	0
SMESG000079945.1																																					-0.161449		0	1
SMESG000079944.1																																						0.166186	1	0
SMESG000079942.1																																					0.133531		1	0
SMESG000079934.1																																					0.0552499		1	0
SMESG000079932.1																																				-0.446931			0	1
SMESG000079926.1	-0.413627	-0.374002	-0.392469	-0.544544		-0.671416	-0.245132	-0.14415	-0.266372	-0.425171	-0.378637	-0.332617	-0.461155	-0.581295	-0.175435	-0.395658	-0.491889	-0.305255	-0.436316	-0.363323			-0.143002		-0.422594	-0.276993	-0.435956	-0.273213						0	24	-0.471335	-0.333909	-0.31093	0	3
SMESG000079924.1			-0.266331	-0.342633		-0.265702	0.251223								0.108927				-0.565979															2	4	0.431259	-0.176349	-0.339569	1	2
SMESG000079905.1																																					0.199904	0.296399	2	0
SMESG000079895.1	0.35809																																	1	0		0.109039	0.226987	2	0
SMESG000079890.1											0.0851998				0.308523																			2	0		-0.0401015		0	1
SMESG000079886.1	0.126278	0.121819	0.147696	-0.0778481	0.140739			0.0790598		0.126592	0.0743996										0.161315	0.166477						0.0964695						10	1		0.0404175	0.103508	2	0
SMESG000079885.1				-0.285781					-0.312632		-0.336771			-0.362703	-0.220737	-0.220159																		0	6	-0.266276	-0.19451	-0.164057	0	3
SMESG000079873.1					0.34275																													1	0		0.0435755		1	0
SMESG000079867.1																																					0.176412		1	0
SMESG000079865.1	0.212686	0.131716	0.191731		0.262757	0.22574	0.274488	0.34062	0.145979	0.110194	0.121786	-0.0976995	0.31478		0.0962913	0.173917	0.0980375	0.158255	0.429689	0.119778	0.0945939		0.226996			0.117568	0.169409	0.18348	0.530704	0.73152	0.32489			25	1	-0.087436	0.488327	0.340796	2	1
SMESG000079847.1																																					-0.162315		0	1
SMESG000079844.1																																					0.0978291	0.180134	2	0
SMESG000079839.1																																					0.122056		1	0
SMESG000079834.1	0.156368				0.201988	0.13304										0.166082																		4	0		0.0678516	-0.0242402	1	1
SMESG000079809.1	0.695624																																	1	0
SMESG000079805.1	0.172745	0.149954	0.130138		0.18187	0.10668	0.174293	0.147206		0.106319	0.0871063		0.129712		0.0905073	0.0779637		0.0770774					0.103495											14	0		0.102885	0.121383	2	0
SMESG000079804.1																																				-0.155822	-0.161513		0	2
SMESG000079775.1																																				-0.16029			0	1
SMESG000079774.1																																					0.0931252		1	0
SMESG000079770.1								0.321727														0.220564												2	0		0.162794	0.217886	2	0
SMESG000079767.1																																					0.100844		1	0
SMESG000079766.1		0.384173																																1	0		0.241865	0.487274	2	0
SMESG000079765.1	0.52911				0.437175																													2	0		0.167023		1	0
SMESG000079764.1	0.308093	0.18633	0.194024							0.277401						0.247566																		5	0		0.167254	0.299524	2	0
SMESG000079740.1	0.200485																																	1	0		0.0489318	0.0820147	2	0
SMESG000079728.1																																					-0.107102		0	1
SMESG000079713.1																																					0.0933331		1	0
SMESG000079712.1								-0.234153			-0.109531	-0.172837		-0.41658	-0.18768					-0.29397	-0.157852					-0.241384								0	8	-0.408405	-0.139305	-0.266818	0	3
SMESG000079710.1																																					0.0882258		1	0
SMESG000079694.1																																					-0.17005		0	1
SMESG000079688.1				-0.177063	0.216525																													1	1			0.0920201	1	0
SMESG000079671.1																																					0.0470567		1	0
SMESG000079667.1				-0.380032																														0	1	-0.301248			0	1
SMESG000079665.1	0.121255			-0.10063								-0.14511		-0.0996155						-0.105116														1	4	-0.0806352			0	1
SMESG000079662.1	0.318734	0.286315				0.21477				0.232788			0.34108			0.266487																		6	0	0.172328	0.228453	0.256129	3	0
SMESG000079660.1									0.16047													0.31059												2	0		0.0429479	0.141225	2	0
SMESG000079659.1	0.317345	0.315949	0.30221		0.360148					0.417491																								5	0		0.156013	0.1719	2	0
SMESG000079651.1	0.28422	0.30777	0.321429			0.205369				0.400286																								5	0		0.145778	0.219856	2	0
SMESG000079650.1				-0.257818		-0.14912					-0.0927756		-0.083652	-0.162936	-0.0890473	-0.0788399	-0.206027	-0.1856	-0.252099	-0.123944			-0.0986823	-0.632023			-0.11874	-0.15314						0	15	-0.117608	-0.099391		0	2
SMESG000079648.1																																				-0.577264	-0.242001		0	2
SMESG000079646.1	0.269567																																	1	0	-0.104461			0	1
SMESG000079631.1	0.15117	0.139802	0.170415	-0.134227											-0.0928664		-0.125242						-0.156417											3	4	-0.0754764		0.050828	1	1
SMESG000079627.1																																					0.203595		1	0
SMESG000079624.1																																					0.0809934	0.097326	2	0
SMESG000079614.1									-0.352095																									0	1
SMESG000079612.1	0.337129																																	1	0		0.0531287		1	0
SMESG000079607.1	0.447795	0.355052	0.358703					0.368612			0.384643																							5	0	0.216956	0.217939	0.219223	3	0
SMESG000079606.1																																					0.0370754	0.0859113	2	0
SMESG000079579.1	0.521576																																	1	0
SMESG000079575.1																																						0.20656	1	0
SMESG000079569.1																																				-0.198244	0.028564		1	1
SMESG000079563.1	0.168452																																	1	0		0.0756541		1	0
SMESG000079557.1																																					0.335014		1	0
SMESG000079540.1																																					0.101432		1	0
SMESG000079527.1																																				-0.129639			0	1
SMESG000079515.1																																					0.218387		1	0
SMESG000079513.1																																					0.132131		1	0
SMESG000079512.1	0.372035	0.268953	0.286543		0.260506	0.252041	0.533804				0.373416																							7	0		0.252918	0.222027	2	0
SMESG000079502.1																																				-0.644102			0	1
SMESG000079498.1	0.238591	0.113958	0.200671		0.250795	0.171064				0.198961																								6	0		0.0886146	0.102587	2	0
SMESG000079496.1	0.333647	0.18664			0.256139	0.302304				0.249279	0.34584																							6	0	0.299838	0.205421	0.261035	3	0
SMESG000079491.1																																					0.0297287		1	0
SMESG000079489.1																																					0.0875198		1	0
SMESG000079482.1	0.141262	0.0655424	0.0690862	-0.0826005	0.101097				-0.0887846	0.0664442					-0.0728802			-0.0430263																5	4	-0.0732452	0.0112852		1	1
SMESG000079413.1																																				-0.133747			0	1
SMESG000079382.1																																					0.121869		1	0
SMESG000079354.1			0.281021																															1	0		0.0832348	0.0785028	2	0
SMESG000079331.1																																				-0.317579			0	1
SMESG000079328.1																																					0.181416	0.23023	2	0
SMESG000079327.1		0.184953					0.164668																											2	0	-0.125914	0.0241727		1	1
SMESG000079326.1	0.445829																																	1	0
SMESG000079320.1				-0.257634					-0.239914			-0.187639			-0.156015	-0.216912	-0.180443	-0.17956			-0.14555													0	8	-0.211366	-0.136529	-0.100914	0	3
SMESG000079318.1																																				-0.183038			0	1
SMESG000079311.1																																				-0.411018			0	1
SMESG000079306.1	0.304134	0.284399	0.239546			0.227549		0.213985																										5	0		0.133497	0.190243	2	0
SMESG000079304.1				0.536599					-0.107541									0.001865	0.96244															3	1	-0.26776	0.33508	0.804555	2	1
SMESG000079303.1	0.316395																																	1	0		0.0839497	0.257945	2	0
SMESG000079273.1				-0.371324								-0.261598	-0.446979		-0.0985953					-0.205407	-0.17785	-0.130482				-0.161866								0	8	-0.304335	-0.129034	-0.198814	0	3
SMESG000079251.1				-0.244136	-0.296349						-0.228034	-0.263405	-0.280687	-0.262137	-0.211564	-0.160053	-0.328354	-0.15473		-0.193811						-0.234343								0	12	-0.284696	-0.173783	-0.118945	0	3
SMESG000079240.1																																						0.105534	1	0
SMESG000079236.1																																				-0.42185	-0.169302		0	2
SMESG000079227.1								-0.207967									0.210632			0.371971														2	1	0.0384286	0.00138313		2	0
SMESG000079220.1																																					-0.307443		0	1
SMESG000079213.1																																						0.153238	1	0
SMESG000079199.1																																					0.270566	0.340623	2	0
SMESG000079192.1																																				-0.437171			0	1
SMESG000079182.1																																					0.166198		1	0
SMESG000079158.1													0.238063																					1	0	-0.146449			0	1
SMESG000079147.1																																				-0.547192	-0.274293		0	2
SMESG000079142.1																																					-0.301439		0	1
SMESG000079131.1																																					0.0825487		1	0
SMESG000079103.1																																					0.0841654		1	0
SMESG000079071.1																																					0.0390591		1	0
SMESG000079054.1	0.181777	0.184766	0.222709			0.1678					0.15042																							5	0		0.0769056	0.152512	2	0
SMESG000079004.1	0.259023	0.154638	0.193365	0.135039	0.210985	0.168863	0.249291		-0.305651	0.160357	0.258319		0.206471	0.103768		0.188608	0.155992	0.201659		0.180445														15	1	0.225699	0.179596	0.261555	3	0
SMESG000078995.1																																				-0.331053			0	1
SMESG000078985.1	0.159545																																	1	0		0.0278553	0.0657608	2	0
SMESG000078978.1																																					0.0871143		1	0
SMESG000078973.1	0.345219	0.225658	0.222407		0.32536		0.281153	0.219738																										6	0		0.167815	0.254806	2	0
SMESG000078899.1																																					0.0668927		1	0
SMESG000078882.1																																					-0.0717253		0	1
SMESG000078872.1	0.156208																																	1	0
SMESG000078868.1				-0.19332					-0.125447			-0.124695		-0.210928	-0.129101			-0.125442								-0.135756								0	7	-0.084169	-0.0731297		0	2
SMESG000078867.1	0.194412																																	1	0		0.0952378		1	0
SMESG000078844.1					0.250044							-0.191817																						1	1	-0.146238	0.0017379		1	1
SMESG000078818.1	0.202526				0.216215																													2	0
SMESG000078789.1																																					-0.177416		0	1
SMESG000078787.1	0.228936	0.237956	0.133161		0.267627	0.188858				0.165289	0.293961					0.226995																		8	0		0.111503	0.239647	2	0
SMESG000078780.1																																				-0.362985	-0.260631		0	2
SMESG000078773.1	0.308169	0.204498	0.224835		0.238311	0.155429	0.134448			0.168269	0.219233		0.205962	0.143607		0.163484					0.166177						0.133067							13	0	0.0672106	0.161869	0.213832	3	0
SMESG000078741.1																																					0.0746869		1	0
SMESG000078736.1	0.0927324			-0.154303	0.0598049				-0.173729		-0.0922069	-0.185686		-0.128175	-0.129792	-0.0722536	-0.127326	-0.101399		-0.115754			-0.0818829		-0.216707	-0.106377								2	13	-0.127963	-0.0443925	-0.0568875	0	3
SMESG000078716.1											-0.239472	-0.26685			-0.00560504	-0.139396										-0.180052		-0.244229						0	6	-0.312729	-0.112505		0	2
SMESG000078710.1	0.377998	0.288971		0.210631	0.385702			0.239799		0.239363	0.227432		0.362286	0.245849												0.298738	0.159671							11	0	0.119649	0.310099	0.351426	3	0
SMESG000078707.1																																					0.140904	0.22404	2	0
SMESG000078697.1	0.193764		0.170123		0.185046	0.133871				0.125414	0.118396																							6	0		0.0701228	0.114387	2	0
SMESG000078693.1																																					0.138303		1	0
SMESG000078691.1																																				-0.276834	-0.0825887		0	2
SMESG000078683.1	0.330836	0.343515		0.464793					0.282903	0.266372			0.480576					0.172531	0.647096	0.229394						0.339783				0.648872				11	0		0.574643	0.72048	2	0
SMESG000078668.1	0.295762	0.184276	0.276405		0.281174	0.138625	0.144005	0.183523		0.211588	0.166267		0.23826	0.14429	0.108148	0.0771467				0.0604913	0.246762	0.166945				0.135396	0.132904				0.36617			19	0	0.0715784	0.150211	0.208589	3	0
SMESG000078664.1								0.193244							0.213326	-0.108456							0.236615											3	1	-0.109101	0.0063026	0.0192714	2	1
SMESG000078631.1	0.176609	0.11007	0.158521	-0.144275	0.157878	0.0988693				0.115695	0.102277																							7	1		0.0533523	0.103834	2	0
SMESG000078630.1			-0.233095	-0.310166								-0.247182		-0.243499			-0.212294	-0.175685		-0.193116														0	7	-0.201265	-0.127587	-0.0960208	0	3
SMESG000078606.1																																					0.0546004		1	0
SMESG000078605.1																																					0.026454	0.0764395	2	0
SMESG000078604.1															0.225318																			1	0
SMESG000078602.1																																					0.100419	0.147246	2	0
SMESG000078591.1				-0.19074			-0.0833144					-0.163356		-0.135051	-0.123137		-0.177665	-0.111077		-0.132533														0	8	-0.217839	-0.0660769	-0.0739635	0	3
SMESG000078589.1	0.14902	0.0810955	0.173852		0.161023	0.205167				0.20984																								6	0		0.139397		1	0
SMESG000078588.1	0.22293	0.111989	0.204972		0.16488																													4	0	-0.0618099	0.0502484	0.0425555	2	1
SMESG000078553.1		0.344133																																1	0		0.117606		1	0
SMESG000078548.1	0.209663	0.148831	0.203852		0.222394	0.164065					0.217377					0.129271																		7	0		0.106678	0.113985	2	0
SMESG000078547.1																																				-0.0595099	-0.0955875	0.0974178	1	2
SMESG000078546.1				0.177345									0.334755																					2	0		0.545465	0.285617	2	0
SMESG000078545.1	0.348892	0.249792	0.268829	0.145886	0.266006	0.293037	0.311353	0.245907	-0.13211	0.218016	0.316244		0.260835	0.131026	0.0949159	0.245226	0.256295	0.242852	0.18164	0.158728	0.306388					0.251364	0.170014	0.220276	0.528556					23	1	0.267164	0.250804	0.342187	3	0
SMESG000078544.1			0.336709																															1	0		0.0774809	0.143382	2	0
SMESG000078543.1																																					-0.188448		0	1
SMESG000078534.1																																					0.0696884		1	0
SMESG000078533.1																																				-0.7548			0	1
SMESG000078527.1						0.252824							0.39778																					2	0		0.135339	0.205839	2	0
SMESG000078525.1																																					0.102367		1	0
SMESG000078509.1	0.393757	0.400012	0.340845			0.455223																												4	0	0.339105	0.352706	0.409153	3	0
SMESG000078505.1	0.315646	0.238825	0.241769								0.234807		0.292045					0.383658									0.386318							7	0		0.248988	0.322416	2	0
SMESG000078476.1						0.333467																	0.485355											2	0		0.173352	0.280598	2	0
SMESG000078470.1																																					0.0742928		1	0
SMESG000078467.1	0.372748																																	1	0
SMESG000078460.1																																					0.110449		1	0
SMESG000078459.1																																					0.0733281		1	0
SMESG000078456.1																																						0.168246	1	0
SMESG000078450.1																																					-0.55311		0	1
SMESG000078439.1	0.62456																																	1	0		0.230604		1	0
SMESG000078435.1				-0.149265					-0.160602					-0.129162	-0.122563																			0	4	-0.137318	-0.0303461		0	2
SMESG000078434.1										-0.783602																								0	1		-0.122539	0.132435	1	1
SMESG000078418.1									-0.385421																									0	1	-0.319943	-0.201245		0	2
SMESG000078416.1	0.33897																																	1	0		0.0589764		1	0
SMESG000078406.1												-0.234369																						0	1	-0.129695			0	1
SMESG000078401.1		0.536019				0.524957										0.769314																		3	0	0.521687	0.407738		2	0
SMESG000078393.1																																					0.066776		1	0
SMESG000078392.1																											0.445785							1	0		0.096886	0.136668	2	0
SMESG000078391.1																																					0.131587		1	0
SMESG000078349.1																																					0.057571	0.112967	2	0
SMESG000078341.1					0.268325																													1	0		0.0765858		1	0
SMESG000078340.1				0.558718		-0.636368																												1	1	-0.319607	0.323061	0.659852	2	1
SMESG000078332.1	0.354913	0.313398								0.243747																								3	0		0.132221		1	0
SMESG000078308.1	0.151215	0.154731			0.232829								0.186704			0.10276																		5	0		0.0810146	0.105587	2	0
SMESG000078297.1																																					0.14437		1	0
SMESG000078291.1																																					0.0881839	0.219779	2	0
SMESG000078287.1	0.252025																																	1	0	-0.142141			0	1
SMESG000078285.1																																						0.176789	1	0
SMESG000078284.1	0.271443									0.150437																								2	0		0.107376		1	0
SMESG000078281.1	0.177005				0.190612					0.152157																								3	0		0.0833835	0.144155	2	0
SMESG000078273.1	0.194999		0.135002								0.216449																							3	0	0.0860486	0.0649579	0.107446	3	0
SMESG000078269.1																																						0.309463	1	0
SMESG000078264.1				-0.189509																														0	1	-0.10408	0.0308696		1	1
SMESG000078259.1																																					0.116322		1	0
SMESG000078256.1																																					0.088484		1	0
SMESG000078255.1												-0.195394						-0.111532																0	2	-0.197236			0	1
SMESG000078243.1	0.64529	0.610185											0.80996																					3	0		0.256193	0.409153	2	0
SMESG000078236.1						0.258611																												1	0		0.0954262		1	0
SMESG000078234.1																																				-0.139235	-0.0491292		0	2
SMESG000078232.1																																					-0.202311		0	1
SMESG000078231.1	0.253996	0.244861	0.337401																															3	0		0.104693	0.186979	2	0
SMESG000078225.1																																					0.398958	0.356455	2	0
SMESG000078220.1																																					-0.15258		0	1
SMESG000078217.1																																					0.130415		1	0
SMESG000078209.1																																					-0.133127		0	1
SMESG000078208.1	-0.166197	-0.196529	-0.151388	-0.296377	-0.225562	-0.164257				-0.182262		-0.206577		-0.358515	-0.201877	-0.214629	-0.223795									-0.292578								0	13		-0.175838	-0.125511	0	2
SMESG000078204.1	0.250311	0.220969	0.219596																															3	0		0.107507	0.126706	2	0
SMESG000078202.1									-0.253898								-0.511327			-0.565577														0	3	-0.526897	-0.427634		0	2
SMESG000078201.1	0.576201	0.372715		0.205832				0.801111					0.29496						0.408229															6	0		0.570913	0.456575	2	0
SMESG000078199.1	0.220237	0.176717	0.189435		0.225466	0.231357	0.271972				0.241988							0.251887																8	0		0.164018	0.171519	2	0
SMESG000078196.1							0.343907																											1	0	-0.485955	-0.157094		0	2
SMESG000078181.1	0.147376			-0.213145	0.147347				-0.198352		-0.0634867	-0.160076			-0.164387	-0.0912675	-0.132598	-0.10265		-0.154263			-0.120663		-0.297758	-0.109641	-0.080742							2	13	-0.172627	-0.0439916	-0.0358767	0	3
SMESG000078177.1									-0.345004					-0.199822																				0	2	-0.201668	-0.0536674	-0.182869	0	3
SMESG000078174.1																																					0.114906		1	0
SMESG000078149.1																																					0.0941054	0.110774	2	0
SMESG000078146.1	0.296268	0.189119	0.409693			0.393903		0.294394		0.321263	0.336263		0.293921			0.306916					0.153422													10	0	0.146749	0.24665	0.283106	3	0
SMESG000078143.1																																					0.275558	0.323306	2	0
SMESG000078141.1	0.255344	0.29199					0.18037																											3	0		0.123948	0.146645	2	0
SMESG000078134.1											0.0346172					-0.128813	-0.298281	-0.297926		-0.193796								-0.0665445					-4.97004	1	6	-0.177077	-0.183748		0	2
SMESG000078130.1		0.381495	0.220204																															2	0		0.0995562	0.100355	2	0
SMESG000078127.1																																					0.0866282	0.184354	2	0
SMESG000078126.1						0.279872																												1	0	0.237375	0.115092		2	0
SMESG000078117.1																																					0.0918768	0.175003	2	0
SMESG000078112.1																																					-0.166331		0	1
SMESG000078103.1																																					-0.0786623		0	1
SMESG000078099.1		-0.534389																																0	1		-0.330445		0	1
SMESG000078098.1																																					0.180598		1	0
SMESG000078094.1			0.166585																															1	0		0.149063		1	0
SMESG000078092.1	0.174335										0.331084																							2	0		0.118367		1	0
SMESG000078091.1	0.468529									0.254585						0.311464																		3	0		0.18939	0.155496	2	0
SMESG000078086.1																																					0.109155		1	0
SMESG000078078.1	0.253754	0.157226																																2	0		0.0419276		1	0
SMESG000078051.1				-0.424026																														0	1
SMESG000078048.1						-0.439669																												0	1		-0.15089		0	1
SMESG000078045.1																																					0.226277		1	0
SMESG000078043.1	0.244605				0.35817	0.365319				0.214522																								4	0		0.115435	0.19662	2	0
SMESG000078030.1	0.494796	0.318983	0.275572		0.280353	0.251026	0.269403			0.18303				0.211182		0.239779																		9	0		0.231067	0.236956	2	0
SMESG000078029.1																																					0.0297938	0.082599	2	0
SMESG000078022.1																																					-0.122915		0	1
SMESG000078014.1																-0.190102																		0	1	-0.122307	-0.0492407		0	2
SMESG000078005.1																																					0.0747297		1	0
SMESG000078003.1	0.496891																																	1	0		0.11728		1	0
SMESG000077995.1	0.258137																	-0.188886																1	1		-0.0316479		0	1
SMESG000077985.1	0.598714																																	1	0
SMESG000077979.1																																					0.169956		1	0
SMESG000077978.1	0.196554	0.144141		-0.239101																														2	1	-0.141604			0	1
SMESG000077977.1																																					0.116069		1	0
SMESG000077944.1	0.323269	0.321484	0.407666			0.221013																												4	0		0.138081	0.113318	2	0
SMESG000077941.1	0.258734	0.299166						0.245019					0.3109										0.259142											5	0		0.122728	0.157067	2	0
SMESG000077937.1																																				-0.412015	-0.250254		0	2
SMESG000077927.1																																				-0.512159			0	1
SMESG000077918.1	0.598962	0.508943																0.909292																3	0		0.382395		1	0
SMESG000077915.1	0.514286									0.469655																								2	0		0.154255		1	0
SMESG000077912.1																																						0.112704	1	0
SMESG000077907.1																																						0.229518	1	0
SMESG000077904.1																																					0.212051		1	0
SMESG000077902.1																																						0.148649	1	0
SMESG000077900.1																-0.212344																		0	1	-0.149661			0	1
SMESG000077898.1									-0.219702					-0.743723					-0.618901		-0.180033					-0.335539								0	5	-0.16805	-0.305406	-0.257829	0	3
SMESG000077896.1			0.268444																															1	0		0.0823707	0.100244	2	0
SMESG000077893.1	0.369288	0.207053			0.225505	0.214043		0.26328		0.266551			0.318107		0.194355																			8	0		0.158444	0.221948	2	0
SMESG000077891.1				-0.269118																														0	1	-0.167703	-0.0665689		0	2
SMESG000077889.1											0.471051																							1	0		0.195296	0.192798	2	0
SMESG000077880.1	0.257819																																	1	0		0.00154844		1	0
SMESG000077868.1																																					0.138859		1	0
SMESG000077860.1																		-0.30677																0	1	-0.147211	-0.106511		0	2
SMESG000077859.1								0.258338																										1	0		0.100391	0.229018	2	0
SMESG000077847.1																																						0.332677	1	0
SMESG000077832.1																																				-0.308142	-0.215363		0	2
SMESG000077827.1																	-0.267636																	0	1		-0.0462696		0	1
SMESG000077821.1																					0.407104													1	0		0.0623368		1	0
SMESG000077820.1																																				-0.680721	-0.426917		0	2
SMESG000077813.1		0.363738				0.282387					0.290226			0.280044	0.247465		0.34211																	6	0		0.205785	0.209045	2	0
SMESG000077800.1	0.23611	0.186122	0.221837		0.257188	0.230582		0.191222		0.212953	0.151332		0.201434			0.130598																		10	0		0.141523	0.139874	2	0
SMESG000077798.1													0.582496																		0.527706			2	0		0.0772276	-0.211954	1	1
SMESG000077784.1																																				-0.200219	0.0551081		1	1
SMESG000077782.1	0.374262	0.252466	0.252625	0.150551	0.173751	0.234986	0.265746	0.212384	0.12445	0.272195	0.307237	0.305658	0.254162	0.142977	0.226339	0.201017	0.216053	0.209331		0.167049	0.269323	0.161723	0.369305			0.161544	0.186594	0.165619						25	0	0.175786	0.221226	0.222789	3	0
SMESG000077781.1																																					0.0678086		1	0
SMESG000077777.1		0.30477	0.284819		0.376647	0.2451				0.243191																								5	0		0.193419		1	0
SMESG000077767.1																																					0.162047		1	0
SMESG000077764.1		0.231754																																1	0		0.0542588		1	0
SMESG000077761.1																																					0.126954	0.275276	2	0
SMESG000077760.1	0.462709																																	1	0		0.127541	0.24981	2	0
SMESG000077758.1																																					0.0941898		1	0
SMESG000077756.1																																						0.111916	1	0
SMESG000077750.1	0.328225	0.157243	0.187561		0.225269	0.167679				0.179128	0.290475																	0.36953						8	0	0.151676	0.182182	0.237849	3	0
SMESG000077749.1																																						0.320088	1	0
SMESG000077744.1																																						0.223721	1	0
SMESG000077738.1							0.587432																											1	0
SMESG000077723.1												0.240461																						1	0		0.151316	0.220849	2	0
SMESG000077716.1	0.584592																																	1	0		0.0920874		1	0
SMESG000077711.1																																						0.954941	1	0
SMESG000077710.1	0.412613																																	1	0		0.0825523	0.17636	2	0
SMESG000077709.1	0.208079		0.214201								0.239657																							3	0		0.106154	0.134058	2	0
SMESG000077704.1																																				-0.330582			0	1
SMESG000077703.1																																					0.0502068	0.216603	2	0
SMESG000077699.1																																					0.0939759	0.190556	2	0
SMESG000077696.1																																				-0.100839			0	1
SMESG000077694.1																																					0.0891425	0.195877	2	0
SMESG000077692.1	0.585307	0.47701														0.286791																		3	0		0.256708	0.279397	2	0
SMESG000077686.1	0.389284	0.231394	0.153867			0.208954																												4	0		0.142884	0.21512	2	0
SMESG000077674.1	0.644692	0.722379	0.609398			0.272647				0.42951	0.592712		0.585608	0.493405		0.61867		0.533421		0.395359							0.474273							12	0	0.285768	0.544339	0.514249	3	0
SMESG000077672.1	0.341459	0.337456				0.204398																												3	0		0.201131	0.205435	2	0
SMESG000077669.1	0.294393				0.387731																													2	0	-0.216492			0	1
SMESG000077668.1	0.168815	0.110336	0.123536								0.264728																							4	0		0.124488	0.0756518	2	0
SMESG000077667.1	0.288054	0.14887	0.105327		0.189007	0.168041					0.278159					0.204156		0.313676			0.445667						0.312463							10	0	0.170124	0.191784	0.289955	3	0
SMESG000077666.1	0.149552																																	1	0		0.0252878		1	0
SMESG000077660.1																																				-0.205382			0	1
SMESG000077659.1																																				-0.571869			0	1
SMESG000077657.1																																					0.0491362		1	0
SMESG000077647.1									-0.501988																									0	1	-0.58611	-0.359862		0	2
SMESG000077643.1	0.154471	0.145299	0.0917334				0.111485		-0.171412					-0.0939058																				4	2	-0.0664977	0.0220367		1	1
SMESG000077622.1		0.256431																																1	0		0.0652384	0.10502	2	0
SMESG000077615.1																																					0.0536015		1	0
SMESG000077612.1																																					-0.195525		0	1
SMESG000077606.1																																						0.0832457	1	0
SMESG000077599.1									-0.218691					-0.214806																				0	2	-0.122589	-0.0280046		0	2
SMESG000077597.1																																						0.152212	1	0
SMESG000077591.1	0.592293																																	1	0		0.0755874		1	0
SMESG000077585.1																																					-0.610843		0	1
SMESG000077583.1																																					0.0533502		1	0
SMESG000077573.1					0.371067																													1	0		0.0539368	0.0871646	2	0
SMESG000077571.1	0.187818	0.270556																																2	0		0.074128		1	0
SMESG000077560.1											-0.17288	-0.228049																						0	2	-0.180208	-0.0457292		0	2
SMESG000077556.1																																					-0.355571		0	1
SMESG000077536.1																																					-0.208455		0	1
SMESG000077527.1	0.218693	0.150633	0.23147							0.200603																								4	0		0.0700805	0.132205	2	0
SMESG000077517.1			0.536578																															1	0		0.0985487	0.236162	2	0
SMESG000077508.1	0.243953	0.193152			0.319505								0.2524																					4	0		0.0896803	0.124817	2	0
SMESG000077491.1	0.566541	0.290856	0.350093		0.521257	0.412629				0.323938	0.580986		0.411803	0.379826		0.346945		0.562776									0.429461							12	0	0.44932	0.401842	0.510835	3	0
SMESG000077480.1		0.234101																																1	0		0.0956839	0.0988987	2	0
SMESG000077471.1	0.183947	0.145964	0.16719		0.286585	0.138833	0.164056			0.130683	0.155186																							8	0	0.0993189	0.12431	0.198454	3	0
SMESG000077455.1																																						0.0943389	1	0
SMESG000077452.1																																					0.445415	0.533706	2	0
SMESG000077437.1												-0.440427																						0	1		-0.454197		0	1
SMESG000077416.1	0.301617	0.229151	0.338679		0.394108	0.403059		0.560497		0.196751	0.462203					0.316256																		9	0	0.317432	0.305505	0.309265	3	0
SMESG000077405.1				-0.427805																														0	1	-0.265075	-0.0878706	-0.24234	0	3
SMESG000077396.1																																				-0.294631	-0.169286		0	2
SMESG000077390.1																																					0.0909943		1	0
SMESG000077385.1	0.190359			-0.140767					-0.143933			-0.187963			-0.107551		-0.174438			-0.147289						-0.0598263								1	7	-0.173532	-0.0252299	-0.0403521	0	3
SMESG000077362.1	0.803857						0.470015																											2	0		0.221208	0.195339	2	0
SMESG000077361.1						-0.24128			-0.151608		-0.195143			-0.348281	-0.224641	-0.28988	-0.294587	-0.180861		-0.22057						-0.23969								0	10	-0.0137556	-0.220726	-0.165771	0	3
SMESG000077360.1	0.629524	0.185231				0.404739					0.389797																							4	0		0.182844	0.367417	2	0
SMESG000077310.1					0.589058																													1	0	-0.271385			0	1
SMESG000077304.1	0.318383	0.236211	0.216631	0.106445	0.258653	0.163961	0.118997	0.161882	0.0783922	0.227533	0.182583		0.217804	0.157287	0.0795462	0.144467		0.100889	0.152313	0.0956409	0.19389	0.219902	0.0986044			0.133937	0.122694	0.178917						24	0	0.0805785	0.161056	0.24915	3	0
SMESG000077296.1							0.123616				0.158434	0.0881678											0.119747											4	0		0.0651993	0.224571	2	0
SMESG000077295.1			0.212161			0.0892475	0.167742				0.169363																							4	0		0.0991889	0.221781	2	0
SMESG000077294.1															-0.259736																			0	1	-0.190142	-0.0931607		0	2
SMESG000077284.1																																				-0.783168	-0.442126		0	2
SMESG000077270.1																																					0.0883973		1	0
SMESG000077268.1							0.279102								0.180127								0.240258											3	0	-0.160423			0	1
SMESG000077266.1		-0.251964		-0.321677		-0.211181		-0.113868	-0.177096		-0.138196	-0.245596	-0.345021	-0.39078	-0.16049	-0.120652	-0.219393			-0.249956						-0.175979								0	14	-0.30846	-0.121344	-0.192802	0	3
SMESG000077265.1								-0.218137			-0.206481	-0.229664	-0.47551	-0.517806	-0.0843549					-0.289371														0	7	-0.320253	-0.117721	-0.295962	0	3
SMESG000077258.1																																						0.27425	1	0
SMESG000077236.1															0.278977																			1	0		0.0899503	0.173061	2	0
SMESG000077235.1															0.258672								0.346337											2	0
SMESG000077233.1																																					-0.223447		0	1
SMESG000077223.1																																				-0.2799			0	1
SMESG000077214.1	0.132725	0.0659182	0.0252629	-0.0854061	0.107531				-0.172219			-0.0942087		-0.0735251			-0.0746492																	4	5	-0.0646535	-0.000624855		0	2
SMESG000077210.1	0.170958				0.193191				-0.0485216																									2	1		0.0254387		1	0
SMESG000077205.1																																				-0.245902	-0.116097		0	2
SMESG000077202.1	0.226887	0.13509	0.196664	-0.123827	0.235949	0.162484	0.14131	0.124791		0.162708	0.15339		0.132136	0.0681238		0.14235		0.11962		0.0593019	0.217301						0.0998566							16	1	0.103489	0.136296	0.208539	3	0
SMESG000077201.1														-0.287357																				0	1		-0.0541509		0	1
SMESG000077197.1			0.134488				0.120484	0.192305			0.0732031	0.104319						0.0287329				0.166065	0.104081			0.0743968								9	0		0.0565485	0.14289	2	0
SMESG000077195.1	0.236465	0.524341																																2	0		0.148275	0.27856	2	0
SMESG000077193.1	0.37504							0.618489																										2	0		0.142858	0.190444	2	0
SMESG000077182.1																																				-0.17636	0.045214		1	1
SMESG000077177.1	0.262856				0.15647	0.124166	0.134885				0.168905		0.176232																					6	0		0.0983815	0.122306	2	0
SMESG000077166.1	0.22832			-0.207108																														1	1		-0.0306574	-0.0237573	0	2
SMESG000077161.1																																				-0.688839			0	1
SMESG000077160.1				-0.195164																														0	1
SMESG000077134.1																																					0.112829		1	0
SMESG000077129.1	0.736135		0.387862																															2	0		0.122146	0.295822	2	0
SMESG000077093.1	0.364821																																	1	0
SMESG000077082.1								-3.76346													-0.22926													0	2	-0.0985913	-0.222033		0	2
SMESG000077065.1				0.88151																														1	0		0.580183	0.7088	2	0
SMESG000077061.1																																					-0.146438		0	1
SMESG000077040.1	0.354282																																	1	0	0.183522	0.144383	0.280211	3	0
SMESG000077033.1																																					0.159934		1	0
SMESG000077016.1		0.124805			0.106932			0.16271																										3	0		0.0551139	0.0823056	2	0
SMESG000077010.1																																					0.0972887		1	0
SMESG000077009.1									-0.185392		-0.246739							-0.31333										-0.44399						0	4	-0.365815	-0.234672		0	2
SMESG000077001.1																																					0.106889		1	0
SMESG000076971.1									0.161156																									1	0	-0.0956389	-0.175548		0	2
SMESG000076955.1												-3.80078																						0	1
SMESG000076939.1	0.174034	0.0993676	0.0884716		0.136707	0.0932666	0.124203	0.171081		0.0827159	0.078251		0.152101										0.094122											11	0		0.0473063	0.130798	2	0
SMESG000076936.1																0.284265																		1	0		0.112494	0.167496	2	0
SMESG000076927.1																																				-0.251373		-0.224847	0	2
SMESG000076922.1							0.208742																											1	0		0.0650047	0.257112	2	0
SMESG000076911.1																																					0.0801891		1	0
SMESG000076895.1	0.36143																																	1	0		0.0872897		1	0
SMESG000076892.1																																					-0.13758		0	1
SMESG000076890.1	0.201083	0.0962605	0.141851		0.161712																													4	0		0.0480584	0.102666	2	0
SMESG000076886.1																																				0.178659	0.0707808	0.243709	3	0
SMESG000076885.1																																				-0.245878			0	1
SMESG000076860.1																																					0.15117		1	0
SMESG000076823.1																																					0.120883		1	0
SMESG000076821.1																																				-0.191814			0	1
SMESG000076783.1	0.192881																																	1	0
SMESG000076766.1																					0.402739													1	0		0.0775273	0.186549	2	0
SMESG000076759.1																																					-0.0879368		0	1
SMESG000076756.1																																				-0.19155	-0.129097		0	2
SMESG000076743.1		0.29693																																1	0		0.0791925	0.178277	2	0
SMESG000076739.1	0.719536																																	1	0		0.0698285	0.176569	2	0
SMESG000076727.1				-0.241386																														0	1
SMESG000076712.1					0.326799																													1	0		0.0966084		1	0
SMESG000076681.1	0.261683	0.290476	0.133834	0.23111	0.334312	0.201328	0.180547				0.224987		0.196382								0.253198													10	0		0.146845	0.257425	2	0
SMESG000076677.1	0.221703	0.139893			0.239137																													3	0		0.0423998	0.137877	2	0
SMESG000076673.1																																					-0.272782		0	1
SMESG000076666.1																																					0.0581287		1	0
SMESG000076644.1	0.130148	0.070784	0.0614366	-0.0853214	0.107132				-0.124873			-0.0925825						-0.0627426		-0.0640856														4	5	-0.0494827	8.87163e-05	0.0280914	2	1
SMESG000076643.1																																					-0.177758		0	1
SMESG000076639.1	0.21686				0.241142																													2	0		0.0352391		1	0
SMESG000076636.1																										-0.0247465								0	1	-0.167006	-0.109008		0	2
SMESG000076611.1		0.558156												0.589064																				2	0		0.362206		1	0
SMESG000076607.1	0.201797		0.19462		0.269995						0.282107																							4	0	0.181213	0.152668	0.235909	3	0
SMESG000076604.1				-0.224264					-0.222414			-0.0984484	-0.117938	-0.206498		-0.0822478	-0.102479	-0.139666		-0.153059														0	9	-0.081835	-0.0945024	-0.0929638	0	3
SMESG000076587.1																																				3.21004	0.723527	1.11767	3	0
SMESG000076583.1																																					0.137062	0.262704	2	0
SMESG000076582.1			-0.338223	-0.370178														-0.119439	-0.470176	-0.114591							0.286152							1	5	0.362483	-0.193702	-0.304508	1	2
SMESG000076572.1	0.243584	0.182765																																2	0		0.0600175		1	0
SMESG000076568.1	0.185068	0.120996	0.105281		0.162229	0.0910881	0.103565	0.0906579		0.121738			0.115356			0.0641299					0.121133			-0.545874			0.0752926	0.0896578						13	1		0.0634525	0.0889845	2	0
SMESG000076567.1																																					0.057804		1	0
SMESG000076551.1	0.460703																																	1	0			0.148899	1	0
SMESG000076531.1												-0.417794																						0	1		-0.176781		0	1
SMESG000076529.1	0.181283		0.12608					0.283664		0.154623	0.121195	0.110719									0.132997		0.184915											8	0	0.0196145	0.0573554	0.0906032	3	0
SMESG000076528.1																																					-0.0843711	0.206681	1	1
SMESG000076526.1	0.259501		0.199507			0.194586				0.187909																								4	0		0.153417	0.191277	2	0
SMESG000076513.1	0.383574	0.263601	0.362133																															3	0		0.196196	0.181011	2	0
SMESG000076502.1	0.42411																																	1	0		0.166012	0.321588	2	0
SMESG000076482.1	0.357428	0.288333	0.278298		0.326179	0.260495	0.254239			0.22946	0.305923		0.216375	0.201078		0.212425		0.201897										0.222333						13	0	0.169595	0.216927	0.259837	3	0
SMESG000076470.1														0.914289																				1	0		0.276953	0.637824	2	0
SMESG000076463.1																																				-0.418054	-0.260697	-0.448619	0	3
SMESG000076421.1												-0.214847		-0.478862				-0.368752	-0.972019	-0.330786														0	5	-0.195745	-0.276303		0	2
SMESG000076415.1				-0.346536					-0.403759		-0.185051	-0.287073	-0.214193	-0.237926	-0.206373	-0.236104	-0.185979	-0.190091		-0.26097	-0.215722		-0.228039				-0.231287							0	14	-0.221412	-0.163789	-0.155101	0	3
SMESG000076410.1																																					0.372672		1	0
SMESG000076399.1				-0.23592								-0.228545								-0.247339						-0.241503								0	4	-0.162473	-0.137709		0	2
SMESG000076398.1																																					-0.171183		0	1
SMESG000076354.1	0.164913																										0.187802							2	0		0.0700886	0.102575	2	0
SMESG000076350.1																																					0.0488696		1	0
SMESG000076328.1	0.157261					0.155909			-0.439274						-0.317589																			2	2		0.087797		1	0
SMESG000076325.1	0.158345																																	1	0
SMESG000076315.1																																					0.0904328		1	0
SMESG000076290.1							0.414046																											1	0
SMESG000076282.1																																					-0.309187		0	1
SMESG000076275.1																																				-0.27383			0	1
SMESG000076273.1																																					-0.744798		0	1
SMESG000076270.1																																					-0.130925		0	1
SMESG000076269.1																																					0.0718271	0.0958395	2	0
SMESG000076256.1																																					-0.163226		0	1
SMESG000076236.1																																					0.0454797		1	0
SMESG000076223.1	0.299009	0.237026	0.233031		0.288583	0.203921	0.198856			0.141634	0.207457		0.189191			0.127858		0.154981																11	0	0.126517	0.159876	0.164208	3	0
SMESG000076211.1	0.16606																																	1	0		0.040482	0.08512	2	0
SMESG000076175.1				-0.356963		-0.376418											-0.231115																	0	3		-0.131765		0	1
SMESG000076172.1	0.0679072			-0.17007				-0.0789931	-0.200539		-0.0529512	-0.149859		-0.0974927	-0.176707	-0.054121	-0.111259	-0.115251	-0.106914	-0.113615			-0.0932243	-0.562705	-0.260557	-0.102378								1	16	-0.132577	-0.0448166	-0.0474869	0	3
SMESG000076166.1	0.158859	0.204411	-0.0710897		-0.169068	0.113054	0.368357		-0.330574	0.115963		-0.354183	0.235248	-0.202669	-0.192488			0.140764			0.308188							0.193253						9	6	-0.0171709	0.0154698	-0.0947975	1	2
SMESG000076159.1		0.0793345																																1	0
SMESG000076149.1																																					-0.130794		0	1
SMESG000076142.1											0.14999					0.00392489							0.157766											3	0	-0.219903	0.0432949	-0.108573	1	2
SMESG000076137.1																																					-0.12527		0	1
SMESG000076123.1	0.303199	0.272435	0.196789					0.446807								0.299866																		5	0		0.161727	0.309437	2	0
SMESG000076100.1	0.347925																																	1	0
SMESG000076098.1																																					0.0315815		1	0
SMESG000076089.1		0.482002			0.449074	0.332544				0.421261																								4	0		0.202984	0.324044	2	0
SMESG000076086.1		-0.0787793	-0.0755626	-0.245892		-0.0870935	-0.111057	-0.145678	-0.304017		-0.168628	-0.246495	-0.126183	-0.173939	-0.212411	-0.173534	-0.156826	-0.176865	-0.201974	-0.19931		-0.132387	-0.169031		-0.307451	-0.202326	-0.121068	-0.12921						0	23	-0.185871	-0.139833	-0.100045	0	3
SMESG000076082.1																				-0.316744														0	1		-0.0760686		0	1
SMESG000076075.1										-3.70349																								0	1
SMESG000076069.1																		-0.571254																0	1		-0.267578		0	1
SMESG000076068.1															-0.374818																			0	1	-0.173448	-0.0880418		0	2
SMESG000076050.1																																					0.0708167		1	0
SMESG000076008.1		0.198005																																1	0		0.0662902		1	0
SMESG000075997.1	0.437188																																	1	0		0.137472		1	0
SMESG000075974.1				-0.208833					-0.260738			-0.213394																						0	3	-0.150215	-0.098853	-0.10255	0	3
SMESG000075970.1																																					0.136602		1	0
SMESG000075965.1	0.347782	0.419854	0.365812		0.499866					0.387526	0.421165		0.480188					0.340287																8	0		0.277077	0.332845	2	0
SMESG000075964.1																					0.276761													1	0			0.159355	1	0
SMESG000075952.1												-0.20715								-0.23589														0	2	-0.114136	-0.0615255		0	2
SMESG000075933.1							0.201237																											1	0
SMESG000075932.1																																				0.410086		-0.577814	1	1
SMESG000075929.1																																					-0.295178		0	1
SMESG000075922.1																			-1.48324															0	1		-0.536888		0	1
SMESG000075921.1													-0.130981	-0.230443							0.301371													1	2	0.137604	-0.00960134	0.0416126	2	1
SMESG000075920.1																																					0.831677		1	0
SMESG000075918.1			0.274561																															1	0
SMESG000075916.1								0.185442																										1	0		-0.0230734	0.241791	1	1
SMESG000075887.1	0.43187		0.347148			0.299125																												3	0		0.168578	0.248311	2	0
SMESG000075885.1						0.264937																												1	0	-0.151359			0	1
SMESG000075862.1	0.265644	0.211369																																2	0		0.121332	0.108672	2	0
SMESG000075857.1	0.16461	0.145772	0.18295																															3	0		0.0595714	0.0870856	2	0
SMESG000075852.1																																					0.015109		1	0
SMESG000075831.1																																				-0.557933			0	1
SMESG000075822.1																																					0.0563349		1	0
SMESG000075775.1																																					0.154675		1	0
SMESG000075771.1																																					0.363408		1	0
SMESG000075723.1																																					0.182468	0.246292	2	0
SMESG000075722.1																																				-0.168685			0	1
SMESG000075717.1																																						0.0862028	1	0
SMESG000075675.1																																						0.0570308	1	0
SMESG000075674.1	0.494981																																	1	0		0.156482	0.140229	2	0
SMESG000075649.1	0.277663	0.212179	0.246711							0.301878																								4	0		0.206036	0.0900445	2	0
SMESG000075635.1	0.120729		0.105007	-0.117767						0.119956		-0.134145								-0.11393														3	3	-0.0817302	0.00561335	0.00399666	2	1
SMESG000075633.1	0.184258	0.187674																																2	0		0.0490336	0.0687544	2	0
SMESG000075620.1																																					0.13213		1	0
SMESG000075615.1																																					0.242418		1	0
SMESG000075605.1																																					0.067981		1	0
SMESG000075593.1	0.777528	0.604545	0.556579		0.878554	0.69387																												5	0	0.291485	0.321416		2	0
SMESG000075570.1	0.201206	0.1071	0.162172			0.136777	0.150794	0.167024					0.166222									0.189303												8	0		0.123467	0.119068	2	0
SMESG000075553.1	0.263207	0.215734	0.292994			0.198971				0.251733																								5	0		0.134903	0.0972452	2	0
SMESG000075552.1			0.553121																															1	0
SMESG000075551.1	0.333298		0.249783		0.258853					0.182379	0.211092																							5	0	0.161525	0.136537	0.199503	3	0
SMESG000075533.1	0.194118				0.221221			0.179451																										3	0		0.0659174	0.17557	2	0
SMESG000075530.1	0.328078	0.209434								0.392489																								3	0		0.294792	0.389143	2	0
SMESG000075514.1																																					0.029874	0.0956922	2	0
SMESG000075512.1	0.088931			-0.165689				0.126576	-0.110247			0.0181625		-0.0940054	-0.079964			-0.0850469	-0.17893	-0.12299		-0.144638	0.114457	-0.652953	-0.287066			-0.0930534						4	11	-0.110379	-0.0350144	-0.0721821	0	3
SMESG000075508.1																																					0.152746		1	0
SMESG000075496.1																																					0.144534	0.349833	2	0
SMESG000075495.1			-0.24589	-0.354305				-0.366895				-0.425012	-0.25935	-0.343254	-0.243278	-0.151927		-0.086519					-0.333503			-0.399792								0	11	0.0277049	-0.185164	-0.354314	1	2
SMESG000075491.1	0.211152	0.154756	0.169801		0.268534																													4	0		0.115444	0.103753	2	0
SMESG000075488.1																																					0.0793835	0.155414	2	0
SMESG000075482.1	0.241396	0.181345	0.155526		0.23096	0.159687				0.197039																								6	0		0.0670472	0.113999	2	0
SMESG000075481.1	0.191456	0.105891	0.141131	0.0534629	0.136511	0.136276	0.176379	0.108458	-0.180442	0.0739831	0.178871		0.143756			0.122927	0.0867111	0.100915		0.0510268	0.115234					0.100742	0.103942	0.104501						19	1	0.0889679	0.117998	0.122079	3	0
SMESG000075466.1						0.432348																												1	0		0.136982		1	0
SMESG000075457.1																																					-0.0718132		0	1
SMESG000075452.1																																					0.23129		1	0
SMESG000075450.1	-0.466709	-0.313878	-0.48036	-0.538686		-0.4849		-0.545737		-0.468846	-0.497171			-0.475574	-0.356445	-0.322024		-0.415937					-0.626708			-0.69897	-0.500675	-0.5955						0	16	-0.355997	-0.434562	-0.439054	0	3
SMESG000075449.1	0.173775	0.111131	0.178709		0.21484	0.122079																												5	0	-0.0801159	0.0711391	0.0616625	2	1
SMESG000075448.1																																					0.0896166		1	0
SMESG000075442.1				-0.411206																														0	1
SMESG000075440.1																																				-0.14218			0	1
SMESG000075409.1																				-0.657029														0	1		-0.0821565		0	1
SMESG000075377.1																																				-0.404211			0	1
SMESG000075373.1																																						0.228703	1	0
SMESG000075370.1									-0.366402													-0.405469												0	2	-0.198159	-0.0961795	-0.174507	0	3
SMESG000075369.1	0.165135						0.143923																											2	0		0.00439606		1	0
SMESG000075368.1	0.238609		0.167626																															2	0		0.0218994	0.107889	2	0
SMESG000075365.1																																				-0.086322	-0.00243999		0	2
SMESG000075349.1																																				-0.136332			0	1
SMESG000075346.1	0.408485	0.151905	0.186357			0.336724																												4	0	0.290397	0.152698		2	0
SMESG000075344.1	0.719536																																	1	0		0.215036		1	0
SMESG000075312.1																											0.265355							1	0		0.0652209		1	0
SMESG000075268.1																																					0.163005		1	0
SMESG000075258.1																	-3.46428																	0	1		-0.291049		0	1
SMESG000075252.1																																				-0.204419	-0.0523008		0	2
SMESG000075247.1																																					0.0113385	0.140158	2	0
SMESG000075241.1	0.326005																																	1	0		0.160219	0.23023	2	0
SMESG000075236.1				-0.188831																														0	1
SMESG000075230.1			-0.24355		-0.384665				-0.279284	-0.371386	-0.252978	-0.27596		-0.229336		-0.256301	-0.200657			-0.346682	-0.0284632	0.110748			-0.526853									1	12	-0.0206255	-0.0904363	0.0788787	1	2
SMESG000075225.1																																					-0.182427		0	1
SMESG000075212.1	0.229543												0.268381																					2	0		0.0737687	0.0974037	2	0
SMESG000075207.1																																					-0.0240187		0	1
SMESG000075205.1	0.172251	0.179486	0.121772	-0.0819593	0.214429					0.176442								0.0111551			0.204038													7	1		0.0486928	0.0758148	2	0
SMESG000075200.1																																					0.073123	0.0560718	2	0
SMESG000075191.1																																					0.0882638	0.229445	2	0
SMESG000075170.1																																					0.102114		1	0
SMESG000075164.1													0.576042																					1	0	0.166515	0.214845	0.36238	3	0
SMESG000075160.1																																					0.455501		1	0
SMESG000075156.1																																					0.042239	0.103596	2	0
SMESG000075138.1																																					0.126227	0.15442	2	0
SMESG000075112.1														-0.288158				-0.162672																0	2	-0.106618	-0.05325	0.0384867	1	2
SMESG000075110.1																																					-0.139442		0	1
SMESG000075109.1																																					0.139824	0.169055	2	0
SMESG000075106.1				-0.118165											-0.129646																			0	2	-0.110523			0	1
SMESG000075102.1		0.289651																																1	0		0.0830802		1	0
SMESG000075064.1	0.310082		0.154501			0.218764																												3	0		0.10643	0.158502	2	0
SMESG000075057.1								0.285074																										1	0			0.353798	1	0
SMESG000075029.1																																				-0.291689			0	1
SMESG000075024.1				-0.35514																														0	1
SMESG000074998.1	0.0979536		0.109492								0.139099		0.226457																					4	0		0.0389795		1	0
SMESG000074995.1	0.238403	0.179171																																2	0		0.0679643	0.100835	2	0
SMESG000074987.1				-0.214181					-0.266058			-0.21755			-0.285312	-0.170953	-0.179954	-0.158193		-0.133995						-0.193724								0	9	-0.209895	-0.0819279	-0.127207	0	3
SMESG000074981.1																																					-0.466753		0	1
SMESG000074980.1															3.57148																			1	0
SMESG000074979.1																																					0.152684		1	0
SMESG000074977.1																																					0.0865233		1	0
SMESG000074956.1																																						0.31887	1	0
SMESG000074946.1						3.4459																												1	0
SMESG000074945.1												-3.72823																						0	1
SMESG000074944.1												-0.365781								-0.677192														0	2		-0.0408276	0.251095	1	1
SMESG000074941.1								0.366677																										1	0
SMESG000074933.1																						-0.720668												0	1
SMESG000074923.1																																					0.242882		1	0
SMESG000074917.1		0.280675														0.408605																		2	0		0.211144	0.313503	2	0
SMESG000074910.1										-3.60282																								0	1		-0.35788		0	1
SMESG000074907.1	0.316028	0.195126				0.166302																												3	0		0.0886189		1	0
SMESG000074901.1														-0.409468																				0	1	-0.181439	-0.0547262		0	2
SMESG000074884.1																																					0.0418586		1	0
SMESG000074883.1																																					-0.663974		0	1
SMESG000074871.1	0.757324	0.696845				0.584725																												3	0		0.238403		1	0
SMESG000074865.1																																					2.12801		1	0
SMESG000074861.1				-0.121953																					-0.399617									0	2	-0.145331			0	1
SMESG000074860.1	0.333309		0.235944			0.223089																												3	0		0.116246	0.332217	2	0
SMESG000074847.1															0.207483																			1	0		0.0701925		1	0
SMESG000074842.1	0.367016																																	1	0		0.0896064	0.18038	2	0
SMESG000074840.1																																					0.129202		1	0
SMESG000074835.1																																					0.311847	0.484794	2	0
SMESG000074831.1																																					0.0333367		1	0
SMESG000074826.1			0.173583																															1	0		0.0535367		1	0
SMESG000074806.1	0.485974	0.224535																																2	0		0.0601219	0.128269	2	0
SMESG000074797.1	0.490927																																	1	0		0.0968707		1	0
SMESG000074793.1	0.174382	0.132309	0.187671	0.0815765	0.192908	0.147934	0.170988	0.197185	0.113223	0.108357	0.167643	0.0840255	0.12012		0.193138	0.115473		0.112044		0.117856	0.152918	0.209618	0.187446			0.168926	0.112557	0.112815						23	0	0.034946	0.162158	0.153802	3	0
SMESG000074789.1																																						0.142283	1	0
SMESG000074788.1	0.363568	0.148031	0.240844				0.277258	0.256638		0.423987																								6	0		0.159014	0.230224	2	0
SMESG000074784.1	3.76955	1.09195																																2	0		0.35338		1	0
SMESG000074782.1																																				-0.217109	-0.178478		0	2
SMESG000074780.1	0.396429	0.470725			0.507066														1.00461	0.245062														5	0		0.221924	0.208184	2	0
SMESG000074776.1																																					0.0805693		1	0
SMESG000074768.1			0.398971					0.285274																										2	0		0.127671	0.144866	2	0
SMESG000074766.1																																					0.0650769		1	0
SMESG000074764.1	0.673689	0.430919	0.371965		0.525874	0.384671				0.419927	0.3501		0.522127	0.371615		0.350269					0.27997					0.320146								12	0	0.192364	0.324791	0.417341	3	0
SMESG000074761.1																																						0.127252	1	0
SMESG000074739.1																																						0.214578	1	0
SMESG000074738.1																																				-0.290716	-0.145084		0	2
SMESG000074733.1											0.4003																							1	0		0.170588	0.276514	2	0
SMESG000074726.1																																						0.40195	1	0
SMESG000074720.1	3.49919																																	1	0		0.343114		1	0
SMESG000074719.1	0.298481	0.274125	0.302979		0.370698	0.243945																												5	0		0.262178	0.247895	2	0
SMESG000074689.1	0.214002	0.156704			0.160278																													3	0		0.125417	0.198349	2	0
SMESG000074673.1																																				-0.1562			0	1
SMESG000074654.1																																					-0.0380758		0	1
SMESG000074605.1																																					0.171824		1	0
SMESG000074591.1																																					0.0896214		1	0
SMESG000074578.1																																					0.195761		1	0
SMESG000074569.1																																					0.0673147	0.125598	2	0
SMESG000074556.1																																					0.0915939		1	0
SMESG000074553.1		-0.150961	-0.167518	-0.357607	-0.114924	-0.240651	-0.173501	-0.144716	-0.216876	-0.152944	-0.260642	-0.275584	-0.225029	-0.25315	-0.251054	-0.291744	-0.235291	-0.22496		-0.251948		-0.144899	-0.236737		-0.434525	-0.255081	-0.166042						-0.288235	0	24	-0.165621	-0.216991	-0.156444	0	3
SMESG000074551.1		-0.17892	-0.205372	-0.297808		-0.199874	-0.121758	-0.151475	-0.23172		-0.244205	-0.309651	-0.189696	-0.254823	-0.236261	-0.286807	-0.226426	-0.222342		-0.323488			-0.230571		-0.481177	-0.223984	-0.20242							0	20	-0.189547	-0.218112	-0.176249	0	3
SMESG000074545.1	0.0574178			-0.146972				-0.0887671	-0.158404		-0.0907159	-0.168712		-0.139893	-0.143921	-0.115769	-0.128597	-0.115534		-0.0943711			-0.101419	-0.535899	-0.239279	-0.119493								1	15	-0.141259	-0.0675166	-0.0469624	0	3
SMESG000074532.1	0.221033	0.264291			0.283982	0.197675																												4	0		0.193355	0.217445	2	0
SMESG000074524.1																																				-0.175629	-0.214965	-0.267009	0	3
SMESG000074521.1				-0.558139																-0.544345														0	2	-0.343946	-0.351375		0	2
SMESG000074516.1	0.483676				0.497521																													2	0		0.216726		1	0
SMESG000074513.1																																					0.172542	0.31887	2	0
SMESG000074509.1	0.203496						0.265473								0.200478						0.343345													4	0		0.0739185	0.181501	2	0
SMESG000074506.1	0.389499	0.183098	0.239483		0.23487	0.215195	0.201785			0.167229	0.129567		0.184616			0.140511																		10	0		0.162046	0.169426	2	0
SMESG000074499.1	0.281545																																	1	0		0.0580194	0.146563	2	0
SMESG000074497.1																																					0.0991927		1	0
SMESG000074496.1																																					0.127454	0.227315	2	0
SMESG000074495.1		0.354201																																1	0
SMESG000074489.1																																					0.343339		1	0
SMESG000074486.1						0.26288																												1	0		0.0828866	0.217626	2	0
SMESG000074485.1																																					0.0643268		1	0
SMESG000074479.1																																					-0.21964		0	1
SMESG000074469.1																																					0.164267		1	0
SMESG000074461.1																																					0.14055		1	0
SMESG000074460.1	0.357311	0.523169			0.471068						0.289841																							4	0		0.191922	0.484521	2	0
SMESG000074458.1									-0.669515																									0	1	-0.248894	-0.180635		0	2
SMESG000074454.1																																					-0.279411		0	1
SMESG000074452.1	0.329731		0.296952			0.406738	0.316132																											4	0		0.215345	0.24748	2	0
SMESG000074445.1																																					0.102081		1	0
SMESG000074437.1	3.53698																																	1	0
SMESG000074430.1	0.51126															0.308411																		2	0		0.190269		1	0
SMESG000074429.1																																				-0.411095			0	1
SMESG000074427.1																																				-0.191964	-0.0901406		0	2
SMESG000074426.1											0.291478	0.224679											0.298219											3	0		0.133345		1	0
SMESG000074424.1	0.246762	0.197402	0.254022		0.302259	0.228837				0.281609	0.165716		0.159686	0.108505		0.168554		0.170722									0.151038							12	0	0.171534	0.179183	0.224871	3	0
SMESG000074416.1	0.323004				0.182555					0.265902																								3	0		0.195241	0.296765	2	0
SMESG000074407.1																																					0.207866	0.337482	2	0
SMESG000074378.1		-0.230771		-0.504512	-0.28738					-0.221536				-0.266862																				0	5		-0.170597	-0.21104	0	2
SMESG000074377.1																																					0.352112		1	0
SMESG000074376.1																																					0.227093	0.297996	2	0
SMESG000074360.1							0.61659																											1	0		0.0799628	0.24934	2	0
SMESG000074337.1	0.140538			-0.113324								-0.128974						-0.105778																1	3	-0.0791851			0	1
SMESG000074331.1																																				-0.235118			0	1
SMESG000074297.1																																					0.105497	0.288998	2	0
SMESG000074256.1									-0.224348			-0.206141			-0.163427																			0	3	-0.227673	-0.0790555		0	2
SMESG000074250.1			0.256164																															1	0		0.0823016		1	0
SMESG000074242.1																																					0.0773263	0.18263	2	0
SMESG000074209.1																																				-0.181921			0	1
SMESG000074204.1			0.447048		0.800127	0.375466				0.373184	0.48805																							5	0	0.401123	0.303805	0.561365	3	0
SMESG000074196.1	0.224638	0.139341	0.266534		0.251511	0.215251	0.198976			0.183278	0.221203																	0.289349						9	0	0.171876	0.159488	0.324548	3	0
SMESG000074194.1																		-0.292324																0	1		-0.142676		0	1
SMESG000074187.1	-0.298883	-0.465812	-0.415872	-0.305398	-0.351329	-0.261095		-0.214148	-0.593025	-0.271076	-0.152853	-0.333517	-0.410788	-0.645755	-0.309896	-0.286884	-0.159422	-0.277167	-0.420506	-0.305023		-0.304256	-0.265294		-0.476113	-0.148527	-0.275938	-0.239266						0	25	-0.046092	-0.329836	-0.290357	0	3
SMESG000074186.1			0.259104				0.50831								0.465483	0.229032		0.473007								0.350197		0.220167	0.606824					8	0		0.304523	0.187785	2	0
SMESG000074185.1	0.181971	0.107404	0.339313		0.147793	0.298146	0.499476			0.315077																								7	0		0.197133	0.0963452	2	0
SMESG000074171.1		0.210014	0.239169		0.323006	0.20769	0.173061	0.277065		0.272282																0.199858								8	0		0.119038	0.201147	2	0
SMESG000074161.1	0.195266				0.350835																													2	0		0.0669551	0.164936	2	0
SMESG000074136.1	0.236424		0.172514	-0.123508	0.288792																							-0.0145329						3	2	-0.101101	0.0488041	0.0767629	2	1
SMESG000074104.1																																					0.112493	0.151558	2	0
SMESG000074066.1																																					0.0971496		1	0
SMESG000074058.1																																				-0.794631			0	1
SMESG000074053.1	0.175468	0.109085				0.0545336	0.141542	0.269088			0.126982	0.101926											0.258612				0.0746336							9	0		0.0480265	0.0534027	2	0
SMESG000074044.1	0.266203	0.231688								0.193957																								3	0		0.103209	0.166105	2	0
SMESG000074035.1																																					-0.109074		0	1
SMESG000074029.1	0.604816																																	1	0
SMESG000074021.1																																				-0.136052	0.0475819		1	1
SMESG000074013.1	0.345274	0.211295	0.239114																															3	0		0.181887	0.110584	2	0
SMESG000073994.1							0.169432																											1	0		0.0824509	0.158403	2	0
SMESG000073991.1																																				-0.126006	-0.0379147	0.0334026	1	2
SMESG000073920.1																																					0.125984		1	0
SMESG000073910.1																																				0.222337	0.0730996	0.146935	3	0
SMESG000073898.1																-0.541352																		0	1	-0.274683			0	1
SMESG000073891.1																																					0.0633136		1	0
SMESG000073871.1			-0.391419	-0.406536							-0.167654	-0.391791	-0.405945	-0.480318				-0.225123	-0.424725	-0.284726						-0.273665								0	10	-0.290504	-0.257296	-0.280071	0	3
SMESG000073870.1	-0.150493	-0.136479	-0.121879	-0.194076		-0.153566			-0.151121	-0.168492	-0.210335	-0.295607	-0.205802	-0.275907	-0.0795132		-0.14409	-0.134999		-0.254266		-0.213073			-0.335566									0	17	-0.150457	-0.162657		0	2
SMESG000073869.1	-0.312838	-0.372538		-0.246871					-0.176091		-0.246954	-0.211918	-0.419175	-0.486963	0.0474449	-0.125537		-0.201067		-0.29563		-0.207089				-0.305455								1	13	-0.176573	-0.232382	-0.113065	0	3
SMESG000073864.1																																					0.0631025		1	0
SMESG000073857.1																																					-0.178884		0	1
SMESG000073851.1																0.163458																		1	0		-0.0654042		0	1
SMESG000073848.1																																						0.20537	1	0
SMESG000073824.1	0.197296																																	1	0
SMESG000073816.1																																				-0.189907			0	1
SMESG000073815.1																																				-0.107477	-0.0282516		0	2
SMESG000073811.1	-0.15034	-0.231259	-0.201233	-0.181099		-0.205907		0.0344584	-0.196336	-0.147532	-0.155194	-0.296833	-0.225362	-0.28467	-0.15174		-0.180768	-0.0387441	-0.308864	-0.243145	-0.151856				-0.457959	-0.108759								1	19	-0.211596	-0.0834181	-0.111023	0	3
SMESG000073809.1	0.174315	0.133283	0.173069		0.188738	0.0934807				0.101651			0.0971871			0.090414																		8	0		0.0579223	0.0898634	2	0
SMESG000073800.1	0.19737	0.104863			0.146626	0.136129	0.103388						0.166061			0.0982799																		7	0		0.082538	0.150972	2	0
SMESG000073794.1	0.560415	0.415175	0.365056		0.379298	0.272993		0.191165		0.390042	0.22072	0.183919	0.291397	0.32533	0.143559	0.128351	0.121273	0.129319		0.159176	0.283053	0.400089				0.220792	0.194712	0.269929						21	0	0.182981	0.231399	0.299945	3	0
SMESG000073785.1																																					0.0967016		1	0
SMESG000073757.1	0.209381																																	1	0	-0.0814363	0.052	0.0951434	2	1
SMESG000073751.1	0.291683	0.23468	0.189193		0.288346	0.284881				0.207773						0.16914																		7	0		0.152875	0.149796	2	0
SMESG000073727.1																																						0.00771994	1	0
SMESG000073716.1																																						0.214578	1	0
SMESG000073709.1	0.143742	0.100296	0.30773			0.129365		0.24626		0.2153					0.192708	0.233415		0.108852			0.188976		0.182907											11	0		0.143708	0.164062	2	0
SMESG000073695.1																																					0.544366		1	0
SMESG000073691.1	0.429139	0.254128	0.26952	0.244577	0.295406	0.240385	0.360247			0.231381	0.357491		0.340643	0.101117		0.214557	0.257126	0.297837		0.305359	0.389114					0.337415	0.215208	0.237202		0.861412				20	0	0.206222	0.293613	0.354424	3	0
SMESG000073687.1					0.552541																													1	0		0.14222		1	0
SMESG000073676.1	0.338002	0.3138	0.241019		0.29074	0.211572		0.375973		0.294185	0.299544					0.170409											0.227728							10	0	0.127101	0.23712	0.324264	3	0
SMESG000073667.1	0.254358	0.174771	0.221479	0.0737601	0.21316	0.315449	0.404177	0.178626	-0.295731	0.117414	0.383525	-0.0368573	0.17874	0.169989	-0.076237	0.301212	0.136749	0.15768		0.223623	0.268629	-0.145306				0.162397	0.153482	0.0143321			0.417285			21	4	0.44389	0.173908	0.124993	3	0
SMESG000073666.1	0.293371	0.161922	0.163514	0.236066	0.213091	0.191445	0.415732	0.233665	-0.240237	0.140682	0.323254		0.230601	0.139205		0.207239	0.165384	0.203611		0.190407	0.313705					0.146327	0.13469	0.152713						20	1	0.240476	0.199379	0.337052	3	0
SMESG000073656.1																																					-0.406982		0	1
SMESG000073644.1	0.235466	0.210239																																2	0		0.0695201	0.0695609	2	0
SMESG000073636.1	-3.48645																																	0	1	-0.388121	-0.450553		0	2
SMESG000073623.1		0.186142	0.361376		0.304218	0.176751							0.224909																					5	0		0.104712		1	0
SMESG000073620.1	0.34561																																	1	0			0.108545	1	0
SMESG000073604.1																																					0.0922997	0.208701	2	0
SMESG000073554.1			0.203136				0.235249																											2	0		0.0707832	0.124122	2	0
SMESG000073546.1				-0.145785					-0.101068			-0.113209			-0.0756706			-0.0821504		-0.126553					-0.258726									0	7	-0.115274	-0.0425321	-0.00950622	0	3
SMESG000073543.1																																					0.0341768		1	0
SMESG000073542.1	0.131665																																	1	0	-0.0893454		0.0620698	1	1
SMESG000073407.1																																				-0.235969	-0.143903	-0.246705	0	3
SMESG000073404.1	0.328458		0.182407							0.289475																								3	0		0.141803	0.178265	2	0
SMESG000073400.1																																						0.138103	1	0
SMESG000073395.1																																					0.10708		1	0
SMESG000073392.1																																					0.0487823	0.144251	2	0
SMESG000073379.1	0.131		0.138547																															2	0		0.0385795	0.098646	2	0
SMESG000073371.1																																					0.125757		1	0
SMESG000073369.1	0.26297				0.540959						0.426084																							3	0		0.16694		1	0
SMESG000073364.1																																					0.0782755	0.131032	2	0
SMESG000073355.1																																					-0.13122		0	1
SMESG000073334.1	0.241922	0.074316	0.183071		0.118886	0.141994				0.0987796	0.0815449																							7	0		0.0698614	0.0995697	2	0
SMESG000073324.1								0.238495																										1	0	-0.0791429			0	1
SMESG000073304.1																																					0.047993		1	0
SMESG000073280.1																																					0.0556208		1	0
SMESG000073271.1	0.240618		0.227008		0.356051			0.212559	-0.1495																									4	1		0.101296	0.147631	2	0
SMESG000073246.1														-0.926445																				0	1	-0.273562			0	1
SMESG000073245.1	0.518507		0.371407										0.38768	0.361447																				4	0	0.210878	0.22604	0.218734	3	0
SMESG000073243.1																																					-0.187627		0	1
SMESG000073204.1																																					0.113548		1	0
SMESG000073169.1																																				-0.129908			0	1
SMESG000073142.1	0.192173											-0.266951																						1	1
SMESG000073140.1																																					-0.229949		0	1
SMESG000073131.1																																						0.122292	1	0
SMESG000073128.1																																					0.029959		1	0
SMESG000073127.1	0.140179	0.0794526	0.0759644	-0.148744	0.0912773	0.0668364			-0.174251	0.0449928	0.0510723	-0.16622		-0.0698362	-0.0937609	0.0288771		-0.00324339		-0.0768749														8	7	-0.0318472	0.0349677	0.0337669	2	1
SMESG000073126.1												-0.639819																						0	1
SMESG000073107.1																																				-0.169402			0	1
SMESG000073058.1																																					0.178531		1	0
SMESG000072955.1				-0.18995					-0.254542					-0.244945																				0	3	-0.142338	-0.0629946	-0.0134586	0	3
SMESG000072936.1						0.648112	0.610271								0.159344			0.372531			0.189484													5	0	-0.0902578	0.253259	0.141089	2	1
SMESG000072928.1							0.42106											0.423114																2	0		0.205736		1	0
SMESG000072914.1	0.284033										0.33376																							2	0		0.112268		1	0
SMESG000072902.1	0.44117																																	1	0			0.147101	1	0
SMESG000072901.1																																				-0.153746	-0.096146		0	2
SMESG000072897.1				0.239008					0.400478				0.22378						0.379735															4	0	-0.195949	0.379416	0.56683	2	1
SMESG000072893.1																																					0.0875131	0.250879	2	0
SMESG000072876.1	0.218625	0.157787			0.246504						0.1635																							4	0		0.0858477	0.161677	2	0
SMESG000072864.1							0.282805	-0.143399								0.135201																		2	1	-0.205429	0.0687402		1	1
SMESG000072854.1				-0.141174					-0.14522			-0.147734		-0.154356	-0.167131		-0.111377	-0.0969277								-0.129599								0	8	-0.166787	-0.0434824	-0.0667263	0	3
SMESG000072849.1				-0.152442																					-0.361743									0	2		-0.024311		0	1
SMESG000072847.1	0.194547	0.175021																																2	0			0.0704378	1	0
SMESG000072841.1	0.325314	0.230695	0.267036		0.257835	0.22873					0.281305																							6	0		0.163901	0.197662	2	0
SMESG000072823.1																																					-0.209129		0	1
SMESG000072821.1	0.16666		0.14824	-0.104384	0.203471	0.100683	0.137749																											5	1		0.0486191	0.103385	2	0
SMESG000072818.1	0.179789	0.113482				0.121572				0.0999994					-0.136858																			4	1		0.0416599	0.0685557	2	0
SMESG000072813.1							0.502034								0.101282	0.187282		0.308473																4	0	-0.114816	0.142442	0.148761	2	1
SMESG000072807.1	0.351559	0.343888		0.812869		0.289706	0.61905	0.498195	0.426118		0.374589		0.50391			0.413801		0.387528	0.481764	0.447217			0.540757			0.483139				1.30295				16	0		0.718239	0.988347	2	0
SMESG000072806.1				0.783386					0.452626				0.406405					0.46001	0.327873															5	0		0.581392	0.726792	2	0
SMESG000072805.1	0.0546261	0.0996963		0.569548			0.204929	0.209421	0.17545				0.237026		-0.102616	0.0391734		0.0190574	0.403013	0.0807924						0.205071								12	1	-0.272483	0.488727	0.693339	2	1
SMESG000072804.1		0.138561	0.178073	0.596149			0.273483	0.151373	0.216012				0.184106			0.0976779		0.144114	0.336197	0.126824			0.115769			0.246596								13	0	-0.168921	0.495994	0.696251	2	1
SMESG000072794.1	0.353593	0.207187	0.471408	0.197182	0.42869	0.494438	0.51968	0.556832		0.365837	0.288155		0.475507			0.495902		0.306492	0.697541	0.443282			0.633774				0.469629							17	0		0.622575	0.380138	2	0
SMESG000072793.1																																					0.61199		1	0
SMESG000072791.1	0.575496	0.54156	0.646291	0.507506	0.733535	0.611922	1.01693	0.847109	0.561986	0.643721	0.863641	0.741722	0.80633	0.417645	0.473123	0.646864	0.545476	0.64137	0.959407	0.704548	0.559		0.764108			0.665112	0.619768	0.645654			4.65105			26	0	0.375424	0.924312	0.756202	3	0
SMESG000072786.1							0.00594967		-0.32526																									1	1	-0.11647	-0.0630757		0	2
SMESG000072750.1																																					-0.117582		0	1
SMESG000072748.1																																					0.112417		1	0
SMESG000072744.1	0.304267	0.271582	0.278611			0.467804				0.387636	0.589832																							6	0	0.365839	0.319594	0.401262	3	0
SMESG000072743.1				-0.151082												-0.101079																		0	2	-0.0999392	-0.0396369		0	2
SMESG000072741.1																																					-0.0807108		0	1
SMESG000072724.1																																					-0.194678		0	1
SMESG000072722.1	0.366666	0.256387	0.303415			0.4026				0.284924	0.546908		0.477377	0.311401		0.281035		0.437241																10	0	0.387328	0.326798	0.415585	3	0
SMESG000072719.1			-0.356229							-0.469983	-0.105784	-0.120405		-0.38924		-0.231602	-0.37556	-0.357521	-0.447662	-0.216268		-0.0785037			-0.291839		-0.337939	-0.368486						0	14	-0.21232	-0.402969	-0.152381	0	3
SMESG000072713.1	0.20705	0.280009	0.223093			0.191752				0.219059			0.224899																					6	0		0.127907	0.158392	2	0
SMESG000072705.1				-0.216273																														0	1	-0.166174			0	1
SMESG000072690.1																																					-0.0205217		0	1
SMESG000072679.1							0.406168								0.146059	0.136013		0.324398													0.218506			5	0	-0.164354	0.184841	0.0947788	2	1
SMESG000072676.1							0.608133								0.281489	0.328105		0.555912			0.350681		0.359594					0.437699			0.415847			8	0		0.398361	0.268613	2	0
SMESG000072673.1							0.73356																											1	0		0.396991		1	0
SMESG000072655.1	0.278036	0.322443																																2	0		0.153635	0.25137	2	0
SMESG000072633.1																																				-0.190609			0	1
SMESG000072630.1	0.24294	0.168266	0.193997		0.221384											0.0737963																		5	0		0.100757	0.101446	2	0
SMESG000072628.1																																				-0.628862	-0.23513		0	2
SMESG000072617.1												-0.204966																						0	1	-0.122654	-0.0665553	-0.0861624	0	3
SMESG000072613.1			0.239799																															1	0		0.0943688	0.188001	2	0
SMESG000072610.1	0.168471			-0.242439																														1	1	-0.0881174			0	1
SMESG000072600.1																																						0.118014	1	0
SMESG000072556.1		0.542334				0.357797				0.481126			0.785766								3.73136													5	0		0.330865	0.439755	2	0
SMESG000072548.1				-0.202512																														0	1	0.0218994		0.165472	2	0
SMESG000072545.1	0.212545		0.124552		0.178082	0.135739																												4	0			0.0835939	1	0
SMESG000072544.1	0.269917	0.173932	0.111787							0.280083																								4	0		0.0649758	0.064652	2	0
SMESG000072542.1													0.252282																					1	0		0.0718014	0.207918	2	0
SMESG000072525.1	0.260063	0.290319																																2	0		0.117448	0.16022	2	0
SMESG000072524.1																																					0.0828013		1	0
SMESG000072523.1												-0.82362																						0	1	-0.342773	-0.263122		0	2
SMESG000072522.1	0.119868			-0.1005																		-0.119886			-0.205633						0.156373			2	3
SMESG000072520.1		0.457199																																1	0		0.346623	0.494758	2	0
SMESG000072494.1	0.181808					0.128177																												2	0		0.0571126	0.0877863	2	0
SMESG000072474.1	0.33037				0.337381		0.164029									0.200655																		4	0		0.119743		1	0
SMESG000072466.1																																					0.115055		1	0
SMESG000072462.1																																					0.226544		1	0
SMESG000072458.1	3.49919																																	1	0
SMESG000072456.1				0.699075									0.294188				-0.411855		0.824389															3	1	-0.351747	0.533641	0.574285	2	1
SMESG000072454.1																																				-0.171792	-0.062931	0.169435	1	2
SMESG000072446.1																	-0.473829																	0	1	-0.438236	-0.128788	-0.206262	0	3
SMESG000072428.1	0.188757		0.17593	-0.268317	0.298737					0.1682																								4	1		0.0893845		1	0
SMESG000072427.1																																					0.0940725		1	0
SMESG000072426.1																																					0.135255	0.465634	2	0
SMESG000072423.1	0.437964			0.840018					0.416354				0.466252			0.245282			0.813701							0.175531				5.6614				8	0	-0.258304	0.735345	0.816857	2	1
SMESG000072418.1	0.0660625																	-0.18161																1	1		-0.0587376		0	1
SMESG000072417.1																																						0.102754	1	0
SMESG000072408.1																																					0.0275656		1	0
SMESG000072407.1	0.407675																																	1	0		0.108307	0.262501	2	0
SMESG000072404.1																																					0.130539		1	0
SMESG000072403.1																																				-0.080534	-0.0164053		0	2
SMESG000072400.1																																				-3.17312			0	1
SMESG000072396.1																																				-0.345444			0	1
SMESG000072391.1												-0.636424																						0	1	-0.265102	-0.270054		0	2
SMESG000072377.1																																					-0.192747		0	1
SMESG000072370.1												-0.960647																						0	1
SMESG000072368.1																																					-0.238333		0	1
SMESG000072364.1												-0.409098								-0.491602														0	2	-0.199483	-0.162212	-0.228329	0	3
SMESG000072361.1	0.259789																																	1	0		0.036418	0.0727008	2	0
SMESG000072359.1																																					0.184648	0.227608	2	0
SMESG000072358.1				-1.05299																														0	1		-0.218601		0	1
SMESG000072344.1									-0.354304																									0	1	-0.494481	-0.403284		0	2
SMESG000072329.1								0.365521																										1	0			0.260823	1	0
SMESG000072323.1	0.358156		0.137766																															2	0		0.0670145	0.113858	2	0
SMESG000072322.1			0.222766																															1	0		0.0259079	0.0789319	2	0
SMESG000072240.1																																					0.133293		1	0
SMESG000072206.1																																					0.071298		1	0
SMESG000072188.1																																					-0.116482		0	1
SMESG000072183.1																																				-0.669936	-0.409578		0	2
SMESG000072180.1																																					0.14681	0.305114	2	0
SMESG000072177.1																																					-0.502722		0	1
SMESG000072174.1																																					0.372398		1	0
SMESG000072172.1																																					0.0923806		1	0
SMESG000072164.1	0.264552																																	1	0	-0.121206		0.0400271	1	1
SMESG000072162.1		-0.164543	-0.0826013	-0.349516	-0.140752	-0.100165		-0.146223	-0.160528	-0.157929	-0.177317	-0.111074	-0.219237	-0.319067	-0.215024	-0.128149	-0.22261	-0.166185	-0.237521	-0.168942		-0.170469	-0.0960592		-0.268474	-0.194523	-0.140015	-0.152503						0	24	-0.281407	-0.128836	-0.214153	0	3
SMESG000072161.1	0.480654																																	1	0		0.136179	0.146092	2	0
SMESG000072160.1																																					0.211087		1	0
SMESG000072159.1																																					0.0703594		1	0
SMESG000072142.1								-0.321941				-0.281806																						0	2	-0.434684	-0.0647378	-0.206955	0	3
SMESG000072141.1																																				-0.620583	-0.544364		0	2
SMESG000072135.1		0.258886																																1	0		0.0801975	0.0766016	2	0
SMESG000072131.1																										-0.221849								0	1	-0.137838	-0.0516946		0	2
SMESG000072114.1																																					-0.144193	0.188969	1	1
SMESG000072099.1															0.336867								0.3533											2	0		0.0989961		1	0
SMESG000072088.1																																					0.0505182		1	0
SMESG000072084.1																																				-0.263152			0	1
SMESG000072071.1				-0.200837														-0.10403																0	2		-0.0713887		0	1
SMESG000072046.1	0.217544	0.176816	0.138674	-0.250608																														3	1
SMESG000072045.1																																				-0.24471			0	1
SMESG000072034.1																																					-0.0988056		0	1
SMESG000072029.1	0.21832																																	1	0	-0.228464	0.0448969		1	1
SMESG000072026.1				-0.379871		-0.37793					-0.269168	-0.397462	-0.403937		-0.179218	-0.376293	-0.383267	-0.25411	-0.416291		-0.496795						-0.383059	-0.295651						0	13	-0.352743	-0.214906	-0.12195	0	3
SMESG000072019.1				-0.304573																														0	1		-0.107234		0	1
SMESG000072002.1												-0.291915																						0	1	-0.212349	-0.204894		0	2
SMESG000071997.1	0.302573	0.21329			0.348087	0.208743				0.195733																								5	0		0.136315	0.107813	2	0
SMESG000071987.1	0.239209																																	1	0		0.0403002		1	0
SMESG000071975.1																																				-0.24186	0.00186337		1	1
SMESG000071928.1																																					0.265844		1	0
SMESG000071926.1																																					0.0875917	0.274306	2	0
SMESG000071880.1																																					-0.0635012		0	1
SMESG000071877.1																																				-0.975562	-0.403357		0	2
SMESG000071777.1	0.280858																																	1	0		0.0990035	0.162567	2	0
SMESG000071754.1																																					0.131537	0.230372	2	0
SMESG000071751.1																																						0.0756683	1	0
SMESG000071734.1	0.132185	0.0658297	0.109926	-0.00523194			0.121016	0.158855							0.113657	0.0827815		0.0726797			0.174924		0.149754											10	1		0.082654	0.081278	2	0
SMESG000071706.1																																					0.105328	0.239721	2	0
SMESG000071704.1				-0.25395																														0	1		-0.108155		0	1
SMESG000071701.1			0.282088																															1	0		0.0894207		1	0
SMESG000071698.1	0.554726																																	1	0		0.163447		1	0
SMESG000071691.1																																					-0.141753		0	1
SMESG000071674.1															-0.257512		-0.340144																	0	2	-0.263192	-0.136028	-0.180357	0	3
SMESG000071670.1																																					0.058864	0.113274	2	0
SMESG000071657.1																																					0.0333898		1	0
SMESG000071636.1																																					0.0450862		1	0
SMESG000071627.1																																					0.264468	0.524948	2	0
SMESG000071620.1																																					-0.0819741		0	1
SMESG000071613.1	0.165969	0.106208					0.108908			0.124303																								4	0		0.0368853		1	0
SMESG000071607.1																																					0.0953487		1	0
SMESG000071556.1																																					0.704777		1	0
SMESG000071551.1	0.139569	0.0938306	0.154837				0.178712	0.203596		0.139944					0.206439								0.265618											8	0		0.127359	0.0985556	2	0
SMESG000071542.1																																						0.194544	1	0
SMESG000071539.1	0.491438																																	1	0		0.128678		1	0
SMESG000071535.1																																				-0.177015			0	1
SMESG000071534.1																																					-0.101716		0	1
SMESG000071533.1	0.366193	0.316551	0.280105	0.109138	0.318869	0.234075	0.181802	0.235048	0.154563	0.237389	0.244542	0.161843	0.267408	0.194736	0.181391	0.178436	0.108396	0.110941	0.145684	0.114729	0.274854	0.295723	0.175047			0.195778	0.168215	0.204932	0.304556		0.260464			28	0	0.158235	0.206137	0.300993	3	0
SMESG000071531.1	0.519888	0.43341	0.392282	0.176348	0.40662	0.312433	0.306891	0.38615	0.330733	0.333612	0.439529	0.419847	0.503852	0.360282	0.327924	0.281301	0.294741	0.263521	0.313555	0.279524	0.370196	0.483876	0.342845			0.338295	0.304233	0.312809				0.662114		27	0	0.310897	0.347225	0.44741	3	0
SMESG000071519.1																																					0.141084		1	0
SMESG000071518.1	0.235834																																	1	0		0.13438		1	0
SMESG000071517.1		0.220813																																1	0		0.0758362		1	0
SMESG000071513.1			0.467919																															1	0		0.185454	0.208144	2	0
SMESG000071511.1	0.386321		0.24657																															2	0	0.219325	0.126969	0.264596	3	0
SMESG000071508.1	0.307048	0.262946	0.203785			0.169794	0.231276	0.141919		0.233792	0.340654	0.219679		0.129775		0.229695		0.201374		0.226383	0.329427	0.208682	0.146976			0.173262								17	0	0.0460369	0.209257	0.186157	3	0
SMESG000071507.1								0.251052							0.0874576					-0.314282														2	1		-0.101757		0	1
SMESG000071504.1		0.179812																																1	0		0.0403816	0.0602968	2	0
SMESG000071494.1												-0.228509									0.0222183													1	1	0.0271489	-0.105915	0.130167	2	1
SMESG000071489.1																																					0.0836817		1	0
SMESG000071466.1	0.249254						0.32532																											2	0		0.107543		1	0
SMESG000071459.1																																					-0.130086		0	1
SMESG000071455.1																																					0.183442		1	0
SMESG000071450.1																																				-0.255183			0	1
SMESG000071444.1	0.165946		0.133222		0.160947																													3	0		0.0476192		1	0
SMESG000071436.1		0.54207																																1	0		0.156677		1	0
SMESG000071428.1																																					0.156795		1	0
SMESG000071423.1										0.185058																								1	0		0.0597617		1	0
SMESG000071386.1																																					0.118589		1	0
SMESG000071383.1																																					0.0686451		1	0
SMESG000071379.1			0.49469																															1	0		0.110065	0.234173	2	0
SMESG000071366.1				-0.347679							-0.221073	-0.360755			-0.131616			-0.196407		-0.34197	-0.16529													0	7	-0.126079	-0.139636		0	2
SMESG000071344.1	0.0565941			-0.109733			0.0969464		-0.233286		0.122401			-0.153517				0.0570332																4	3	0.0737987	0.0123682	0.0214005	3	0
SMESG000071333.1																																				-0.240876	-0.125661		0	2
SMESG000071314.1																																					0.0463733		1	0
SMESG000071294.1	0.20199	0.116686	0.11938		0.254548	0.135742				0.148202																								6	0	-0.0760204	0.0693067		1	1
SMESG000071293.1				-0.20506					-0.235859			-0.203249		-0.169284																				0	4	-0.131804	-0.0483368		0	2
SMESG000071278.1	0.177199		0.148303								0.106116																							3	0		0.0318756		1	0
SMESG000071275.1	0.221937					0.134919				0.137794																								3	0		0.0689637	0.135703	2	0
SMESG000071271.1																																					0.0650282	0.115193	2	0
SMESG000071264.1																																					0.1817		1	0
SMESG000071252.1	0.26593	0.154285	0.247783			0.180658																												4	0		0.111966	0.187408	2	0
SMESG000071247.1		0.247802																																1	0
SMESG000071239.1																																				-3.09393	0.377418	0.430786	2	1
SMESG000071222.1																																					0.0561567		1	0
SMESG000071220.1																																				-0.174917			0	1
SMESG000071209.1																																					0.127175		1	0
SMESG000071180.1	0.128203	0.0654421	0.0841389	-0.0919615	0.117583				-0.102646				0.0766386		-0.0662917										-0.183482									5	4	-0.0551786	0.000982303	0.0300932	2	1
SMESG000071152.1																																						0.199652	1	0
SMESG000071147.1																																					-0.0890909		0	1
SMESG000071133.1	0.359212																																	1	0		0.091467	0.156717	2	0
SMESG000071132.1	0.51905									0.326987			0.558022																					3	0		0.139493		1	0
SMESG000071117.1																																				-0.220151			0	1
SMESG000071114.1																				-0.366039														0	1
SMESG000071085.1				-0.260252					-0.257854		-0.188193	-0.246917		-0.188143	-0.163407	-0.137043	-0.167329	-0.134945		-0.186269								-0.194994						0	11	-0.129117	-0.118245	-0.105664	0	3
SMESG000071076.1																																					-0.601648		0	1
SMESG000071063.1												-0.322628																						0	1		-0.0690642		0	1
SMESG000071011.1																																				-0.303667			0	1
SMESG000071009.1																																					0.0721176		1	0
SMESG000071002.1	0.502827																																	1	0		0.129503		1	0
SMESG000070998.1																																				-0.503923			0	1
SMESG000070991.1	-0.584955	-0.606027				-0.523614			-0.483682		-0.436997	-0.375839		-0.779341			-0.76992	-0.46316	-0.887338	-0.663508						-0.372816								0	12	-0.638205	-0.590454	-0.369238	0	3
SMESG000070985.1	0.400174	0.289503	0.289477		0.291784	0.296198	0.412856	0.362191		0.283608	0.381356		0.353863	0.181321		0.274534	0.184998	0.321655		0.204279						0.450155	0.270778	0.355261						18	0	0.221166	0.310605	0.333512	3	0
SMESG000070983.1	0.184011											-0.199789																						1	1		0.0255793		1	0
SMESG000070967.1																																						0.176233	1	0
SMESG000070965.1	0.238954		0.254609			0.191664																												3	0		0.0956332		1	0
SMESG000070953.1																																				-0.221021	-0.129863		0	2
SMESG000070925.1	0.244889	0.402986	0.316506		0.423994									0.276967																				5	0		0.223365	0.257233	2	0
SMESG000070880.1					0.32777					0.196194																								2	0		0.0961324	0.114907	2	0
SMESG000070878.1																																					-0.109949		0	1
SMESG000070862.1	0.239207	0.149574	0.136323		0.280926	0.119111				0.12117	0.114418		0.187829			0.0704619		0.105479			0.192942						0.118913							12	0		0.0967541	0.145505	2	0
SMESG000070861.1																																					-0.233499		0	1
SMESG000070850.1	0.163729	0.112804	0.140845																															3	0		0.0736589	0.0860249	2	0
SMESG000070818.1									-0.154036					-0.256008				-0.244067		-0.317667						-0.136085								0	5	-0.176006	-0.213031		0	2
SMESG000070817.1		0.251391																																1	0		0.0977609	0.151719	2	0
SMESG000070804.1																																					0.122016		1	0
SMESG000070797.1																																					0.167049		1	0
SMESG000070794.1																																					-0.263763		0	1
SMESG000070767.1																																					-0.202562		0	1
SMESG000070762.1	0.495094	0.286141				0.412697				0.419223																								4	0		0.16597		1	0
SMESG000070758.1	0.125799																																	1	0		0.082035		1	0
SMESG000070745.1																																					0.118649		1	0
SMESG000070700.1	0.340701																																	1	0			0.126062	1	0
SMESG000070695.1																																						0.0864883	1	0
SMESG000070679.1	0.210846																																	1	0		0.0434284	0.0882539	2	0
SMESG000070668.1																																					0.0920294		1	0
SMESG000070665.1	0.249796																																	1	0		0.0548052	0.13336	2	0
SMESG000070650.1																																					0.107305		1	0
SMESG000070635.1																																					0.125468		1	0
SMESG000070604.1	0.409166	0.30591	0.303142		0.513337	0.261757					0.313851																							6	0	0.175248	0.182628	0.256057	3	0
SMESG000070592.1																																				-0.270011			0	1
SMESG000070559.1																																						0.174726	1	0
SMESG000070557.1																																						0.48175	1	0
SMESG000070535.1																																						0.419827	1	0
SMESG000070491.1		-0.0735252	-0.104891				0.359101														0.457127					0.274751								3	2		0.0158941	0.215301	2	0
SMESG000070485.1																																					-0.416153		0	1
SMESG000070472.1	-0.0959011	-0.182341	-0.195324		-0.125091	-0.124702			-0.691791	-0.288818			-0.122669	-0.215605							0.386669													1	9	-0.00449227	-0.126473	0.167485	1	2
SMESG000070471.1	0.171722	0.108536	0.0976773	-0.0567982	0.104539	0.0765479	0.0998404						0.0819595								0.12266													8	1		0.0463777	0.0692414	2	0
SMESG000070466.1																																						0.197154	1	0
SMESG000070405.1				-0.199206												-0.1642	-0.164323																	0	3	-0.177659	-0.095098	-0.107354	0	3
SMESG000070377.1	0.360193	0.240315														0.212854																		3	0		0.173381	0.151696	2	0
SMESG000070344.1																																					0.0966047		1	0
SMESG000070321.1	0.131028																				0.0953756													2	0		0.0317759	0.114332	2	0
SMESG000070311.1	0.39514												0.313879																					2	0		0.0860679		1	0
SMESG000070302.1																																					-0.13206		0	1
SMESG000070298.1									-0.375591																									0	1	-0.725321	-0.641467		0	2
SMESG000070289.1																																					0.0983449		1	0
SMESG000070282.1	0.26082						0.151126																											2	0
SMESG000070280.1		-0.245358	-0.323932	-0.305348		-0.360338		-0.16406	-0.22991		-0.324054	-0.441747		-0.453177	-0.305413	-0.215963		-0.201236	-0.478959	-0.382038	-0.342882	-0.160283				-0.257629		-0.220035						0	18	-0.35198	-0.234508	-0.219311	0	3
SMESG000070273.1								0.262968													0.185255	0.337765												3	0	0.00743728	0.0503521	0.227626	3	0
SMESG000070271.1																																					0.208547	0.193215	2	0
SMESG000070268.1																																						0.14175	1	0
SMESG000070267.1	0.217559	0.195316	0.193427		0.192894	0.246597	0.487832			0.181781	0.267126		0.280835																					9	0		0.198763	0.260703	2	0
SMESG000070263.1																																					0.119337	0.129714	2	0
SMESG000070260.1	0.0892246			-0.187082					-0.189283			-0.142814		-0.198985	-0.0586701	-0.0786054										-0.0965287								1	7	-0.173637	-0.0416761	-0.0464402	0	3
SMESG000070256.1	0.198026	0.130833	0.248972	-0.109442		0.210452	0.196746	0.176253				0.12348			0.1504	0.123985					0.209809	0.17947				0.136441	0.101914	0.179253						14	1	0.0967278	0.0930353	0.243573	3	0
SMESG000070244.1	0.427012	0.16518																																2	0		0.0582421	0.111322	2	0
SMESG000070237.1																																				-0.136081			0	1
SMESG000070224.1																																					0.197882		1	0
SMESG000070179.1				-0.494021																														0	1
SMESG000070173.1	0.156175		0.116236	-0.155168	0.0988571				-0.115797			-0.0938492			-0.134992									-0.668829	-0.30702									3	6	-0.111555			0	1
SMESG000070171.1				-0.382048																														0	1		-0.0993505		0	1
SMESG000070162.1																																					0.305416	0.416476	2	0
SMESG000070155.1																																					0.0175232		1	0
SMESG000070148.1																																					-0.0895297		0	1
SMESG000070146.1		0.278927								0.554569																								2	0		0.151003		1	0
SMESG000070137.1			0.349001																															1	0		0.0657178		1	0
SMESG000070134.1																																				0.457929		0.346909	2	0
SMESG000070132.1					0.33637																													1	0		0.0531484	0.128335	2	0
SMESG000070131.1																																					0.292964		1	0
SMESG000070130.1		0.168383	0.103713			0.176807																												3	0		0.100212	0.120439	2	0
SMESG000070126.1																																					0.0427627	0.073959	2	0
SMESG000070125.1																																					0.168958	0.325168	2	0
SMESG000070103.1																								-1.52965										0	1
SMESG000070097.1	0.383744	0.429954	0.282727													0.449379																		4	0		0.282823		1	0
SMESG000070096.1																																					0.113581		1	0
SMESG000070095.1	0.423791																																	1	0		0.0488134		1	0
SMESG000070094.1	0.365799																																	1	0			0.164965	1	0
SMESG000070078.1																																				-0.201662	0.0961198		1	1
SMESG000070077.1																																					0.112116	0.297363	2	0
SMESG000070072.1															0.197563																			1	0
SMESG000070071.1				-0.279952								-0.236283		-0.283329	-0.194077		-0.265656																	0	5	-0.210807	-0.0993557	-0.090351	0	3
SMESG000070068.1	0.243368	0.170364	0.214218		0.279224	0.228356				0.254686																								6	0		0.143213	0.182888	2	0
SMESG000070064.1																																						0.17484	1	0
SMESG000070060.1																																					0.0867015		1	0
SMESG000070058.1	0.285273		0.379193								0.324012																							3	0		0.153398		1	0
SMESG000070057.1																																					0.166082		1	0
SMESG000070056.1	0.291263		0.171083																															2	0		0.0711548		1	0
SMESG000070028.1				-0.160072																														0	1	-0.130442		0.100182	1	1
SMESG000070025.1																																					0.146969	0.212599	2	0
SMESG000070017.1	0.316797	0.191148	0.192332								0.213548		0.320564																					5	0		0.13543	0.161391	2	0
SMESG000070014.1			0.331032				0.266198																											2	0			0.15872	1	0
SMESG000070013.1																																					-0.0788517		0	1
SMESG000069985.1	0.209731	0.292353														0.218755																		3	0		0.132775		1	0
SMESG000069984.1	0.252252						0.250261																											2	0		0.108597	0.1035	2	0
SMESG000069981.1	0.164596	0.112192	0.0986587			0.0613486	0.11957						0.116055								0.186992								0.329848					8	0		0.0626349	0.0611857	2	0
SMESG000069975.1																																					0.148575		1	0
SMESG000069969.1	0.284169		0.146469		0.28206	0.222463			-0.240606	0.142056		-0.21331																						5	2		0.053635	0.0997161	2	0
SMESG000069968.1	0.204989	0.0772774	0.141836		0.129881	0.123084				0.0821843		-0.0964798	0.0900065		-0.0647773	0.0541306																		8	2		0.0498818	0.0798848	2	0
SMESG000069967.1																																					-0.0640318		0	1
SMESG000069962.1						0.317029							0.385351		0.293972																			3	0	0.226479	0.157286	0.214578	3	0
SMESG000069952.1																																						0.27915	1	0
SMESG000069905.1	0.361566	0.220989																																2	0	0.228558	0.144567	0.189754	3	0
SMESG000069895.1																		-0.450766																0	1		-0.22053		0	1
SMESG000069889.1				-0.233934					-0.209487			-0.236356			-0.115471					-0.18339														0	5	-0.22533	-0.0958016	-0.0868421	0	3
SMESG000069883.1	0.367353																																	1	0		0.0725165		1	0
SMESG000069882.1																																					-0.149689		0	1
SMESG000069873.1							0.180663																											1	0		0.076552	0.163853	2	0
SMESG000069862.1																																					0.0628812	0.12892	2	0
SMESG000069853.1				-0.286643																-0.243673														0	2			-0.0498458	0	1
SMESG000069852.1	-0.1227	-0.20603		-0.423697	-0.12876			-0.142724	-0.354791	-0.13746	-0.164013	-0.347269	-0.179272	-0.232469	-0.231958	-0.187269	-0.296642	-0.243699	-0.349699	-0.288023		-0.220634		-0.751499	-0.335687	-0.250487	-0.180184							0	22	-0.220769	-0.178563	-0.12966	0	3
SMESG000069839.1																																						0.169611	1	0
SMESG000069834.1												-0.651017																						0	1		-0.335735		0	1
SMESG000069832.1	0.199219																																	1	0		0.0542612		1	0
SMESG000069827.1					0.154162																													1	0	-0.0787228	-0.0296961		0	2
SMESG000069809.1																																					0.130883		1	0
SMESG000069806.1																																					-0.0752166		0	1
SMESG000069796.1																				-0.464979														0	1	-0.389365	-0.0890674	-0.438895	0	3
SMESG000069782.1																																				-0.337932			0	1
SMESG000069780.1																																				-0.286106			0	1
SMESG000069779.1																																					0.215475		1	0
SMESG000069774.1																																					-0.335054		0	1
SMESG000069773.1																																						0.188677	1	0
SMESG000069768.1	0.312975	0.184862	0.216212		0.231526	0.277737				0.224637	0.396985		0.424127			0.302913	0.291239	0.356738		0.321736														12	0	0.204913	0.292032	0.285677	3	0
SMESG000069765.1													0.378597																					1	0		0.205878	0.359534	2	0
SMESG000069757.1																						-0.56161												0	1
SMESG000069753.1																		0.24682																1	0		0.000189359		1	0
SMESG000069748.1													0.382676																					1	0		0.135659	0.13053	2	0
SMESG000069743.1																																					0.0817553		1	0
SMESG000069732.1	0.485213	0.321244		0.28198									0.46055			0.379035		0.3545	0.623818															7	0		0.577192	0.453251	2	0
SMESG000069729.1															-0.266833																			0	1	-0.137307			0	1
SMESG000069725.1												-0.449372																						0	1		-0.15217		0	1
SMESG000069710.1																																					0.081123		1	0
SMESG000069706.1																																					-0.188189		0	1
SMESG000069701.1																																				-0.245772			0	1
SMESG000069698.1																																					-0.157199		0	1
SMESG000069687.1	1.10489																																	1	0		0.221104		1	0
SMESG000069685.1																																					0.110199	0.258138	2	0
SMESG000069681.1	0.33037	0.1835			0.376322											0.296211																		4	0		0.176847		1	0
SMESG000069675.1										0.352722																								1	0
SMESG000069674.1										0.253165	0.161669																							2	0		0.0926641	0.12453	2	0
SMESG000069673.1	0.264612					0.179343																												2	0		0.138297	0.202343	2	0
SMESG000069670.1			0.214989			0.184992					0.371115																							3	0	0.254947	0.135987	0.26458	3	0
SMESG000069669.1		0.362358	0.327701																															2	0		0.255196	0.306987	2	0
SMESG000069668.1																																				0.231588	0.126017	0.382069	3	0
SMESG000069667.1						0.206449																												1	0		0.0615728	0.135626	2	0
SMESG000069665.1															0.385342																			1	0
SMESG000069662.1								1.07982															3.80024											2	0		0.534706		1	0
SMESG000069649.1																																				-0.2832	-0.114339		0	2
SMESG000069643.1			0.582774																															1	0
SMESG000069640.1																																					0.16165	0.420755	2	0
SMESG000069634.1																																					0.0458141		1	0
SMESG000069626.1		0.328339	0.420255		0.419916																													3	0		0.205598	0.222265	2	0
SMESG000069623.1	0.290944	0.357257																																2	0		0.0600436		1	0
SMESG000069611.1																																					-0.152877		0	1
SMESG000069603.1																																					0.0689867	0.101874	2	0
SMESG000069597.1	0.420275		0.391448		0.521625	0.298507																												4	0	0.270798	0.177097		2	0
SMESG000069596.1	0.454221	0.281722	0.317937		0.41572	0.510354				0.355618			0.566922																					7	0		0.25248		1	0
SMESG000069590.1	0.268705	0.148702			0.24526						0.178795	0.217125	0.265629	0.172506																				7	0		0.0897252	0.158401	2	0
SMESG000069589.1													-0.420289		0.236723			-0.418129																1	2		-0.224844		0	1
SMESG000069576.1	0.504526																																	1	0		0.0975379		1	0
SMESG000069574.1																																					0.0624332		1	0
SMESG000069527.1																																				-3.17312			0	1
SMESG000069520.1				-0.16358					-0.216514							-0.109379	-0.260701	-0.13777							-0.503022									0	6	-0.151174	-0.0624165	-0.0847142	0	3
SMESG000069507.1		0.220205	0.191603			0.215438									0.228401																			4	0		0.10165	0.111877	2	0
SMESG000069497.1	0.2136								-0.247339																									1	1
SMESG000069494.1				-0.217226										-0.201981																				0	2	-0.118765	-0.0339345	-0.0878916	0	3
SMESG000069481.1		0.199455																																1	0	-0.127746	0.0568576	0.134093	2	1
SMESG000069470.1	0.235802	0.164923									0.140091		0.318814			0.155426																		5	0		0.156339	0.175086	2	0
SMESG000069457.1																																					-0.0797938		0	1
SMESG000069411.1																																						0.250242	1	0
SMESG000069407.1																																				-0.429797			0	1
SMESG000069399.1	0.269149	0.213993	0.283252			0.239611																												4	0		0.183499	0.155141	2	0
SMESG000069396.1		0.329284	0.348944		0.419916					0.342322											0.340157													5	0		0.210874	0.175367	2	0
SMESG000069361.1																																					0.0690891		1	0
SMESG000069357.1			0.316046																															1	0
SMESG000069340.1																																					-0.155117		0	1
SMESG000069327.1																																				-0.212109	-0.172976		0	2
SMESG000069303.1	0.282678	0.303856	0.240508		0.340735																													4	0		0.130917	0.0989898	2	0
SMESG000069302.1	0.51364																																	1	0		0.165396	0.274504	2	0
SMESG000069298.1	0.366282												0.509928																					2	0		0.16665	0.208876	2	0
SMESG000069251.1	0.405003																																	1	0		0.105235		1	0
SMESG000069250.1	0.362554																																	1	0
SMESG000069229.1		0.34234	0.30868																															2	0		0.154438	0.0622617	2	0
SMESG000069225.1																																					-0.0852213		0	1
SMESG000069218.1																																					0.0204509	0.089382	2	0
SMESG000069206.1	0.595495																																	1	0		0.114154		1	0
SMESG000069202.1				-0.186045																														0	1	-0.128253			0	1
SMESG000069194.1	0.229153		0.224591																															2	0		0.100759	0.161971	2	0
SMESG000069155.1																																						0.221391	1	0
SMESG000069153.1	0.339263	0.186423	0.246373		0.272114	0.234733	0.236571	0.317459		0.219431	0.246547			0.185857	0.129281	0.156339		0.164391																13	0	0.139678	0.197934	0.245028	3	0
SMESG000069150.1					0.439221																													1	0		0.0736969		1	0
SMESG000069149.1								-0.489337							-0.291694											-0.513735								0	3	-0.622562	-0.268572	-0.864603	0	3
SMESG000069126.1	0.201433					0.168723																												2	0		0.0888233	0.15196	2	0
SMESG000069122.1																																					0.129309	0.210278	2	0
SMESG000069119.1				-0.490463										-0.503681	-0.223184		-0.346406																	0	4	-0.219018	-0.176463	-0.187211	0	3
SMESG000069112.1		0.723975																																1	0		0.149954		1	0
SMESG000069102.1	0.874438																																	1	0		0.146441		1	0
SMESG000069090.1				-0.0277721																0.250676														1	1	-0.486982	-0.365746	-0.6646	0	3
SMESG000069045.1																																					0.3123		1	0
SMESG000069029.1																																					-0.176414		0	1
SMESG000069023.1																																				-0.182539	-0.0954583	-0.186792	0	3
SMESG000069019.1																				-0.966369														0	1
SMESG000069011.1																																					-0.153857		0	1
SMESG000069006.1		0.30324																																1	0		0.0995006	0.199289	2	0
SMESG000069004.1																		0.619815																1	0
SMESG000068996.1			0.227657																															1	0		0.0655826	0.0803695	2	0
SMESG000068995.1																																					0.098137		1	0
SMESG000068985.1	0.354992									0.358033																								2	0		0.189019	0.219795	2	0
SMESG000068984.1																																					0.248868		1	0
SMESG000068982.1	0.13381	0.08585		-0.176636			-0.0461637		-0.18124		-0.0824727	-0.108154			-0.0834742	-0.0641295	-0.105877	-0.119996	-0.160927	-0.0991879					-0.294431	-0.101117								2	13	-0.0861486	-0.0381635		0	2
SMESG000068971.1							0.388717	0.130455										0.259126										0.370898						4	0	-0.191285	0.186148	0.136616	2	1
SMESG000068935.1							0.385343											0.258992																2	0	-0.300832	0.223924	0.0327152	2	1
SMESG000068932.1												-0.57352									-0.353136	-0.210505												0	3	-0.418014	-0.17124		0	2
SMESG000068925.1	1.12971									1.18837																								2	0		0.101716		1	0
SMESG000068918.1		-0.125271	-0.148489	-0.25847		-0.181192		0.00766941	-0.122165	-0.102332		-0.138159	-0.177178	-0.243088	-0.296857	-0.190461	-0.262209	-0.165181		-0.0946916		0.114433	-0.290915	-0.734686		-0.145377	-0.171235	-0.26089						2	19	-0.274845	-0.0885028		0	2
SMESG000068914.1																																					0.0808171		1	0
SMESG000068910.1	0.177274	0.198005	0.135438	0.26301		0.147047		0.298777								0.19807							0.292739											8	0		0.229399	0.212556	2	0
SMESG000068909.1	0.248018	0.210616	0.197803		0.197754						0.335571					0.288889		0.365781			0.782516													8	0	0.212507	0.198624	0.133629	3	0
SMESG000068907.1				-0.340835													-0.214192																	0	2		-0.0796558		0	1
SMESG000068906.1																	-0.251153																	0	1		-0.0531845		0	1
SMESG000068902.1																																				0.282096	-0.141913		1	1
SMESG000068889.1	0.221033		0.157214			0.235232																												3	0		0.0661282	0.11563	2	0
SMESG000068883.1																																					-0.0677274		0	1
SMESG000068881.1																																					-0.122165		0	1
SMESG000068877.1																																				-0.398046			0	1
SMESG000068865.1	0.321596	0.299527	0.214106		0.354098	0.190513										0.307735																		6	0		0.245407	0.32278	2	0
SMESG000068863.1	0.208155	0.164604	0.211286		0.218956	0.155463				0.123832	0.131395										0.162387													8	0	0.0727838	0.112121	0.134236	3	0
SMESG000068862.1		0.492961																																1	0		0.0916506		1	0
SMESG000068855.1																																					-0.325734		0	1
SMESG000068824.1	0.652589							0.39271			0.397915																							3	0	0.315701	0.166217	0.362024	3	0
SMESG000068822.1																																						0.182393	1	0
SMESG000068819.1							0.187525																											1	0		0.0145379	0.101804	2	0
SMESG000068818.1				-0.228159												-0.232276	-0.192615																	0	3	-0.183791	-0.0767759		0	2
SMESG000068798.1																																				-0.172958	-0.0613811		0	2
SMESG000068795.1		0.15583																																1	0	-0.146564	0.075227	0.0755247	2	1
SMESG000068774.1				-0.275445																														0	1			0.208574	1	0
SMESG000068770.1	0.0716472		-0.0435375	0.64417				-0.0143692	0.120647		0.0331567	-0.118604	0.263181	-0.154891		-0.124827	-0.207221	-0.0250867	0.735991												0.143			7	7	-0.331881	0.482505	0.585321	2	1
SMESG000068769.1					0.283696																													1	0		0.130271	0.187706	2	0
SMESG000068762.1	0.194185																																	1	0	-0.112477	0.0306191		1	1
SMESG000068744.1																																					0.0784791		1	0
SMESG000068743.1	-0.250501			-0.056194			0.182337				0.0721195			-0.259644	0.0870861						0.166404	0.143789	0.158748											6	3	-0.183042	0.039638	-0.128719	1	2
SMESG000068710.1	0.280741		0.230664			0.18098																												3	0		0.124961	0.150797	2	0
SMESG000068709.1																																				-3.07166			0	1
SMESG000068700.1		0.194572	0.199842																															2	0		0.108144	0.0677833	2	0
SMESG000068670.1																																					0.121053	0.205623	2	0
SMESG000068628.1	0.147277	0.0720402	0.126595	-0.108437	0.172779	0.118562	0.0931381	0.055663	-0.120964	0.0734872	0.118678	-0.100271			-0.0824145	0.052359									-0.200253		0.0703353	0.109007						12	5	0.0225413	0.0558505	0.119107	3	0
SMESG000068622.1	0.250719	0.222083	0.27532		0.300886	0.21359		0.224479								0.153846												0.283534						8	0		0.139515	0.111414	2	0
SMESG000068620.1																																					-0.218639		0	1
SMESG000068618.1																																				-0.155272			0	1
SMESG000068613.1															-0.209294	-0.26988																		0	2	-0.227448	-0.128402		0	2
SMESG000068610.1		0.25665	0.351834					0.399415																										3	0		0.194519	0.217669	2	0
SMESG000068604.1											0.251541																							1	0	0.13224		0.293408	2	0
SMESG000068601.1			-0.374098																															0	1	-0.416507	0.0720463	0.551241	2	1
SMESG000068587.1	0.238223		0.141714		0.516826																													3	0		0.104082	0.182281	2	0
SMESG000068586.1	0.276012		0.179818							0.263441																								3	0		0.107923		1	0
SMESG000068585.1																																					0.0424068		1	0
SMESG000068583.1																																					-0.134716		0	1
SMESG000068578.1		0.237258																																1	0
SMESG000068567.1																								-4.85387										0	1		-0.124786		0	1
SMESG000068540.1																																					-0.29468		0	1
SMESG000068535.1	0.136731	0.152037	0.140695																															3	0	-0.0642546	0.0441189		1	1
SMESG000068520.1																																				-0.493443	-0.292935		0	2
SMESG000068518.1																																					-0.143608		0	1
SMESG000068491.1	0.411557	0.29298	0.299118		0.386675	0.242607		0.225423		0.316547	0.257543		0.359201			0.255555						0.350533												11	0	0.150037	0.23819	0.27072	3	0
SMESG000068479.1		0.416997																																1	0		0.105047		1	0
SMESG000068461.1	0.37769	0.290912			0.393044																													3	0		0.159539		1	0
SMESG000068454.1	0.281383		0.138678			0.261331				0.319304	0.247368																							5	0		0.127595	0.195421	2	0
SMESG000068444.1									-0.31158																									0	1		-0.0589348		0	1
SMESG000068428.1							0.559957	0.347422			0.549469	0.413364			0.50778	0.390253		0.381269				0.435589	0.479129			0.401822		0.464516						11	0		0.424354		1	0
SMESG000068426.1																																						0.0266153	1	0
SMESG000068402.1									0.301315		0.235217				0.103324							0.246793	0.312387											5	0	-0.158498	0.111767		1	1
SMESG000068390.1	0.303684	0.156664	0.233324			0.199994					0.161076										0.222294													6	0		0.117285	0.169856	2	0
SMESG000068371.1			0.242071				0.147134																											2	0	-0.121947	0.00131381	0.0856236	2	1
SMESG000068357.1	0.43074																																	1	0		0.154981		1	0
SMESG000068344.1			0.571523																															1	0		0.14385		1	0
SMESG000068340.1	0.247616	0.155868	0.211608		0.282811					0.206053	0.124914		0.191514		0.0680069																			8	0		0.105749	0.116344	2	0
SMESG000068335.1	0.270376	0.227242	0.182124							0.217903			0.206298																					5	0		0.0896155		1	0
SMESG000068325.1	0.239529	0.139828																																2	0		0.0530532		1	0
SMESG000068315.1																-3.70313																		0	1
SMESG000068288.1	0.235344	0.190876	0.209505		0.275039	0.156923		0.205871		0.163513	0.164139		0.20535																					9	0		0.100056	0.108599	2	0
SMESG000068286.1	0.249422	0.127247	0.0860699																															3	0		0.0371458	0.0655632	2	0
SMESG000068256.1																																					0.0688643		1	0
SMESG000068250.1	0.270201																																	1	0
SMESG000068237.1																																					0.0818097		1	0
SMESG000068232.1	0.321412	0.178657			0.327834											0.215503																		4	0		0.124035	0.206094	2	0
SMESG000068215.1																	0.837837																	1	0		0.30429	0.834367	2	0
SMESG000068209.1		0.279675																																1	0
SMESG000068198.1		-1.10303										-0.478994																						0	2	-0.525769	-0.198109	-0.387482	0	3
SMESG000068193.1																	-3.48008																	0	1
SMESG000068192.1											0.203589		0.138996																					2	0		0.0513981		1	0
SMESG000068165.1			0.152649				0.321674																											2	0
SMESG000068163.1																																					-0.287812		0	1
SMESG000068162.1	0.327479	0.175792	0.269381		0.310649	0.243393				0.157854	0.380104		0.293687			0.185737																		9	0	0.256481	0.241551	0.18595	3	0
SMESG000068161.1															-0.237816		-0.337895									-0.365059								0	3	-0.393991	-0.14387	-0.221483	0	3
SMESG000068159.1	0.186749									0.160463																								2	0
SMESG000068155.1	0.354695																																	1	0		0.103815		1	0
SMESG000068148.1																																					0.137956		1	0
SMESG000068141.1	0.117075		0.131491	-0.144381	0.16984	0.104423				0.0795939		-0.148548								-0.140827														5	3	-0.0652315	0.0475802		1	1
SMESG000068122.1	0.195519	0.0846023	0.102497		0.125298				-0.153328																									4	1
SMESG000068121.1															0.704016	0.977162		1.25075																3	0		0.326648		1	0
SMESG000068114.1							0.144257																											1	0	-0.186491	0.041757		1	1
SMESG000068092.1	0.685896					0.351085																												2	0	0.195171	0.19089	0.173619	3	0
SMESG000068090.1			0.212417																															1	0	0.240522	0.146197		2	0
SMESG000068054.1																																					-0.00927889		0	1
SMESG000068042.1				-0.262159																														0	1		-0.0542294		0	1
SMESG000068041.1										1.17064																								1	0
SMESG000068035.1																																					0.056386		1	0
SMESG000068030.1		-0.337822		-0.364557										-0.466709																				0	3		-0.134136		0	1
SMESG000068027.1																																						0.181253	1	0
SMESG000068025.1	0.179474	0.11369	0.196328			0.286439	0.253791	0.198673		0.180347	0.256079		0.1327			0.144492		0.162453																11	0	0.211189	0.145632	0.107477	3	0
SMESG000068003.1	0.236621	0.159302	0.120181	-0.107196	0.165221	0.0777648		0.0381341	-0.0750276	0.109078		-0.0950371								-0.0541174														7	4		0.0245071	0.0808522	2	0
SMESG000067991.1																										-0.226321								0	1	-0.148785			0	1
SMESG000067986.1	0.3041	0.242882	0.217459		0.26211	0.112214	0.221763				0.229948		0.238147					0.167097									0.230994							10	0		0.184788	0.182283	2	0
SMESG000067978.1	0.349291																																	1	0		0.0952908		1	0
SMESG000067959.1																																						0.0957064	1	0
SMESG000067957.1		0.938368																																1	0
SMESG000067948.1	0.366183	0.242929	0.219487		0.260522					0.150545	0.114309		0.15156	0.142251				0.108542				0.233351						0.15363						11	0		0.140561	0.17028	2	0
SMESG000067941.1	0.0771076			-0.163374												-0.0825927	-0.131787							-0.881459										1	4		-0.0253425	-0.0716822	0	2
SMESG000067935.1																																					0.0768353	0.200942	2	0
SMESG000067933.1																																					-0.119686		0	1
SMESG000067932.1																		-0.489739																0	1	-0.246217	-0.230208		0	2
SMESG000067931.1									-0.146636			-0.134848			-0.0635898																			0	3	-0.168247	-0.0243385		0	2
SMESG000067906.1				-0.383374			-0.209779	-0.500859			-0.287365		-0.325549		-0.275867	-0.267521	-0.259565	-0.257725		-0.230437						-0.231171	-0.330764							0	12	-0.112647	-0.227301	-0.330727	0	3
SMESG000067905.1																																					-0.554317		0	1
SMESG000067899.1																																					-0.342429		0	1
SMESG000067898.1																																					-0.18185		0	1
SMESG000067888.1																																				0.468425	0.189898		2	0
SMESG000067886.1																																					0.13473	0.225094	2	0
SMESG000067883.1									-0.47562																									0	1	-0.162873			0	1
SMESG000067876.1							0.538285	0.393496													0.187596	0.497336	0.410549								0.79267			6	0		0.354117	0.310889	2	0
SMESG000067850.1								0.349006																										1	0		0.313331		1	0
SMESG000067829.1																																					0.185989		1	0
SMESG000067825.1	0.288615		0.286964			0.360514		0.315282		0.497224	0.147128																							6	0		0.147169	0.183312	2	0
SMESG000067801.1																																				-0.136605			0	1
SMESG000067800.1																																					-0.250347		0	1
SMESG000067798.1																																					0.0377156		1	0
SMESG000067794.1										0.736554																								1	0		0.1342		1	0
SMESG000067789.1	0.276889	0.160063	0.132793		0.149257	0.131154		0.211298		0.118207	0.144679		0.133385		0.0931636	0.124495							0.169588											12	0		0.10611	0.120166	2	0
SMESG000067773.1	0.104639						0.147917	0.248593			0.113774	0.123718											0.143195		-0.261906			-0.093601						6	2	-0.0150945	0.0178132	0.0645201	2	1
SMESG000067771.1	0.39143	0.314286																																2	0		0.13063	0.146428	2	0
SMESG000067757.1																																				-0.276005	-0.143712		0	2
SMESG000067743.1	0.167872	0.128018	0.118634		0.135948	0.102769	0.0733717	0.10672		0.0694564	0.0752547		0.112991								0.0772405													11	0		0.0526294	0.118699	2	0
SMESG000067734.1															0.437513								0.633774											2	0		0.174179		1	0
SMESG000067731.1																					-0.16479													0	1		-0.241863		0	1
SMESG000067729.1																																					-0.196461		0	1
SMESG000067728.1	0.324665	0.249371	0.301908		0.27571	0.355981	0.331198			0.205402	0.339322		0.299368	0.247023		0.298947	0.272549	0.277485									0.186339	0.256922						15	0	0.264549	0.261182	0.363729	3	0
SMESG000067725.1	0.51364												0.6009																					2	0		0.146619		1	0
SMESG000067711.1																																					0.123775		1	0
SMESG000067698.1												-0.406504																						0	1	-0.221393	-0.175932		0	2
SMESG000067696.1	0.221984	0.149575	0.196493		0.192672	0.0956723				0.129895	0.100725					0.0913688					0.131392	0.146671												10	0		0.088457	0.165649	2	0
SMESG000067691.1							0.325999																											1	0		0.122686	0.360973	2	0
SMESG000067690.1																																					0.0642284		1	0
SMESG000067685.1	0.241416	0.186942	0.193508	0.088496	0.275314	0.170358	0.267146	0.202075	0.176206	0.122493	0.184339		0.317332	0.0478348	0.0455697	0.121459	0.0721874	0.134791	0.462348	0.129427	0.104944		0.16749		-0.027232	0.149612	0.159488	0.146512		0.519588	0.32134			26	1	-0.10884	0.493351	0.325245	2	1
SMESG000067683.1	0.218125	0.193147	0.205427	0.0820637	0.173734	0.159649	0.205348	0.149968	0.184908	0.0945427	0.135636		0.260475		0.0522337	0.065535	0.0793537	0.100899	0.392705	0.126285			0.143292				0.127289				0.49164			21	0	-0.106821	0.456028	0.317429	2	1
SMESG000067681.1	0.296358	0.222498	0.284374	0.155316	0.331261	0.240169	0.224682	0.250242	0.253283	0.188369	0.199797		0.391352	0.126738	0.134273	0.230737	0.133174	0.218522	0.487905	0.114477			0.334311			0.199247								21	0	-0.111007	0.57464	0.376437	2	1
SMESG000067677.1													0.436084																					1	0		0.584652	0.238273	2	0
SMESG000067672.1	0.384894	0.280437	0.347051	0.158753	0.344154	0.276806	0.445119	0.38317	0.277326	0.232836	0.245786	0.0690572	0.416873	0.185606	0.202153	0.267533	0.234247	0.260335	0.502549	0.206089			0.40242			0.263545	0.254431	0.327799		0.724976				25	0		0.620483	0.418643	2	0
SMESG000067669.1																																					2.28291		1	0
SMESG000067668.1	0.238546	0.167326	0.311472	0.110102	0.322755		0.344205	0.247737	0.212159		0.176387		0.300348		0.125195	0.113442		0.183767	0.458116	0.120949										0.536492				16	0	-0.137206	0.515175	0.337993	2	1
SMESG000067665.1	0.182665	0.140213	0.17769		0.171649	0.106731	0.111524	0.0990362	0.126624	0.0790547	0.0906677	-0.114478	0.28223		-0.0384543	0.0477086	0.00859204	0.11123	0.341162	0.0353066			0.0484706				0.0280821	0.0822317		0.627529	0.251747			21	2	-0.21541	0.417506	0.260052	2	1
SMESG000067663.1	0.147298	0.0930002	0.099786	0.00779335	0.15984	0.0363177	0.0870188	0.0849332	0.0844993	0.0373274		-0.145139	0.25252			0.0123178	0.0052009	0.00204421	0.36186	0.0135693		-0.129557	0.0510196				0.0233003	0.0583256		0.481612				20	2	-0.207419	0.403642	0.220343	2	1
SMESG000067661.1	0.158654	0.116932	0.138368	0.109124	0.175622	0.0626213	0.133343	0.139319	0.12138	0.0504026	0.0619438	-0.13986	0.373455	-0.0471841	-0.0693014	0.0197757	0.00818926	0.087046	0.39989	0.0561058		-0.113088	0.079082			0.0649595	0.0641371	0.0230667		0.523562	0.224893			23	4	-0.231706	0.442906	0.305489	2	1
SMESG000067659.1	0.365977	0.311174	0.348577	0.213887	0.397382	0.277494	0.369143	0.342598	0.312175	0.247915	0.209947		0.41084	0.16017	0.202787	0.228182	0.218726	0.277548	0.539742	0.263068			0.339942			0.24291	0.340983	0.20654		0.545779				24	0		0.60996	0.444848	2	0
SMESG000067658.1	0.370619	0.307374	0.39333	0.166402	0.426319	0.316027	0.407542	0.390657	0.351285	0.228795	0.275924		0.488507	0.176033	0.173904	0.28925	0.231891	0.312774	0.548826	0.268989	0.185142		0.31364		0.133526	0.256422	0.299627	0.268728	0.501237	0.638121	0.579886		0.402117	29	0		0.618122	0.434986	2	0
SMESG000067657.1	0.215376	0.165372	0.172474		0.165418	0.0842984	0.12786	0.0539049	0.206536	0.12607	0.128573	-0.0585473	0.396551	0.00128254	-0.0985166	0.0511455	-0.0124248	0.0884305	0.451189	0.0473292	0.0670705		0.0343626		-0.156666	0.0656226	0.105917	0.0246459			0.12837			22	4	-0.180391	0.431465	0.294776	2	1
SMESG000067632.1																0.503483																		1	0	0.358158	0.223087	0.319682	3	0
SMESG000067626.1																																					0.0701448	0.175207	2	0
SMESG000067624.1																																				-0.211392			0	1
SMESG000067619.1	0.3938																																	1	0		0.0796814	0.155399	2	0
SMESG000067583.1	0.321699	0.268495	0.188187		0.267661		0.152662	0.167091	0.0987303	0.203881	0.120049		0.16141	0.148079		0.11747					0.14353													13	0		0.133939	0.114977	2	0
SMESG000067543.1	0.224714																																	1	0
SMESG000067534.1																																					0.256676		1	0
SMESG000067520.1																																					-0.0547738		0	1
SMESG000067518.1																																				-0.148861			0	1
SMESG000067492.1				0.198383			0.16384	0.147282	0.0663032		-0.112295	-0.134718	0.113467	-0.100339	0.131294		-0.115971	-0.0782825																6	5	0.347236	-0.0396011	0.225192	2	1
SMESG000067443.1																																					0.0614898		1	0
SMESG000067438.1																																				-0.243401			0	1
SMESG000067428.1																																					0.118186		1	0
SMESG000067423.1											0.196082																							1	0		0.0216984	0.0915303	2	0
SMESG000067417.1																																					0.0603869		1	0
SMESG000067409.1																																					0.0754411		1	0
SMESG000067402.1				-0.450929																														0	1
SMESG000067391.1	0.534318	0.269101		0.148516				0.340731					0.432384		-0.0200563				0.909239															6	1		0.532958	0.969005	2	0
SMESG000067387.1	0.342641	0.28246		0.0453289				0.637794					0.277955						0.736745															6	0		0.50401	0.851726	2	0
SMESG000067373.1																																					0.0962064	0.158529	2	0
SMESG000067341.1	0.25786	0.160216																																2	0		0.0245943		1	0
SMESG000067332.1																																					0.0690671		1	0
SMESG000067331.1	0.259789				0.288285																													2	0		0.0652311	0.0594896	2	0
SMESG000067319.1						0.214714																												1	0		0.101598	0.117668	2	0
SMESG000067314.1																																					-0.622582		0	1
SMESG000067313.1																	-0.571703	-0.42906																0	2		-0.291703		0	1
SMESG000067312.1			-0.77163	-0.676238		-0.584884		-0.803115	-0.570969		-0.643592						-0.667832									-0.62201								0	8	-0.795124	-0.424529	-0.375744	0	3
SMESG000067310.1		-0.398523	-0.459171	-0.634527		-0.593587	-0.211627		-0.377636	-0.548138	-0.34476	-0.31644	-0.513488	-0.588637	-0.146889	-0.406465	-0.600777	-0.257699	-0.668175	-0.451652		-0.366945			-0.950473	-0.352052	-0.368165	-0.419439						0	22	-0.528237	-0.331139	-0.391434	0	3
SMESG000067307.1																																				-0.687048	-0.274707		0	2
SMESG000067290.1																									-0.709797									0	1	-0.237188	-0.197711		0	2
SMESG000067250.1																																				-0.248114	0.142166		1	1
SMESG000067216.1		0.188698	0.278848																															2	0		0.131157	0.183666	2	0
SMESG000067208.1		0.155568	0.163969							0.182636																								3	0		0.0670704	0.0947788	2	0
SMESG000067196.1																																				-0.212			0	1
SMESG000067191.1				-0.302866		-0.332681			-0.440706			-0.425598		-0.421377		-0.290792	-0.312802	-0.302035		-0.333066														0	9	-0.482799	-0.244547	-0.344257	0	3
SMESG000067157.1											3.51112																							1	0
SMESG000067154.1																																					0.0791993		1	0
SMESG000067118.1	0.312241	0.248907	0.151775		0.440699																0.0868997													5	0		0.0775778	0.136585	2	0
SMESG000067109.1																																					0.229972		1	0
SMESG000067105.1		0.333537	0.237325					0.42138	0.262834	0.405078	0.325973	0.325455	0.228772		0.138035		0.193613			0.230043	0.275468	0.480563				0.301528	0.204278							15	0	0.208183	0.19925	0.485894	3	0
SMESG000067103.1	0.163963																																	1	0		0.0593438		1	0
SMESG000067101.1																																				-0.196285			0	1
SMESG000067092.1																																					-0.0867171		0	1
SMESG000067081.1																																					-0.147719		0	1
SMESG000067068.1																																					0.0670883		1	0
SMESG000067067.1																																					0.162114		1	0
SMESG000067035.1																																					-0.133324		0	1
SMESG000067020.1																																						0.182609	1	0
SMESG000066985.1	0.366085	0.276914	0.260645		0.287678	0.280262				0.239573	0.252912		0.349842	0.26955																				9	0		0.214467	0.315798	2	0
SMESG000066979.1																																				-0.182412			0	1
SMESG000066978.1	0.213414	0.154618	0.176284		0.173933	0.103363							0.155503	0.0749334							0.119691													8	0		0.069948	0.120437	2	0
SMESG000066973.1																																				-0.143039			0	1
SMESG000066940.1				-0.283318								-0.231327					-0.203134	-0.156779																0	4	-0.178125	-0.109002	-0.113044	0	3
SMESG000066939.1																																				-0.208015			0	1
SMESG000066927.1	-0.39164	-0.332694	-0.518148	-0.748911	-0.500406	-0.470247	-0.279436	-0.58271	-0.640707	-0.467849	-0.573488	-0.563614	-0.579887	-0.676329	-0.471172	-0.610791	-0.512538	-0.312023	-0.436217	-0.467561	-0.232828	-0.429016	-0.645074		-0.881404	-0.731693	-0.347717	-0.278491			-0.370481		-0.713909	0	29	0.0304809	-0.561239	-0.59345	1	2
SMESG000066903.1	0.131421																				0.191782													2	0		0.0292463		1	0
SMESG000066864.1																																					0.152085		1	0
SMESG000066862.1																																				-0.379984	-0.201275		0	2
SMESG000066861.1																																					0.067629		1	0
SMESG000066855.1																																					0.167938		1	0
SMESG000066852.1	0.29102	0.124193	0.172078		0.182136	0.164545				0.152157																								6	0		0.126468	0.218167	2	0
SMESG000066847.1	0.243144	0.20967	0.183188		0.217265	0.252856				0.270619	0.291544																							7	0		0.173443	0.237093	2	0
SMESG000066844.1																																					0.26069		1	0
SMESG000066843.1		-0.246219	-0.190481	-0.133283		-0.16139					-0.0440904	-0.127486	-0.149788	-0.312776	-0.0855201			-0.0332603	-0.0897755	-0.196245	-0.148905		0.103741											1	13	-0.309464	-0.0328503	-0.0603927	0	3
SMESG000066841.1	0.26715	0.223106	0.202714		0.233012	0.153757																0.24885												6	0		0.0881835	0.222279	2	0
SMESG000066824.1																																					0.0611126		1	0
SMESG000066808.1	0.279802	0.312804	0.277588		0.297198	0.109798				0.313906																								6	0		0.091591		1	0
SMESG000066789.1	0.181182																																	1	0		0.0460551	0.0772138	2	0
SMESG000066780.1																																					0.0478492		1	0
SMESG000066760.1																																						-0.0637089	0	1
SMESG000066757.1	0.200366			-0.180142																														1	1		0.0333311	0.0433027	2	0
SMESG000066756.1	-0.404085	-0.331994	-0.542339	-0.752776	-0.517437	-0.364284	-0.251452	-0.611438	-0.546033	-0.401776	-0.556844	-0.559224	-0.531675	-0.683605	-0.387147	-0.571434	-0.489646	-0.279022	-0.450651	-0.466941		-0.401421	-0.55946			-0.734434	-0.282866	-0.277919						0	25	0.101806	-0.525911	-0.576041	1	2
SMESG000066746.1	0.287101																																	1	0		0.0901152	0.246204	2	0
SMESG000066726.1																-0.223419	-0.175184	-0.257405		-0.265005														0	4	-0.144431	-0.140254		0	2
SMESG000066719.1	1.07856																	0.799184																2	0		0.298954		1	0
SMESG000066708.1			0.428855																															1	0
SMESG000066704.1																																					-0.259404		0	1
SMESG000066693.1	0.113742			-0.121049					-0.128162		-0.0846736	-0.11137		-0.131164	-0.0713479		-0.116258	-0.110893				-0.130609						0.0580497						2	9	-0.0778132	-0.0345092	-0.0406225	0	3
SMESG000066687.1	0.181628		0.206634				0.157275			0.199268																								4	0		0.0691741	0.0960685	2	0
SMESG000066686.1				-0.184538										-0.210197		-0.164618	-0.185372			-0.27754														0	5	-0.136244	-0.0995541		0	2
SMESG000066667.1	-0.350831	-0.274078	-0.476353	-0.698318	-0.410414	-0.398955	-0.19652	-0.437144	-0.609257	-0.433586	-0.536774	-0.494716	-0.507651	-0.741105	-0.431486	-0.524993	-0.477862	-0.246152	-0.42968	-0.467674	-0.202925	-0.500054	-0.585841		-0.821021	-0.647605	-0.292096	-0.16251					-0.586816	0	28	0.120541	-0.494106	-0.561624	1	2
SMESG000066655.1	0.698346	0.685345								0.960691	0.533264																							4	0		0.326483	0.38372	2	0
SMESG000066649.1	0.129448																																	1	0		0.0485423	0.0819975	2	0
SMESG000066644.1				-0.191898				-0.0831674	-0.210181		-0.105622	-0.193005		-0.137766	-0.15551	-0.105956	-0.127487	-0.129045		-0.118233		-0.132017	-0.128562		-0.26518	-0.14152	-0.0783141						-0.270883	0	17	-0.167387	-0.0777957	-0.0785136	0	3
SMESG000066628.1	0.164505														-0.0782175		-0.0936022						-0.0475347											1	3	-0.111953	0.028904	0.0362847	2	1
SMESG000066626.1																																					0.045113		1	0
SMESG000066598.1																																					-0.110647		0	1
SMESG000066595.1	-0.123191	-0.276615	-0.270564	-0.116897	-0.232597	-0.203313			-0.604025	-0.249963			-0.209665	-0.368219	-0.205399	-0.133844	-0.142009	-0.141292	-0.261						-0.442743		-0.178181							0	17		-0.200603	-0.180145	0	2
SMESG000066594.1												-0.308089																						0	1	-0.230333	-0.144714	-0.108547	0	3
SMESG000066586.1			0.217107																															1	0		0.0372362		1	0
SMESG000066583.1	0.163963												-0.294715																					1	1	-0.146018			0	1
SMESG000066575.1																																					0.0962986		1	0
SMESG000066569.1	0.338594	0.19624	0.274322			0.201134				0.243583			0.221363																					6	0		0.176847	0.14576	2	0
SMESG000066568.1																																					-0.150322		0	1
SMESG000066563.1	0.257018	0.242568	0.258352		0.221211	0.19336				0.184213						0.145958																		7	0		0.159095	0.132697	2	0
SMESG000066558.1																																						0.0582307	1	0
SMESG000066557.1				-0.209538					-0.207114		-0.125535	-0.135177		-0.178865	-0.121817	-0.10168	-0.16706	-0.131328	-0.249799	-0.19343		-0.199151			-0.569216	-0.156792	-0.150407	-0.137022						0	16	-0.342288	-0.132147	-0.191868	0	3
SMESG000066556.1	0.253427																																	1	0		0.0466096	0.112765	2	0
SMESG000066554.1	0.223023	0.165427						0.167969																										3	0		0.0517244	0.0869131	2	0
SMESG000066546.1	0.308737		0.372987			0.124103						0.363223																						4	0		0.147382	0.150169	2	0
SMESG000066540.1	0.156036	0.115707	0.0734677	-0.0782375	0.129482	0.0684709	0.103358		-0.0868727	0.0837942	0.0465106										0.10889													9	2	-0.0474938	0.0442809		1	1
SMESG000066537.1																																					0.3159		1	0
SMESG000066536.1																																					0.0893533	0.239945	2	0
SMESG000066514.1																																						0.0469921	1	0
SMESG000066485.1																																					0.0972385		1	0
SMESG000066483.1																																				-0.147686			0	1
SMESG000066465.1				-0.360858			0.264952	-0.171834				0.308545		-0.486357		-0.418185		0.345939									0.23159							4	4	0.181751	-0.0158434		1	1
SMESG000066442.1	0.46784	0.395446	0.292699		0.415799	0.236643	0.149674	0.193823	0.197739	0.293564	0.279778	0.238312	0.323571	0.206574	0.177429	0.203245		0.172754			0.439691	0.410397				0.190239	0.276844							20	0	0.153417	0.235204	0.274023	3	0
SMESG000066441.1	0.394594	0.241701	0.358866		0.275884	0.239101				0.239879																								6	0		0.218211	0.220392	2	0
SMESG000066428.1																																					0.129936		1	0
SMESG000066417.1	0.502344	0.335258	0.301598			0.278572				0.201264	0.33324		0.644626	0.27845			0.308687	0.409953																10	0	0.323531	0.302368	0.668836	3	0
SMESG000066416.1	0.519847	0.390685	0.32626	0.429993	0.411504	0.318713	0.459319			0.339935	0.467378		0.536027	0.26678		0.399762	0.366744	0.299266	0.375202	0.423664	0.341396					0.423854	0.31687			1.31658				20	0	0.295712	0.396625	0.496911	3	0
SMESG000066414.1	0.493686	0.318817	0.27607	0.403601	0.288502	0.238435	0.332415	0.161385	-0.398023	0.213211	0.406561		0.452466	0.22675		0.343106	0.225965	0.270909	0.372442	0.29951	0.300572		0.123645			0.277182	0.249686	0.248312		0.609137				23	1	0.214767	0.319716	0.454685	3	0
SMESG000066413.1	0.532554	0.386711	0.348069	0.401432	0.372104	0.301069	0.620955			0.353674	0.467865		0.4468	0.259915		0.464899	0.390476	0.330588	0.45823	0.384207						0.454845	0.311235							18	0	0.298762	0.397978	0.45845	3	0
SMESG000066408.1	0.386819	0.208966	0.259925		0.216672			0.354659					0.268261	0.214863		0.190286																		8	0	0.135883	0.19803	0.315472	3	0
SMESG000066406.1	0.314377	0.283634	0.285771			0.323812																												4	0		0.134343	0.15012	2	0
SMESG000066395.1						0.205289																												1	0
SMESG000066383.1	0.356888	0.245215																																2	0		0.129769		1	0
SMESG000066365.1		0.493572																																1	0		0.159412		1	0
SMESG000066362.1			0.332436					0.295662			0.252658	0.322093			0.263611								0.380725											6	0		0.223014		1	0
SMESG000066359.1																																					0.133201		1	0
SMESG000066357.1	0.182481		0.13302			0.229671					0.285538							0.309872			0.567401							0.709431						7	0	0.335179	0.122533		2	0
SMESG000066355.1	0.161009	0.0635907	0.132076	-0.00261661	0.0814391	0.195766	0.309281	0.0432224	-0.429536	0.196867	0.249079	-0.17622		-0.125943	-0.109909	0.113347	0.116061	0.126577		0.0389517	0.26173	-0.241658	-0.105988		-0.0925267	0.15728	0.12098	0.151475						17	8	0.192585	0.114927	0.03766	3	0
SMESG000066344.1	0.556808	0.337	0.350312							0.306826																								4	0		0.232812	0.361056	2	0
SMESG000066343.1	0.326853	0.226494	0.219659		0.275974	0.165863				0.198375	0.22603																							7	0		0.13864	0.115371	2	0
SMESG000066342.1																																					0.0725061		1	0
SMESG000066332.1											0.338993																							1	0		0.0962431	0.268826	2	0
SMESG000066329.1	0.325546	0.337973	0.279821		0.390626					0.3953			0.40156	0.209968		0.199468																		8	0		0.21609	0.289166	2	0
SMESG000066317.1																																					0.156547		1	0
SMESG000066314.1																																						0.128133	1	0
SMESG000066313.1																																				-0.132756	-0.0604962		0	2
SMESG000066311.1	0.270038	0.132155	0.177266	0.0755759		0.286292				0.269927	0.347774		0.149009	0.15701		0.244595											0.181516							11	0	0.389089	0.149098	0.247307	3	0
SMESG000066297.1																																					-0.0964036		0	1
SMESG000066296.1																																					0.0744139		1	0
SMESG000066281.1																																				-0.142036		0.0997355	1	1
SMESG000066271.1			-0.612913															-0.339462		-0.183244														0	3	0.388126	-0.28357	-0.348111	1	2
SMESG000066259.1	0.27753	0.149902	0.288282		0.215796	0.344652	0.282767			0.237092	0.240585		0.229508	0.185739		0.257081	0.361765																	12	0	0.285156	0.192978	0.244112	3	0
SMESG000066250.1																																						0.214578	1	0
SMESG000066168.1																																						0.174882	1	0
SMESG000066166.1																																				-0.362255			0	1
SMESG000066154.1																																					0.060153		1	0
SMESG000066132.1																																					0.0825282		1	0
SMESG000066093.1		0.233645																																1	0		0.0930685	0.196019	2	0
SMESG000066091.1																											0.775303							1	0		0.208258		1	0
SMESG000066079.1																																						0.477819	1	0
SMESG000066078.1	0.171155	0.223015	0.18411			0.162051	0.2018	0.267511		0.168489	0.210343	0.163443			0.0943774	0.135497					0.100472		0.319211				0.16799							14	0		0.14251	0.0831584	2	0
SMESG000066067.1	0.259074	0.235794	0.272333		0.396932			0.222151		0.247497	0.178518											0.233029												8	0	0.124695	0.143754	0.284435	3	0
SMESG000066056.1																																					0.0675158		1	0
SMESG000066045.1	0.252634	0.206278	0.170378																															3	0		0.0718004		1	0
SMESG000066039.1			0.122501	-0.116879					-0.15782			-0.162677			-0.122143		-0.134814	-0.0854727							-0.403235									1	7	-0.142827			0	1
SMESG000066035.1	0.124266	0.0817948	0.0937125		0.100684	0.100653	0.216623	0.191929	-0.0526273	0.128035	0.149932	0.184267	0.103795		0.0480712	0.104444	0.0720706	0.116566			0.17079		0.169737				0.101714	0.060333						19	1	0.0307753	0.0772948	0.103132	3	0
SMESG000066029.1	0.272733	0.246231	0.211064	0.0918907	0.222896	0.221085	0.41501	0.471117	0.115906	0.229422	0.313649	0.292477	0.314045	0.104982	0.180137	0.224281	0.158736	0.172821	0.235818	0.153526	0.304839	0.105907	0.429154			0.21433	0.277937	0.224847	0.392884		0.361749	0.555784		29	0	0.183446	0.221598	0.292079	3	0
SMESG000066027.1				-0.15586			0.146734	0.180442			0.0872166	0.14672		-0.141726	-0.0235885				-0.194832	-0.0559321	0.135596		0.0928342		-0.188875									6	6	-0.0405756	-0.021198		0	2
SMESG000066025.1																																					0.415207		1	0
SMESG000066024.1							0.333795	0.463587							0.454653	0.398263																		4	0		0.251048	0.338413	2	0
SMESG000066021.1					0.278207										0.19269	0.289896																		3	0		0.144343	0.153779	2	0
SMESG000066020.1	0.156121	0.0750025	0.109349	-0.0917321	0.182722	0.0976464	0.161058	0.315626	0.148437	0.151258	0.110764	0.124522		0.0622155	0.0833875	0.0778947	0.0747583	0.0512171		0.0854009	0.253448	0.314079	0.128076			0.135258	0.144554	0.139432	0.36573					24	1	0.181152	0.109211	0.242532	3	0
SMESG000066015.1																0.237871																		1	0		0.0845095		1	0
SMESG000065999.1																																					0.106088		1	0
SMESG000065993.1											0.468621											0.539105												2	0		0.212921	0.41246	2	0
SMESG000065963.1																																					0.0649677	0.125178	2	0
SMESG000065959.1	0.156767																																	1	0
SMESG000065952.1												-0.335818																						0	1
SMESG000065951.1																																					-0.188466		0	1
SMESG000065945.1																																					0.0908061	0.138345	2	0
SMESG000065941.1																																				-0.114376			0	1
SMESG000065938.1																																					0.317272		1	0
SMESG000065931.1																																				-0.345724	-0.183979		0	2
SMESG000065921.1	0.266246	0.131766	0.240078		0.240927	0.219923				0.176323	0.26554		0.173911			0.214774	0.27228	0.266545		0.248021						0.352183								13	0	0.240448	0.214953	0.235847	3	0
SMESG000065911.1												-0.336434		-0.49705		-0.336611	-0.350954																	0	4	-0.336423	-0.169737		0	2
SMESG000065902.1																																					0.322797		1	0
SMESG000065901.1	0.231691				0.426755	0.236796										0.237851																		4	0		0.131967		1	0
SMESG000065870.1	0.163739		0.139372	-0.155362	0.218443																													3	1		0.0605448	0.118143	2	0
SMESG000065868.1				-0.221772																														0	1
SMESG000065865.1			-1.29296								-0.37576	-0.462592		-1.13493	-0.347051						-0.406304	-0.320729												0	7	-0.464975	-0.249276	-0.324074	0	3
SMESG000065864.1					0.334486																													1	0
SMESG000065858.1	0.279008	0.207189	0.185638		0.248924	0.192556	0.155908			0.205959	0.154703		0.263617			0.147847																		10	0		0.145193	0.18244	2	0
SMESG000065849.1																				-3.71735														0	1		-0.213136		0	1
SMESG000065837.1																																					0.247784		1	0
SMESG000065732.1																																					-0.0986602		0	1
SMESG000065729.1	0.211818	0.310709																			0.361346													3	0		0.113609	0.162794	2	0
SMESG000065727.1	0.0746197			-0.143723					-0.162605			-0.154849			-0.108888		-0.155214						-0.152346											1	6	-0.103789			0	1
SMESG000065721.1																																					-0.399675		0	1
SMESG000065706.1				-0.277516																														0	1	-0.204495	-0.12183		0	2
SMESG000065681.1																																						-0.0652823	0	1
SMESG000065669.1	0.293567																																	1	0	-0.117697	0.0284591	0.0725388	2	1
SMESG000065665.1									-0.527935			-0.159249							-0.835421	-0.405485														0	4	-0.434259	-0.305734	-0.19629	0	3
SMESG000065663.1															0.390975																			1	0		0.139759		1	0
SMESG000065648.1															-0.252827																			0	1	-0.217273			0	1
SMESG000065615.1																																				-0.167084			0	1
SMESG000065612.1																																					0.0802625	0.245428	2	0
SMESG000065608.1																																					0.0680416		1	0
SMESG000065607.1																																					0.106527		1	0
SMESG000065606.1	0.400109	0.286832	0.244395		0.370698	0.276587								0.190495																				6	0		0.1638	0.225145	2	0
SMESG000065603.1		0.739367	0.71029				0.89326			0.625062																								4	0		0.28799		1	0
SMESG000065597.1	0.353147																																	1	0		0.0531467	0.10058	2	0
SMESG000065586.1																																				-0.158546			0	1
SMESG000065577.1																																					0.0983209		1	0
SMESG000065567.1																																					0.255996	0.365222	2	0
SMESG000065563.1																																				-0.272855	-0.10564		0	2
SMESG000065562.1	0.0750069			-0.171777					-0.176959		-0.0890822	-0.167364		-0.146881	-0.117076	-0.0549361	-0.123644	-0.102358		-0.100991		-0.0897123			-0.214852	-0.107065								1	13	-0.13221	-0.0531954	-0.0379013	0	3
SMESG000065558.1	0.32937	0.225157	0.284832															0.247865																4	0		0.178557		1	0
SMESG000065551.1																																					0.214491	0.227608	2	0
SMESG000065550.1		0.256783	0.298445		0.472445																													3	0		0.204486		1	0
SMESG000065538.1																																					0.09039		1	0
SMESG000065500.1	0.276858		0.18922			0.199413				0.224351																								4	0		0.0723276	0.0983054	2	0
SMESG000065499.1	0.514286	0.276588	0.376944		0.471068																													4	0		0.216909		1	0
SMESG000065495.1								0.39803														0.310451												2	0		0.0920198	0.245993	2	0
SMESG000065482.1		0.329514																																1	0		0.146141		1	0
SMESG000065446.1	0.213114																																	1	0		0.0221614	0.094968	2	0
SMESG000065433.1	0.123687																																	1	0		0.0386653	0.0586713	2	0
SMESG000065430.1																																					0.110961		1	0
SMESG000065428.1										0.356576																								1	0		0.113999		1	0
SMESG000065416.1	0.185013																																	1	0
SMESG000065412.1																																					0.0948718	0.111068	2	0
SMESG000065409.1	0.149431		0.160174	0.254603				0.236681							0.161704																			5	0		0.170843	0.240839	2	0
SMESG000065404.1																																				-0.278851			0	1
SMESG000065388.1																	-0.335926																	0	1	-0.22754	-0.0966043		0	2
SMESG000065386.1																																					0.0651867		1	0
SMESG000065363.1	0.385506	0.283701	0.23695		0.368113	0.217189	0.215046	0.295782		0.343408	0.414331		0.374037	0.21225		0.300513	0.258234	0.293879		0.223539		0.265913				0.241571	0.221707							18	0	0.282804	0.267109	0.337032	3	0
SMESG000065361.1																																					0.0781258	0.136061	2	0
SMESG000065349.1																																				-0.42488	-0.155561		0	2
SMESG000065348.1																																				-0.317412			0	1
SMESG000065344.1												-0.365905		-0.522885																				0	2	-0.189116	-0.145382		0	2
SMESG000065343.1		0.214623	0.225279																															2	0		0.0508643	0.0722264	2	0
SMESG000065334.1														-0.186311																				0	1		-0.0379138		0	1
SMESG000065325.1	0.195311	0.129568	0.118856		0.167118	0.1005				0.114221			0.100026	0.083497							0.186225	0.153762												10	0		0.0723152	0.0843492	2	0
SMESG000065324.1	0.302541		0.189066				0.236814				0.186254	0.183357			0.202403																			6	0		0.114817	0.155406	2	0
SMESG000065309.1																																					0.281894		1	0
SMESG000065271.1																																					0.0289873		1	0
SMESG000065264.1	0.223516	0.151424	0.195282		0.14261	0.161048					0.165861					0.217651		0.16779																8	0		0.144488	0.104506	2	0
SMESG000065255.1																																						0.257899	1	0
SMESG000065254.1							0.468742						0.183092			0.0885838		-0.0753989			0.613158		0.151151		0.499584									6	1	0.339986	0.0435799	-0.244391	2	1
SMESG000065245.1																																						-0.497357	0	1
SMESG000065238.1	0.610834	0.268449																																2	0		0.180406	0.31117	2	0
SMESG000065235.1																																				-0.163613			0	1
SMESG000065233.1															-0.554846																			0	1	-0.689942	-0.282341	-0.824732	0	3
SMESG000065196.1																																					0.122398		1	0
SMESG000065189.1																																					0.155205		1	0
SMESG000065184.1																																				-0.73302	-0.264056		0	2
SMESG000065173.1																																				-0.17012			0	1
SMESG000065171.1	0.32353	0.348054																																2	0		0.121011	0.144639	2	0
SMESG000065132.1																																					0.488117		1	0
SMESG000065130.1	0.235618																																	1	0
SMESG000065125.1																																				-0.202423			0	1
SMESG000065116.1																																					0.236714		1	0
SMESG000065112.1																																				-0.408743	-0.241294		0	2
SMESG000065084.1	0.281479				0.450346																													2	0		0.0796376		1	0
SMESG000065083.1																																					0.112153		1	0
SMESG000065082.1																																					0.102881		1	0
SMESG000065078.1	0.216155	0.16345																																2	0		0.152179	0.194375	2	0
SMESG000065075.1			0.095288	-0.16732	0.102045	-0.0387021			-0.11791			-0.17238		-0.121692	-0.162043	-0.128775	-0.170252	-0.104052		-0.104129			-0.144859	-0.631889										2	12	-0.165963	-0.00244545	0.0354778	1	2
SMESG000065064.1																																					0.129469		1	0
SMESG000065056.1																										-0.201749	-0.225776							0	2	-0.1199	-0.0862769	-0.111736	0	3
SMESG000065054.1				-0.278363																														0	1	-0.141214			0	1
SMESG000065035.1	0.433969	0.214873																																2	0		0.140663	0.158034	2	0
SMESG000065026.1									-0.63717																									0	1	-0.385437	-0.250611		0	2
SMESG000065022.1									-0.334146			-0.356827				-0.282409																		0	3	-0.363936	-0.196508	-0.212351	0	3
SMESG000065015.1				-0.360453																														0	1	-0.260736	-0.0633425		0	2
SMESG000065011.1	0.255824		0.218665		0.371365						0.163395																							4	0		0.135693	0.116231	2	0
SMESG000064986.1																																					-0.153921		0	1
SMESG000064985.1	0.137388	0.0836802	0.166052		0.198067																													4	0	-0.0573043	0.0394605	0.0641068	2	1
SMESG000064983.1	0.260086	0.261364																																2	0		0.0244613	0.147384	2	0
SMESG000064981.1			0.332743																															1	0		0.154032	0.275902	2	0
SMESG000064966.1					0.449879																													1	0		0.0916964	0.0625301	2	0
SMESG000064953.1																																					0.0397365	0.0297254	2	0
SMESG000064945.1																																					0.0630736		1	0
SMESG000064943.1																																					0.119896	0.115502	2	0
SMESG000064939.1	0.448943	0.458794	0.342461		0.514974	0.287462				0.463845				0.323595		0.426102																		8	0	0.340808	0.327916		2	0
SMESG000064914.1	0.317836	0.290888																																2	0		0.118708	0.165305	2	0
SMESG000064905.1																																					0.145934	0.222451	2	0
SMESG000064892.1	0.344928	0.370938																																2	0		0.149028	0.162691	2	0
SMESG000064891.1																																				-0.17299	-0.0569459		0	2
SMESG000064881.1	0.300406	0.340238												0.326755																				3	0		0.215171	0.24382	2	0
SMESG000064880.1																							0.300331											1	0		0.0579409		1	0
SMESG000064878.1		0.30446																																1	0		0.178774	0.255079	2	0
SMESG000064836.1	0.211655	0.119049	0.166863			0.136929					0.0909113																							5	0		0.0661426	0.0934817	2	0
SMESG000064833.1																																					0.233584		1	0
SMESG000064829.1	0.472302	0.367936																																2	0	0.490279	0.352525		2	0
SMESG000064827.1				-0.255021																														0	1	-0.207057	-0.0755716		0	2
SMESG000064805.1																																					-0.28948		0	1
SMESG000064795.1	0.249363	0.22003			0.370269	0.201181	0.211561	0.623396	0.27203		0.219132	0.25458			0.21814	0.168041	0.167538			0.211569		0.37153			0.337592	0.281945								16	0	0.302533	0.180889	0.417107	3	0
SMESG000064788.1																																					0.0882458		1	0
SMESG000064757.1																																					-0.318063		0	1
SMESG000064750.1		0.145897																																1	0		0.0718802	0.135613	2	0
SMESG000064743.1	0.552292	0.207345	0.252282			0.267274		0.407364		0.315855				0.335882																				7	0	0.174573	0.249737	0.282779	3	0
SMESG000064735.1				-0.265273																														0	1	-0.140016	-0.0705213		0	2
SMESG000064720.1					0.458374																													1	0		0.045949		1	0
SMESG000064715.1	0.302649					0.192563	0.255114	0.298436													0.250587													5	0	0.136408	0.134293	0.223498	3	0
SMESG000064712.1																																					0.0689777		1	0
SMESG000064707.1																																				-0.255968			0	1
SMESG000064697.1													-0.468948																					0	1		-0.0776528		0	1
SMESG000064691.1																																					0.1552		1	0
SMESG000064689.1																						0.246164												1	0
SMESG000064676.1				-0.679317																														0	1		-0.232877		0	1
SMESG000064674.1																																					0.0575235	0.0950697	2	0
SMESG000064664.1																																					0.236767		1	0
SMESG000064621.1																																					0.0234366		1	0
SMESG000064614.1	0.217994	0.154408	0.187728		0.207488	0.178828				0.167491	0.143829		0.163626																					8	0		0.119425	0.142873	2	0
SMESG000064601.1																																					-0.142541		0	1
SMESG000064593.1	0.225562		0.142421		0.191863																													3	0	-0.10206	0.0714419		1	1
SMESG000064592.1																																					0.10987		1	0
SMESG000064584.1																																				-0.192866	0.0166952		1	1
SMESG000064580.1	0.116238													-0.162429																				1	1		-0.0324775		0	1
SMESG000064574.1									-0.599037											-0.406682														0	2		-0.140774		0	1
SMESG000064566.1								0.348493																										1	0		0.19896		1	0
SMESG000064565.1			0.374498																															1	0		0.174601		1	0
SMESG000064560.1																																					0.120472		1	0
SMESG000064550.1	0.248018	0.308777																																2	0		0.0865321		1	0
SMESG000064546.1																																				-0.170736	0.0641863		1	1
SMESG000064528.1				-0.463163													-0.354259			-0.453997														0	3	-0.480534	-0.187236		0	2
SMESG000064523.1																																					-0.124617		0	1
SMESG000064519.1																																					0.107797		1	0
SMESG000064518.1																																					0.0780391		1	0
SMESG000064512.1				-0.132987					-0.123607		-0.0540905		-0.0370767			-0.0650133	-0.106864	-0.0796372	-0.163759						-0.284406									0	9	-0.0804402	-0.0418473		0	2
SMESG000064498.1				-0.272868											-0.267524																			0	2	-0.168489	-0.0695111		0	2
SMESG000064479.1																						0.363909												1	0		0.120006	0.205291	2	0
SMESG000064462.1																																					0.127727		1	0
SMESG000064459.1																																				-3.17312			0	1
SMESG000064458.1		0.130399																																1	0		0.0947877		1	0
SMESG000064457.1																																					0.103135		1	0
SMESG000064435.1																																				-0.775989			0	1
SMESG000064425.1		0.180043																																1	0		0.0893144		1	0
SMESG000064415.1						0.475581																												1	0		0.139482		1	0
SMESG000064400.1																																						0.229642	1	0
SMESG000064397.1	0.519963	0.465535	0.396585		0.346338	0.410373		0.446554		0.546112	0.387666		0.52258	0.446675		0.409775	0.374903	0.349882			0.413875	0.498458					0.44531							16	0	0.394928	0.381908	0.559812	3	0
SMESG000064395.1																																					0.101346		1	0
SMESG000064394.1	0.221225												0.176116																					2	0	-0.0742628	0.0383747		1	1
SMESG000064381.1								-0.202977				-0.199476														-0.235935								0	3	-0.367292	-0.120266	-0.225991	0	3
SMESG000064372.1				-0.194633													-0.200139	-0.130906																0	3	-0.13983	-0.039448		0	2
SMESG000064369.1																																				-0.239525			0	1
SMESG000064358.1	0.35	0.183938	0.274383							0.222946																								4	0		0.132025	0.230857	2	0
SMESG000064355.1	0.305801	0.346292																																2	0		0.100804		1	0
SMESG000064350.1																																					0.0555217		1	0
SMESG000064344.1																																					0.104498	0.163425	2	0
SMESG000064337.1																																					0.0560735	0.135112	2	0
SMESG000064331.1																																				-0.258348			0	1
SMESG000064328.1				-0.246846																														0	1
SMESG000064322.1		0.358989																																1	0		0.154376		1	0
SMESG000064318.1																																				-0.275854			0	1
SMESG000064312.1																																					0.240498		1	0
SMESG000064311.1		0.340504																																1	0		0.109501		1	0
SMESG000064292.1	0.581233																																	1	0
SMESG000064284.1					0.177418										-0.0859968																			1	1	-0.096386	0.0244457		1	1
SMESG000064269.1																																					0.0977045		1	0
SMESG000064258.1				-0.31623																														0	1		-0.0861865		0	1
SMESG000064253.1		0.253308																																1	0		0.107063	0.0882129	2	0
SMESG000064231.1	0.23777				0.238994																													2	0	0.14106	0.150049	0.234144	3	0
SMESG000064220.1	0.273754																																	1	0		0.0645288		1	0
SMESG000064212.1																																					-0.199516		0	1
SMESG000064206.1																																					0.10191		1	0
SMESG000064203.1																																					0.106427	0.228741	2	0
SMESG000064169.1	0.194921	0.128785	0.125876		0.14696	0.0816218		0.0831722	-0.156454	0.0929195			0.0989519																					8	1	-0.0406505	0.0382177	0.0481786	2	1
SMESG000064165.1	0.242415	0.231087	0.243077		0.372081	0.182208	0.209743				0.183866																							7	0		0.145869	0.205745	2	0
SMESG000064161.1	0.261434	0.127681	0.141841		0.198425	0.128984	0.116029	0.160944		0.1859	0.123355																							9	0		0.0911807	0.122039	2	0
SMESG000064151.1	0.291436	0.253053	0.266913			0.167645				0.193616																								5	0		0.130071	0.143177	2	0
SMESG000064147.1																																						0.0789575	1	0
SMESG000064137.1	0.155872							-0.530113	-0.573013					-0.198639	-0.473054																			1	4	-0.29461		-0.172327	0	2
SMESG000064135.1					0.129323				-0.52186						-0.345042																			1	2	-0.178329	0.0350413		1	1
SMESG000064133.1																																				-0.147706			0	1
SMESG000064126.1				-0.149788										-0.246827			-0.225984						0.201065											1	3	-0.117198	-0.0511492		0	2
SMESG000064122.1	0.715081																																	1	0		0.231667		1	0
SMESG000064116.1																																					0.09947		1	0
SMESG000064101.1																																					-0.164251		0	1
SMESG000064100.1																																					0.131781		1	0
SMESG000064097.1													0.699002																					1	0
SMESG000064093.1	0.166409		0.122848	-0.140182	0.174744	0.131962			-0.253234																									4	2		0.0371515	0.0953541	2	0
SMESG000064091.1		0.213407						0.211736	0.174347				0.207739																					4	0	-0.0814213	0.0685955	0.0839193	2	1
SMESG000064082.1			0.152185					0.255184					0.184219		0.358853	0.161279							0.255843											6	0		0.133732	0.0813392	2	0
SMESG000064076.1																																				-0.150568	-0.0671954	-0.190661	0	3
SMESG000064055.1				-0.285664																														0	1	-0.183356	-0.0826152		0	2
SMESG000064050.1									-1.25963																									0	1	-0.971308	-0.732397		0	2
SMESG000064045.1				-0.338582											-0.184151																			0	2	-0.188118	-0.0804064		0	2
SMESG000064035.1																																					0.110743	0.233061	2	0
SMESG000064034.1	0.31722																																	1	0		0.0912543	0.16215	2	0
SMESG000064028.1	0.446236												0.599606																					2	0		0.176991		1	0
SMESG000064001.1																																					0.0923871		1	0
SMESG000063995.1																																				-0.198867	-0.0526011		0	2
SMESG000063974.1																																					-0.258626		0	1
SMESG000063960.1																																				-0.428216			0	1
SMESG000063938.1																																					0.169904	0.340476	2	0
SMESG000063933.1	0.451355																																	1	0		0.0555186		1	0
SMESG000063924.1		0.191786																																1	0		0.0138647		1	0
SMESG000063920.1																																				-0.374958			0	1
SMESG000063903.1																																					0.0681982		1	0
SMESG000063885.1								0.495379							0.516019								0.631898											3	0		0.28326	0.312217	2	0
SMESG000063866.1	0.16258		0.104832					0.318374			0.15328											0.21137												5	0		0.109195	0.149818	2	0
SMESG000063850.1		0.781582																																1	0		0.16957		1	0
SMESG000063826.1																																				-0.240213		-0.178084	0	2
SMESG000063825.1	0.181321																																	1	0		-0.0137219	0.0938845	1	1
SMESG000063821.1												-0.548075																						0	1		-0.139142		0	1
SMESG000063817.1	0.339949	0.188889								0.226686	0.167557		0.245217																					5	0		0.124331	0.0724904	2	0
SMESG000063809.1			0.132446																															1	0
SMESG000063789.1																																					-0.162985		0	1
SMESG000063769.1			0.266902			0.342247	0.313477																											3	0		0.160719	0.194522	2	0
SMESG000063658.1																																				-0.10195	0.0205393	0.0626049	2	1
SMESG000063653.1				-0.156863																														0	1
SMESG000063640.1																	-0.153783																	0	1	-0.105806	-0.0597187		0	2
SMESG000063633.1	0.288872	0.280381		0.254616		0.322259	0.372483				0.281305		0.346569				0.301387		0.411176	0.35609														10	0		0.54331	0.420187	2	0
SMESG000063624.1																																					-0.0939976		0	1
SMESG000063621.1																																						3.28567	1	0
SMESG000063617.1					0.357125											0.251683																		2	0		0.126544	0.184148	2	0
SMESG000063598.1				-0.274838								-0.312055				-0.24935	-0.259004																	0	4	-0.155172	-0.123851		0	2
SMESG000063597.1																																				-1.28227			0	1
SMESG000063593.1		0.249313	0.198406		0.29638	0.229419				0.192421								0.470433										0.422355						7	0		0.226117	0.171199	2	0
SMESG000063589.1																																					-0.137841		0	1
SMESG000063585.1			0.242962		0.326269						0.30882																							3	0		0.125206	0.217053	2	0
SMESG000063577.1																																					0.0757911		1	0
SMESG000063570.1								0.138938														0.154394	0.166977											3	0		0.0305803	0.107029	2	0
SMESG000063568.1	0.255835	0.166807	0.178928		0.179182	0.1446	0.156462			0.116344	0.179512		0.160827			0.135902																		10	0		0.13627	0.120793	2	0
SMESG000063559.1	0.230456			-0.384171																-0.305014														1	2			0.162771	1	0
SMESG000063553.1	0.503481	0.367147											0.481101									0.4467												4	0	0.238531	0.181046	0.256293	3	0
SMESG000063552.1	0.274147		0.157628																															2	0		0.0461815		1	0
SMESG000063539.1																																					0.133939	0.171207	2	0
SMESG000063523.1																																				-0.175426	-0.105755		0	2
SMESG000063504.1																																				-0.372654	-0.264227		0	2
SMESG000063488.1																																					0.0717459		1	0
SMESG000063473.1																																					0.0863757	0.155199	2	0
SMESG000063470.1																																					-0.174214		0	1
SMESG000063458.1	0.231754		0.147254			0.189457																												3	0
SMESG000063457.1																																					0.0576226		1	0
SMESG000063454.1		0.244657																																1	0		0.161517	0.408843	2	0
SMESG000063448.1																																					0.387267	0.954941	2	0
SMESG000063435.1	0.140841				0.211602		0.124948	0.0755631																										4	0		0.0411069	0.0615788	2	0
SMESG000063434.1																																				-0.280533	-0.127891		0	2
SMESG000063428.1	0.257035																																	1	0		0.0509569		1	0
SMESG000063418.1																																						0.0981799	1	0
SMESG000063405.1																																					-0.232368		0	1
SMESG000063386.1				-0.344259																														0	1	-0.171942			0	1
SMESG000063381.1																																				-0.472219			0	1
SMESG000063380.1								-0.2794																										0	1	-0.321411	-0.156447		0	2
SMESG000063332.1	0.280203		0.220629			0.198775																												3	0		0.133879	0.148144	2	0
SMESG000063308.1																																				-0.414078	-0.165371		0	2
SMESG000063299.1				-0.28834																														0	1	-0.158937			0	1
SMESG000063270.1	0.907861																																	1	0		0.158683		1	0
SMESG000063268.1	0.265174	0.143001	0.20401		0.238172					0.17064																								5	0		0.0949424	0.0836615	2	0
SMESG000063240.1	0.391564		0.300497		0.342619								0.345628																					4	0		0.178008	0.260466	2	0
SMESG000063235.1	0.250101	0.164783																																2	0		0.0615512	0.130921	2	0
SMESG000063232.1																																						0.254894	1	0
SMESG000063221.1	0.278495	0.181803	0.203466		0.16882	0.156105				0.173262	0.102771																							7	0		0.115844	0.1562	2	0
SMESG000063217.1																																						0.313257	1	0
SMESG000063189.1		0.563152								0.561281																								2	0		0.126927	0.263796	2	0
SMESG000063184.1						-1.19822						-0.340499																						0	2		-0.315408		0	1
SMESG000063174.1	0.400997																																	1	0		0.10848	0.167036	2	0
SMESG000063172.1	0.311385	0.166091	0.247527		0.245384					0.225658	0.202953																							6	0		0.118858	0.200205	2	0
SMESG000063165.1				-0.205175																														0	1	-0.194797			0	1
SMESG000063148.1																																					0.045487	0.112889	2	0
SMESG000063142.1	0.186503																																	1	0	-0.118314		0.0838343	1	1
SMESG000063135.1																																					0.071795		1	0
SMESG000063102.1	0.356988																																	1	0			0.109723	1	0
SMESG000063101.1																																						0.128603	1	0
SMESG000063084.1																																						0.240132	1	0
SMESG000063073.1																																						0.236453	1	0
SMESG000063043.1	0.297684	0.255484	0.204364			0.195673																												4	0		0.0973841	0.120104	2	0
SMESG000063039.1	0.228458		0.152649							0.268416																								3	0		0.0616832	0.110315	2	0
SMESG000063035.1	0.336047				0.374158																													2	0		0.0565117	0.108324	2	0
SMESG000062999.1																																				-0.192935		0.165093	1	1
SMESG000062995.1								0.337798							0.377006																			2	0			0.306987	1	0
SMESG000062993.1	0.297244	0.19469	0.240416		0.280116	0.208029				0.176405				0.18468																				7	0	0.129841	0.130336	0.22524	3	0
SMESG000062986.1		0.287057	0.315087		0.415368	0.306654	0.561073	0.583957		0.25895	0.2904	0.0871241			0.143237	0.428091	0.492266	0.363253			0.2993	0.464572	0.525447			0.375711		0.529798			0.667406			19	0	0.218033	0.465554	0.405698	3	0
SMESG000062983.1			0.304524																															1	0	-0.200878			0	1
SMESG000062974.1				-0.195691	0.174403																													1	1		-0.0288359		0	1
SMESG000062971.1	0.0967425	-0.0367638	0.137052	-0.0800497	0.0863926	0.237963	0.368416	0.114314	-0.425922	0.14885	0.271345	-0.127047		-0.0373398	-0.141902	0.104538		0.106795			0.261712	-0.194644	-0.177062			0.124984	0.109325		0.408405					14	8	0.285942	0.0519653	0.0452836	3	0
SMESG000062960.1	0.17965																																	1	0		0.0255085		1	0
SMESG000062944.1				-0.209314																														0	1			0.091647	1	0
SMESG000062943.1	0.0540836	-0.0882717	-0.0744664	-0.322623		-0.064149	-0.0701089	0.213605	-0.237591	-0.123835	-0.0448667	-0.200318	-0.125271	-0.113855	-0.263171	-0.0896063	-0.184022	-0.153304	-0.123218	-0.165513		0.0686254	-0.207629	-0.61197	-0.0481491		-0.107696	-0.119419						3	22	-0.0727143	-0.0946521	0.129784	1	2
SMESG000062942.1		0.446647				0.576484																												2	0	0.581426	0.313945	0.373575	3	0
SMESG000062929.1																																					-0.412014		0	1
SMESG000062924.1	0.297311		0.232691		0.316517					0.252228	0.24043																							5	0		0.132504	0.108176	2	0
SMESG000062920.1			0.518404																															1	0		0.173591	0.201416	2	0
SMESG000062916.1																																				-0.562109			0	1
SMESG000062904.1																																				-0.148122	0.116051		1	1
SMESG000062902.1																																				-0.313479			0	1
SMESG000062901.1																																					-0.197347		0	1
SMESG000062897.1				0.423398															0.849873															2	0	-0.39152	0.32254	0.831615	2	1
SMESG000062896.1	0.202167			0.444106				0.196757	0.00485822				0.306311		-0.0740141				0.720203															6	1	-0.364692	0.376592	0.737393	2	1
SMESG000062893.1				-0.28942																														0	1
SMESG000062887.1			0.226989																															1	0		0.023575	0.117017	2	0
SMESG000062868.1	0.331554	0.276479	0.304085	0.107465	0.338394	0.253116	0.186888	0.2023		0.25407	0.221733	0.133548	0.307795	0.217929	0.146407	0.175367	0.0863417	0.129392		0.0955434	0.123802	0.138131	0.185233			0.0967245	0.191931	0.114135				0.288901		25	0		0.204447	0.220104	2	0
SMESG000062853.1																																					-2.28571		0	1
SMESG000062842.1	0.263778																																	1	0		0.0724852	0.195017	2	0
SMESG000062841.1	0.177809	0.203169	0.272125		0.21642																													4	0		0.119921	0.130475	2	0
SMESG000062837.1																																					-0.0876144		0	1
SMESG000062836.1	0.0246632	-0.114026		-0.270758		-0.153504						-0.108479	-0.178978	-0.122713	-0.288603		-0.191185		-0.209983		0.17471	0.151487	-0.167645	-1.11052										3	11	-0.218613	-0.0388793	0.0207103	1	2
SMESG000062826.1																					-0.249764													0	1	-0.0273168	-0.29943	-0.111088	0	3
SMESG000062821.1																																					0.088506		1	0
SMESG000062817.1						0.213882																												1	0		0.0492121	0.183654	2	0
SMESG000062814.1																					-0.326787													0	1		-0.454871	-0.420069	0	2
SMESG000062806.1				-0.386548																														0	1		0.0757464		1	0
SMESG000062803.1	0.251384	0.158316	0.201426		0.281149																													4	0		0.106667	0.107791	2	0
SMESG000062801.1		0.329475	0.422596																															2	0		0.0224435		1	0
SMESG000062792.1	0.133297	0.0705449	0.118211	-0.00789355		0.198526	0.23313		-0.412967	0.0783056	0.230604	-0.166124			-0.209416	0.117367				0.0822222	0.15427	-0.211551												10	5	0.223065	0.0685443	0.051626	3	0
SMESG000062784.1	0.310654					0.329525	0.287329																											3	0		0.1241	0.154372	2	0
SMESG000062783.1																																					0.135957	0.181991	2	0
SMESG000062760.1																																				-0.192795			0	1
SMESG000062750.1	0.21023	0.200273	0.206752		0.275006	0.333932				0.195288	0.283845		0.250652			0.280093		0.35553																10	0		0.238352	0.35128	2	0
SMESG000062749.1																																					0.112323	0.19197	2	0
SMESG000062747.1																																					0.131531		1	0
SMESG000062746.1	0.0678614			-0.161301	0.0584539				-0.292384		-0.0606051	-0.193836		-0.108406	-0.0885487		-0.10519	-0.0879166	-0.178162	-0.123039	-0.0999226	-0.138076			-0.246096	-0.119193								2	14	-0.1635	-0.050704	-0.054831	0	3
SMESG000062744.1																																				-0.337396	-0.0771175	-0.233568	0	3
SMESG000062743.1				-0.309684					-0.388342			-0.226367																						0	3	-0.140372	-0.0935115	-0.0995795	0	3
SMESG000062742.1				-0.214101													-0.161288																	0	2	-0.075984	-0.0180532		0	2
SMESG000062740.1	-0.38384	-0.293357	-0.367137	-0.368208				-0.216925	-0.274122		-0.453744	-0.385115	-0.365011	-0.399067	-0.147154	-0.260685	-0.303352	-0.215672	-0.786312	-0.310223	-0.196377	-0.231956				-0.230407	-0.326872							0	20	-0.381792	-0.438597	-0.274346	0	3
[truncated: 6,783 more rows]

## Sheet: 36hpa-3dpa
Differentially expressed genes list of comparison between 3 dpa and 36 hpa individuals. The comparison were performed for each SPC cluster and each region (each column), only genes (each row) with significant differences were included in this table. Values represent log10(norm_foldchange), and a positive value means up-regulated in the second stage while a negtive value means down-regulated in th…
	SPC clusters																																				region
[truncated: 11,030 more rows]

## Sheet: 3dpa-5dpa
Differentially expressed genes list of comparison between 5 dpa and 3 dpa individuals. The comparison were performed for each SPC cluster and each region (each column), only genes (each row) with significant differences were included in this table. Values represent log10(norm_foldchange), and a positive value means up-regulated in the second stage while a negtive value means down-regulated in the…
[truncated: 10,876 more rows]

[truncated: 5 more sheets: 5dpa-7dpa, 7dpa-10dpa, 10dpa-14dpa, blastema highly expressed, clustering DEGs]
