# Supplementary material for: 4D single-cell spatial transcriptomics reveals dynamic morphogenetic gradients and regenerative domains in planarians
Source: Gigascience. 2026 May 22;15:giag064. doi: 10.1093/gigascience/giag064 (PMC13273413; doi:10.1093/gigascience/giag064)
Supplement: giag064_Supplemental_Files [file giag064_Supplemental_Files.zip › data S3.xlsx]

## Sheet: AP pattern in uninjured
Spatial pattern classification of genes in planarian individual. Cluster ID list for PCGs along the A/P axis for uninjured individual. Cluster ID was labeled as the same order of clusters in Figure.
gene	uninjured
SMESG000000003.1
SMESG000000013.1
SMESG000000017.1
SMESG000000022.1	3
SMESG000000023.1	13
SMESG000000025.1
SMESG000000041.1	16
SMESG000000044.1	9
SMESG000000046.1	13
SMESG000000047.1
SMESG000000064.1
SMESG000000068.1
SMESG000000071.1
SMESG000000077.1	16
SMESG000000088.1	13
SMESG000000089.1	12
SMESG000000092.1
SMESG000000100.1
SMESG000000110.1
SMESG000000112.1	13
SMESG000000122.1
SMESG000000124.1	13
SMESG000000125.1	13
SMESG000000133.1	13
SMESG000000150.1
SMESG000000161.1	13
SMESG000000164.1	13
SMESG000000166.1
SMESG000000173.1	11
SMESG000000190.1
SMESG000000192.1
SMESG000000209.1	15
SMESG000000214.1	13
SMESG000000215.1	5
SMESG000000216.1
SMESG000000218.1
SMESG000000242.1	16
SMESG000000245.1
SMESG000000254.1
SMESG000000273.1	5
SMESG000000283.1
SMESG000000357.1	13
SMESG000000375.1
SMESG000000377.1
SMESG000000378.1	8
SMESG000000381.1
SMESG000000382.1
SMESG000000384.1	5
SMESG000000388.1	13
SMESG000000410.1	9
SMESG000000426.1
SMESG000000427.1	4
SMESG000000436.1
SMESG000000452.1
SMESG000000478.1	13
SMESG000000487.1
SMESG000000488.1	11
SMESG000000489.1
SMESG000000493.1	13
SMESG000000502.1	16
SMESG000000507.1	5
SMESG000000508.1	4
SMESG000000518.1	12
SMESG000000522.1
SMESG000000525.1
SMESG000000527.1
SMESG000000528.1
SMESG000000533.1	13
SMESG000000539.1	13
SMESG000000553.1	15
SMESG000000555.1	15
SMESG000000584.1	12
SMESG000000587.1	14
SMESG000000593.1	13
SMESG000000601.1
SMESG000000602.1
SMESG000000603.1
SMESG000000606.1
SMESG000000628.1
SMESG000000629.1	8
SMESG000000631.1	13
SMESG000000637.1	13
SMESG000000638.1
SMESG000000646.1	1
SMESG000000650.1	13
SMESG000000653.1
SMESG000000678.1
SMESG000000679.1
SMESG000000680.1
SMESG000000681.1	13
SMESG000000687.1	12
SMESG000000695.1
SMESG000000702.1
SMESG000000703.1
SMESG000000707.1	14
SMESG000000709.1
SMESG000000713.1
SMESG000000717.1
SMESG000000720.1	16
SMESG000000730.1	5
SMESG000000740.1
SMESG000000749.1	13
SMESG000000754.1
SMESG000000761.1
SMESG000000764.1	13
SMESG000000769.1
SMESG000000776.1	13
SMESG000000802.1	5
SMESG000000804.1
SMESG000000812.1
SMESG000000832.1
SMESG000000833.1	13
SMESG000000836.1
SMESG000000839.1
SMESG000000843.1	13
SMESG000000844.1
SMESG000000854.1	3
SMESG000000860.1
SMESG000000881.1	11
SMESG000000883.1	13
SMESG000000888.1
SMESG000000892.1
SMESG000000893.1
SMESG000000903.1	9
SMESG000000915.1	14
SMESG000000923.1
SMESG000000926.1
SMESG000000928.1
SMESG000000950.1	2
SMESG000000954.1
SMESG000000956.1
SMESG000000959.1	13
SMESG000000960.1	13
SMESG000000962.1
SMESG000000964.1
SMESG000000990.1	13
SMESG000000991.1	16
SMESG000000993.1	13
SMESG000000998.1
SMESG000001038.1	13
SMESG000001039.1	13
SMESG000001052.1
SMESG000001053.1
SMESG000001054.1
SMESG000001060.1	13
SMESG000001062.1
SMESG000001073.1
SMESG000001081.1
SMESG000001086.1	13
SMESG000001129.1	13
SMESG000001137.1
SMESG000001141.1	9
SMESG000001147.1	13
SMESG000001158.1	13
SMESG000001197.1
SMESG000001202.1	13
SMESG000001218.1	9
SMESG000001227.1	15
SMESG000001228.1
SMESG000001245.1
SMESG000001248.1
SMESG000001252.1
SMESG000001254.1	11
SMESG000001257.1
SMESG000001261.1
SMESG000001266.1
SMESG000001279.1	13
SMESG000001280.1	16
SMESG000001289.1	2
SMESG000001290.1
SMESG000001303.1
SMESG000001306.1
SMESG000001313.1	13
SMESG000001316.1
SMESG000001324.1	13
SMESG000001337.1
SMESG000001341.1	13
SMESG000001359.1
SMESG000001362.1
SMESG000001364.1
SMESG000001376.1
SMESG000001427.1
SMESG000001429.1	13
SMESG000001433.1
SMESG000001434.1
SMESG000001435.1
SMESG000001436.1	13
SMESG000001437.1
SMESG000001455.1	13
SMESG000001466.1	13
SMESG000001471.1
SMESG000001493.1
SMESG000001495.1	13
SMESG000001496.1	13
SMESG000001506.1
SMESG000001510.1
SMESG000001529.1	13
SMESG000001540.1	16
SMESG000001542.1
SMESG000001555.1
SMESG000001556.1	13
SMESG000001561.1	9
SMESG000001585.1	11
SMESG000001588.1	15
SMESG000001590.1	13
SMESG000001596.1
SMESG000001612.1	7
SMESG000001618.1
SMESG000001621.1	13
SMESG000001624.1
SMESG000001632.1	3
SMESG000001644.1
SMESG000001662.1	13
SMESG000001671.1	12
SMESG000001673.1
SMESG000001686.1	13
SMESG000001687.1	11
SMESG000001693.1	13
SMESG000001696.1	13
SMESG000001722.1
SMESG000001723.1
SMESG000001729.1	13
SMESG000001730.1
SMESG000001731.1	15
SMESG000001733.1
SMESG000001734.1
SMESG000001750.1	15
SMESG000001751.1
SMESG000001774.1
SMESG000001775.1	5
SMESG000001789.1	5
SMESG000001793.1
SMESG000001799.1	5
SMESG000001807.1
SMESG000001813.1	13
SMESG000001848.1	12
SMESG000001878.1
SMESG000001889.1	13
SMESG000001897.1
SMESG000001939.1	11
SMESG000001942.1	11
SMESG000001945.1	13
SMESG000001953.1
SMESG000001954.1
SMESG000001959.1	14
SMESG000001972.1
SMESG000001975.1
SMESG000002011.1
SMESG000002020.1	13
SMESG000002021.1	13
SMESG000002022.1	13
SMESG000002025.1
SMESG000002030.1
SMESG000002032.1	14
SMESG000002033.1
SMESG000002040.1	16
SMESG000002053.1	13
SMESG000002054.1	16
SMESG000002055.1
SMESG000002057.1
SMESG000002058.1	11
SMESG000002059.1
SMESG000002063.1	5
SMESG000002069.1	13
SMESG000002071.1
SMESG000002072.1	11
SMESG000002074.1	11
SMESG000002091.1
SMESG000002106.1
SMESG000002107.1
SMESG000002124.1	13
SMESG000002127.1	13
SMESG000002128.1	5
SMESG000002129.1	13
SMESG000002138.1
SMESG000002145.1
SMESG000002146.1	13
SMESG000002152.1
SMESG000002155.1
SMESG000002157.1
SMESG000002159.1
SMESG000002162.1
SMESG000002168.1
SMESG000002176.1
SMESG000002177.1	5
SMESG000002187.1	16
SMESG000002190.1
SMESG000002192.1
SMESG000002195.1	13
SMESG000002199.1	11
SMESG000002213.1	11
SMESG000002217.1
SMESG000002226.1
SMESG000002232.1	13
SMESG000002236.1	10
SMESG000002297.1
SMESG000002323.1
SMESG000002351.1
SMESG000002374.1
SMESG000002387.1
SMESG000002410.1	13
SMESG000002416.1
SMESG000002441.1	16
SMESG000002442.1	13
SMESG000002444.1
SMESG000002498.1	13
SMESG000002530.1	5
SMESG000002533.1	13
SMESG000002538.1	11
SMESG000002539.1
SMESG000002541.1
SMESG000002556.1	13
SMESG000002557.1	9
SMESG000002559.1
SMESG000002560.1	9
SMESG000002561.1
SMESG000002563.1	8
SMESG000002567.1	5
SMESG000002571.1
SMESG000002573.1	8
SMESG000002574.1	13
SMESG000002576.1	11
SMESG000002586.1
SMESG000002613.1
SMESG000002616.1
SMESG000002617.1	13
SMESG000002631.1
SMESG000002633.1	13
SMESG000002648.1	13
SMESG000002662.1
SMESG000002665.1
SMESG000002668.1
SMESG000002680.1	13
SMESG000002681.1	13
SMESG000002693.1	12
SMESG000002697.1	7
SMESG000002712.1	9
SMESG000002722.1	12
SMESG000002728.1
SMESG000002733.1	12
SMESG000002740.1
SMESG000002742.1	13
SMESG000002765.1
SMESG000002770.1
SMESG000002774.1	15
SMESG000002779.1	13
SMESG000002782.1	13
SMESG000002783.1
SMESG000002785.1	13
SMESG000002786.1
SMESG000002793.1	13
SMESG000002794.1
SMESG000002805.1
SMESG000002813.1	13
SMESG000002829.1	13
SMESG000002830.1
SMESG000002834.1	2
SMESG000002835.1	13
SMESG000002836.1
SMESG000002848.1
SMESG000002849.1
SMESG000002851.1
SMESG000002855.1	15
SMESG000002858.1	13
SMESG000002875.1
SMESG000002876.1
SMESG000002877.1	16
SMESG000002878.1
SMESG000002882.1	13
SMESG000002883.1	5
SMESG000002888.1	13
SMESG000002889.1	16
SMESG000002890.1	5
SMESG000002896.1	13
SMESG000002898.1
SMESG000002900.1	5
SMESG000002904.1
SMESG000002905.1	13
SMESG000002907.1	9
SMESG000002913.1
SMESG000002915.1
SMESG000002923.1
SMESG000002927.1
SMESG000002928.1	13
SMESG000002929.1	16
SMESG000002943.1
SMESG000002944.1
SMESG000002956.1
SMESG000002960.1
SMESG000002961.1	5
SMESG000002966.1	16
SMESG000002981.1	14
SMESG000002990.1
SMESG000002991.1	13
SMESG000002994.1	13
SMESG000003005.1	13
SMESG000003011.1
SMESG000003019.1	13
SMESG000003020.1
SMESG000003033.1	5
SMESG000003045.1	13
SMESG000003083.1
SMESG000003085.1	13
SMESG000003087.1
SMESG000003090.1
SMESG000003093.1
SMESG000003106.1	13
SMESG000003109.1	13
SMESG000003113.1
SMESG000003115.1	16
SMESG000003119.1	13
SMESG000003129.1	13
SMESG000003135.1	9
SMESG000003158.1
SMESG000003163.1	13
SMESG000003171.1	13
SMESG000003172.1
SMESG000003184.1
SMESG000003195.1	11
SMESG000003215.1
SMESG000003216.1	8
SMESG000003228.1	13
SMESG000003246.1	12
SMESG000003261.1
SMESG000003270.1	13
SMESG000003271.1
SMESG000003282.1
SMESG000003287.1
SMESG000003297.1
SMESG000003311.1
SMESG000003316.1	13
SMESG000003320.1
SMESG000003328.1
SMESG000003338.1
SMESG000003359.1
SMESG000003363.1	13
SMESG000003366.1
SMESG000003368.1
SMESG000003380.1	9
SMESG000003388.1
SMESG000003389.1	2
SMESG000003391.1
SMESG000003395.1	13
SMESG000003397.1	2
SMESG000003408.1	13
SMESG000003425.1	13
SMESG000003436.1	13
SMESG000003437.1	13
SMESG000003447.1	16
SMESG000003449.1	14
SMESG000003459.1	13
SMESG000003463.1	13
SMESG000003465.1
SMESG000003467.1	13
SMESG000003469.1	13
SMESG000003471.1
SMESG000003492.1
SMESG000003513.1	16
SMESG000003528.1
SMESG000003548.1
SMESG000003549.1	12
SMESG000003551.1
SMESG000003563.1	13
SMESG000003564.1	13
SMESG000003565.1	2
SMESG000003566.1	13
SMESG000003567.1
SMESG000003588.1	5
SMESG000003593.1	16
SMESG000003594.1	14
SMESG000003596.1
SMESG000003619.1	11
SMESG000003622.1
SMESG000003631.1
SMESG000003633.1
SMESG000003663.1
SMESG000003670.1
SMESG000003690.1
SMESG000003695.1	16
SMESG000003705.1	13
SMESG000003706.1	16
SMESG000003710.1
SMESG000003715.1	13
SMESG000003718.1
SMESG000003750.1
SMESG000003757.1	13
SMESG000003775.1
SMESG000003780.1	13
SMESG000003786.1
SMESG000003787.1
SMESG000003788.1
SMESG000003789.1
SMESG000003797.1	13
SMESG000003798.1
SMESG000003800.1
SMESG000003807.1	14
SMESG000003810.1
SMESG000003811.1	2
SMESG000003813.1	14
SMESG000003824.1	11
SMESG000003825.1	13
SMESG000003827.1	7
SMESG000003831.1
SMESG000003832.1	13
SMESG000003836.1
SMESG000003841.1	13
SMESG000003842.1
SMESG000003855.1
SMESG000003862.1	11
SMESG000003867.1
SMESG000003878.1
SMESG000003887.1
SMESG000003891.1
SMESG000003895.1
SMESG000003898.1
SMESG000003902.1
SMESG000003935.1
SMESG000003943.1
SMESG000003944.1	13
SMESG000003946.1	13
SMESG000003948.1
SMESG000003951.1	13
SMESG000003953.1
SMESG000003955.1
SMESG000003961.1	15
SMESG000003965.1	13
SMESG000003970.1
SMESG000003979.1	10
SMESG000003984.1	16
SMESG000003985.1	13
SMESG000003989.1	13
SMESG000003990.1	15
SMESG000003991.1
SMESG000004004.1
SMESG000004014.1
SMESG000004026.1	15
SMESG000004048.1	13
SMESG000004049.1
SMESG000004060.1
SMESG000004062.1	5
SMESG000004065.1
SMESG000004091.1	11
SMESG000004109.1	13
SMESG000004121.1
SMESG000004126.1
SMESG000004130.1	13
SMESG000004138.1	11
SMESG000004141.1	5
SMESG000004147.1
SMESG000004163.1	14
SMESG000004164.1
SMESG000004166.1	13
SMESG000004184.1	5
SMESG000004185.1
SMESG000004186.1	11
SMESG000004188.1
SMESG000004193.1	7
SMESG000004207.1	13
SMESG000004213.1	4
SMESG000004218.1
SMESG000004221.1
SMESG000004222.1	13
SMESG000004225.1
SMESG000004239.1	8
SMESG000004244.1
SMESG000004247.1
SMESG000004248.1
SMESG000004267.1	14
SMESG000004287.1
SMESG000004295.1	15
SMESG000004300.1
SMESG000004302.1
SMESG000004329.1	13
SMESG000004351.1	11
SMESG000004374.1	8
SMESG000004379.1
SMESG000004391.1	13
SMESG000004399.1	14
SMESG000004402.1
SMESG000004411.1
SMESG000004423.1
SMESG000004451.1
SMESG000004453.1
SMESG000004454.1
SMESG000004456.1	13
SMESG000004465.1	13
SMESG000004467.1
SMESG000004468.1	15
SMESG000004475.1	13
SMESG000004477.1
SMESG000004478.1
SMESG000004479.1
SMESG000004480.1
SMESG000004483.1
SMESG000004485.1	13
SMESG000004497.1
SMESG000004500.1	13
SMESG000004511.1	13
SMESG000004512.1	13
SMESG000004514.1	12
SMESG000004519.1	16
SMESG000004532.1	7
SMESG000004536.1
SMESG000004538.1
SMESG000004585.1
SMESG000004587.1	12
SMESG000004588.1	13
SMESG000004604.1
SMESG000004605.1
SMESG000004613.1
SMESG000004618.1	2
SMESG000004625.1	13
SMESG000004626.1
SMESG000004629.1
SMESG000004630.1	2
SMESG000004631.1	7
SMESG000004636.1	13
SMESG000004641.1	13
SMESG000004643.1	13
SMESG000004654.1
SMESG000004656.1
SMESG000004659.1	13
SMESG000004675.1
SMESG000004697.1	13
SMESG000004705.1	13
SMESG000004734.1
SMESG000004737.1	16
SMESG000004753.1	13
SMESG000004754.1	13
SMESG000004755.1
SMESG000004763.1
SMESG000004781.1	5
SMESG000004803.1	11
SMESG000004804.1	5
SMESG000004815.1
SMESG000004820.1	11
SMESG000004835.1	13
SMESG000004840.1	12
SMESG000004841.1	15
SMESG000004846.1	13
SMESG000004863.1	13
SMESG000004865.1
SMESG000004871.1	13
SMESG000004877.1
SMESG000004883.1	14
SMESG000004884.1
SMESG000004885.1
SMESG000004900.1
SMESG000004903.1	4
SMESG000004906.1	5
SMESG000004908.1
SMESG000004911.1
SMESG000004912.1	5
SMESG000004921.1
SMESG000004927.1
SMESG000004930.1
SMESG000004941.1	13
SMESG000004948.1	13
SMESG000004951.1	3
SMESG000004953.1
SMESG000004955.1
SMESG000004969.1
SMESG000004970.1
SMESG000004973.1	13
SMESG000004977.1
SMESG000004978.1	16
SMESG000004979.1	13
SMESG000004980.1
SMESG000004981.1	12
SMESG000004983.1
SMESG000004984.1
SMESG000004992.1	13
SMESG000004996.1
SMESG000004998.1	13
SMESG000005000.1
SMESG000005001.1	9
SMESG000005002.1	9
SMESG000005005.1	12
SMESG000005006.1	13
SMESG000005007.1	16
SMESG000005009.1
SMESG000005012.1
SMESG000005013.1	5
SMESG000005014.1	13
SMESG000005015.1	16
SMESG000005018.1	3
SMESG000005022.1
SMESG000005023.1
SMESG000005026.1
SMESG000005027.1
SMESG000005035.1	13
SMESG000005043.1	13
SMESG000005044.1
SMESG000005048.1
SMESG000005049.1	16
SMESG000005055.1	13
SMESG000005057.1
SMESG000005058.1	13
SMESG000005061.1	13
SMESG000005064.1	13
SMESG000005066.1	13
SMESG000005077.1
SMESG000005080.1
SMESG000005087.1	16
SMESG000005090.1	13
SMESG000005102.1
SMESG000005104.1	13
SMESG000005116.1
SMESG000005122.1	13
SMESG000005125.1	13
SMESG000005130.1	13
SMESG000005136.1	14
SMESG000005138.1
SMESG000005140.1
SMESG000005145.1	15
SMESG000005152.1	13
SMESG000005153.1
SMESG000005159.1	13
SMESG000005161.1
SMESG000005164.1	8
SMESG000005178.1
SMESG000005182.1	13
SMESG000005183.1	15
SMESG000005188.1
SMESG000005194.1
SMESG000005216.1	13
SMESG000005237.1
SMESG000005243.1	12
SMESG000005249.1
SMESG000005261.1
SMESG000005262.1
SMESG000005263.1	13
SMESG000005271.1	13
SMESG000005275.1
SMESG000005277.1	13
SMESG000005279.1	5
SMESG000005283.1
SMESG000005286.1	13
SMESG000005290.1
SMESG000005291.1
SMESG000005292.1	12
SMESG000005296.1	14
SMESG000005300.1
SMESG000005301.1
SMESG000005304.1	13
SMESG000005323.1
SMESG000005330.1
SMESG000005331.1
SMESG000005347.1
SMESG000005357.1	14
SMESG000005358.1	13
SMESG000005361.1	13
SMESG000005371.1
SMESG000005378.1	11
SMESG000005380.1	13
SMESG000005392.1	13
SMESG000005406.1	13
SMESG000005407.1
SMESG000005417.1	13
SMESG000005419.1
SMESG000005424.1
SMESG000005436.1	13
SMESG000005437.1
SMESG000005441.1	5
SMESG000005445.1
SMESG000005468.1	5
SMESG000005474.1
SMESG000005478.1
SMESG000005481.1
SMESG000005484.1	14
SMESG000005493.1	13
SMESG000005505.1	13
SMESG000005510.1
SMESG000005514.1
SMESG000005516.1	2
SMESG000005524.1	16
SMESG000005543.1	13
SMESG000005554.1	13
SMESG000005564.1	3
SMESG000005570.1	5
SMESG000005578.1	12
SMESG000005583.1
SMESG000005586.1	13
SMESG000005587.1
SMESG000005592.1
SMESG000005595.1
SMESG000005601.1
SMESG000005602.1
SMESG000005610.1
SMESG000005619.1
SMESG000005634.1	9
SMESG000005635.1
SMESG000005637.1
SMESG000005640.1	13
SMESG000005654.1	13
SMESG000005655.1
SMESG000005685.1
SMESG000005697.1	13
SMESG000005698.1
SMESG000005704.1	13
SMESG000005712.1
SMESG000005713.1	13
SMESG000005714.1
SMESG000005722.1	14
SMESG000005726.1	9
SMESG000005729.1
SMESG000005730.1
SMESG000005732.1
SMESG000005752.1	13
SMESG000005753.1	13
SMESG000005754.1	11
SMESG000005760.1	13
SMESG000005762.1	11
SMESG000005764.1
SMESG000005787.1	13
SMESG000005801.1	13
SMESG000005805.1
SMESG000005815.1
SMESG000005838.1
SMESG000005845.1	15
SMESG000005850.1	13
SMESG000005853.1	13
SMESG000005854.1	13
SMESG000005857.1
SMESG000005879.1
SMESG000005882.1	13
SMESG000005887.1	9
SMESG000005888.1
SMESG000005913.1	13
SMESG000005914.1
SMESG000005930.1	16
SMESG000005937.1
SMESG000005938.1	13
SMESG000005941.1
SMESG000005945.1
SMESG000005948.1
SMESG000005952.1
SMESG000005963.1	16
SMESG000005965.1	11
SMESG000005970.1	3
SMESG000005975.1	13
SMESG000005978.1	13
SMESG000005979.1	13
SMESG000005987.1	13
SMESG000005994.1
SMESG000005995.1	13
SMESG000005998.1
SMESG000006000.1	14
SMESG000006006.1
SMESG000006009.1
SMESG000006014.1	13
SMESG000006021.1	13
SMESG000006023.1	14
SMESG000006026.1
SMESG000006030.1
SMESG000006038.1
SMESG000006039.1
SMESG000006040.1	16
SMESG000006044.1
SMESG000006055.1	13
SMESG000006056.1	13
SMESG000006057.1	13
SMESG000006072.1
SMESG000006092.1
SMESG000006104.1
SMESG000006108.1	13
SMESG000006113.1	13
SMESG000006119.1
SMESG000006121.1
SMESG000006146.1	5
SMESG000006147.1	13
SMESG000006149.1
SMESG000006154.1
SMESG000006164.1	13
SMESG000006168.1	13
SMESG000006174.1	11
SMESG000006189.1
SMESG000006205.1	6
SMESG000006213.1	13
SMESG000006218.1
SMESG000006229.1
SMESG000006235.1	13
SMESG000006261.1
SMESG000006262.1
SMESG000006275.1	14
SMESG000006276.1	13
SMESG000006277.1	16
SMESG000006280.1
SMESG000006288.1	13
SMESG000006301.1
SMESG000006310.1
SMESG000006311.1	5
SMESG000006314.1	14
SMESG000006317.1	13
SMESG000006318.1	13
SMESG000006319.1	5
SMESG000006322.1
SMESG000006324.1
SMESG000006325.1
SMESG000006345.1
SMESG000006351.1
SMESG000006379.1
SMESG000006390.1
SMESG000006391.1
SMESG000006412.1
SMESG000006416.1
SMESG000006424.1	13
SMESG000006427.1
SMESG000006448.1
SMESG000006452.1	4
SMESG000006478.1	13
SMESG000006480.1
SMESG000006482.1	13
SMESG000006491.1
SMESG000006496.1
SMESG000006500.1
SMESG000006503.1
SMESG000006521.1	9
SMESG000006523.1
SMESG000006530.1	13
SMESG000006531.1
SMESG000006535.1
SMESG000006541.1	14
SMESG000006550.1	13
SMESG000006557.1
SMESG000006558.1	2
SMESG000006565.1
SMESG000006604.1	4
SMESG000006606.1	13
SMESG000006609.1
SMESG000006615.1	12
SMESG000006643.1
SMESG000006649.1	9
SMESG000006679.1	13
SMESG000006682.1	5
SMESG000006683.1	16
SMESG000006696.1
SMESG000006721.1
SMESG000006725.1	11
SMESG000006741.1
SMESG000006747.1	13
SMESG000006773.1
SMESG000006778.1
SMESG000006779.1	10
SMESG000006781.1
SMESG000006795.1
SMESG000006801.1	12
SMESG000006802.1	15
SMESG000006804.1
SMESG000006806.1	13
SMESG000006807.1
SMESG000006819.1
SMESG000006820.1	3
SMESG000006843.1
SMESG000006853.1	13
SMESG000006858.1	9
SMESG000006894.1	13
SMESG000006902.1
SMESG000006920.1
SMESG000006928.1	3
SMESG000006930.1	5
SMESG000006932.1
SMESG000006940.1	13
SMESG000006948.1	13
SMESG000006950.1
SMESG000006966.1	13
SMESG000006969.1	13
SMESG000006982.1
SMESG000006995.1	13
SMESG000007013.1	9
SMESG000007016.1	11
SMESG000007017.1
SMESG000007019.1	14
SMESG000007020.1
SMESG000007021.1	13
SMESG000007025.1	16
SMESG000007026.1	16
SMESG000007031.1	16
SMESG000007040.1
SMESG000007050.1
SMESG000007054.1
SMESG000007056.1	1
SMESG000007063.1	11
SMESG000007068.1	13
SMESG000007073.1	9
SMESG000007086.1	13
SMESG000007092.1
SMESG000007097.1
SMESG000007103.1
SMESG000007126.1	13
SMESG000007128.1	12
SMESG000007160.1	13
SMESG000007178.1	16
SMESG000007179.1	15
SMESG000007190.1	16
SMESG000007194.1
SMESG000007197.1	13
SMESG000007211.1
SMESG000007221.1	14
SMESG000007225.1	13
SMESG000007226.1
SMESG000007247.1
SMESG000007275.1	13
SMESG000007276.1
SMESG000007281.1
SMESG000007315.1	14
SMESG000007325.1	13
SMESG000007326.1	15
SMESG000007328.1	12
SMESG000007331.1
SMESG000007339.1	13
SMESG000007340.1
SMESG000007344.1	10
SMESG000007359.1	13
SMESG000007398.1
SMESG000007399.1
SMESG000007402.1
SMESG000007405.1	5
SMESG000007460.1
SMESG000007463.1
SMESG000007514.1	13
SMESG000007561.1	13
SMESG000007597.1
SMESG000007603.1
SMESG000007655.1	13
SMESG000007683.1
SMESG000007684.1
SMESG000007685.1	13
SMESG000007686.1
SMESG000007702.1	13
SMESG000007726.1	13
SMESG000007728.1	14
SMESG000007736.1
SMESG000007739.1
SMESG000007747.1
SMESG000007751.1	13
SMESG000007755.1	13
SMESG000007775.1	13
SMESG000007776.1
SMESG000007787.1	16
SMESG000007793.1
SMESG000007797.1
SMESG000007804.1	13
SMESG000007822.1
SMESG000007827.1
SMESG000007847.1
SMESG000007852.1
SMESG000007868.1	13
SMESG000007873.1	13
SMESG000007877.1	13
SMESG000007895.1
SMESG000007903.1
SMESG000007907.1
SMESG000007916.1	11
SMESG000007922.1	16
SMESG000007931.1
SMESG000007956.1
SMESG000007978.1	13
SMESG000007981.1
SMESG000008013.1
SMESG000008014.1	5
SMESG000008022.1	11
SMESG000008037.1	13
SMESG000008044.1
SMESG000008045.1
SMESG000008069.1
SMESG000008070.1	13
SMESG000008077.1
SMESG000008085.1
SMESG000008099.1	13
SMESG000008119.1
SMESG000008146.1
SMESG000008167.1
SMESG000008181.1
SMESG000008183.1	13
SMESG000008184.1	14
SMESG000008188.1
SMESG000008191.1
SMESG000008222.1
SMESG000008267.1
SMESG000008271.1
SMESG000008275.1	13
SMESG000008282.1
SMESG000008297.1
SMESG000008305.1
SMESG000008310.1
SMESG000008312.1
SMESG000008313.1	16
SMESG000008315.1	2
SMESG000008317.1	5
SMESG000008326.1
SMESG000008327.1
SMESG000008328.1
SMESG000008330.1	13
SMESG000008338.1
SMESG000008342.1
SMESG000008374.1
SMESG000008380.1
SMESG000008382.1
SMESG000008387.1	13
SMESG000008414.1
SMESG000008415.1
SMESG000008416.1
SMESG000008455.1	16
SMESG000008460.1	11
SMESG000008494.1	14
SMESG000008500.1	9
SMESG000008503.1	12
SMESG000008532.1	2
SMESG000008533.1
SMESG000008535.1
SMESG000008541.1
SMESG000008550.1	13
SMESG000008561.1
SMESG000008562.1	6
SMESG000008567.1	14
SMESG000008576.1	13
SMESG000008583.1
SMESG000008591.1
SMESG000008595.1	13
SMESG000008612.1	13
SMESG000008613.1	5
SMESG000008614.1	13
SMESG000008619.1	1
SMESG000008630.1
SMESG000008631.1
SMESG000008633.1
SMESG000008641.1
SMESG000008644.1	13
SMESG000008665.1
SMESG000008670.1
SMESG000008675.1
SMESG000008712.1	13
SMESG000008715.1	13
SMESG000008719.1	14
SMESG000008720.1
SMESG000008723.1	13
SMESG000008724.1
SMESG000008737.1	5
SMESG000008751.1	13
SMESG000008756.1
SMESG000008767.1	13
SMESG000008768.1	14
SMESG000008787.1	16
SMESG000008788.1
SMESG000008789.1	7
SMESG000008797.1
SMESG000008798.1	11
SMESG000008818.1	13
SMESG000008825.1
SMESG000008829.1	13
SMESG000008835.1	7
SMESG000008843.1	7
SMESG000008847.1
SMESG000008851.1	13
SMESG000008854.1
SMESG000008856.1
SMESG000008858.1	12
SMESG000008868.1
SMESG000008869.1	14
SMESG000008875.1
SMESG000008878.1	13
SMESG000008883.1	16
SMESG000008885.1	13
SMESG000008901.1	13
SMESG000008911.1	13
SMESG000008919.1	13
SMESG000008937.1
SMESG000008947.1	13
SMESG000008952.1	13
SMESG000008954.1
SMESG000008955.1
SMESG000008958.1
SMESG000008962.1	13
SMESG000008964.1
SMESG000008966.1	9
SMESG000008973.1	16
SMESG000008989.1
SMESG000008990.1
SMESG000008992.1
SMESG000008993.1	13
SMESG000008996.1	13
SMESG000009027.1
SMESG000009032.1	13
SMESG000009033.1	13
SMESG000009052.1	16
SMESG000009075.1	13
SMESG000009083.1
SMESG000009084.1
SMESG000009088.1	3
SMESG000009089.1
SMESG000009090.1
SMESG000009092.1	5
SMESG000009094.1
SMESG000009102.1	14
SMESG000009109.1
SMESG000009115.1	13
SMESG000009120.1
SMESG000009126.1	13
SMESG000009142.1
SMESG000009146.1
SMESG000009159.1	10
SMESG000009162.1
SMESG000009171.1
SMESG000009188.1
SMESG000009189.1
SMESG000009195.1
SMESG000009196.1	13
SMESG000009198.1
SMESG000009199.1
SMESG000009204.1	13
SMESG000009208.1
SMESG000009222.1	13
SMESG000009223.1	13
SMESG000009225.1	13
SMESG000009226.1	13
SMESG000009234.1	12
SMESG000009235.1	12
SMESG000009236.1
SMESG000009251.1	13
SMESG000009254.1
SMESG000009269.1	14
SMESG000009276.1
SMESG000009284.1	13
SMESG000009286.1	13
SMESG000009287.1	13
SMESG000009300.1	13
SMESG000009304.1
SMESG000009306.1
SMESG000009315.1	11
SMESG000009335.1	14
SMESG000009337.1
SMESG000009339.1
SMESG000009341.1	13
SMESG000009346.1
SMESG000009351.1	11
SMESG000009365.1	5
SMESG000009367.1	3
SMESG000009387.1	16
SMESG000009389.1
SMESG000009401.1	15
SMESG000009405.1
SMESG000009419.1
SMESG000009423.1
SMESG000009424.1	13
SMESG000009438.1	3
SMESG000009448.1	5
SMESG000009451.1
SMESG000009459.1	15
SMESG000009463.1
SMESG000009484.1
SMESG000009493.1
SMESG000009496.1	13
SMESG000009500.1
SMESG000009509.1	12
SMESG000009515.1	13
SMESG000009519.1
SMESG000009520.1	13
SMESG000009521.1	13
SMESG000009537.1
SMESG000009541.1	13
SMESG000009543.1	13
SMESG000009547.1	16
SMESG000009552.1	13
SMESG000009556.1	15
SMESG000009557.1	13
SMESG000009561.1	5
SMESG000009565.1
SMESG000009577.1	13
SMESG000009578.1
SMESG000009581.1
SMESG000009582.1
SMESG000009583.1	13
SMESG000009585.1	9
SMESG000009621.1	13
SMESG000009635.1
SMESG000009644.1
SMESG000009646.1	13
SMESG000009652.1
SMESG000009674.1	13
SMESG000009719.1
SMESG000009747.1	13
SMESG000009751.1
SMESG000009754.1	11
SMESG000009809.1
SMESG000009833.1
SMESG000009840.1	5
SMESG000009856.1	3
SMESG000009859.1	13
SMESG000009861.1
SMESG000009863.1
SMESG000009872.1	11
SMESG000009873.1
SMESG000009874.1
SMESG000009875.1
SMESG000009877.1	9
SMESG000009878.1	10
SMESG000009880.1
SMESG000009882.1
SMESG000009883.1
SMESG000009884.1	13
SMESG000009885.1	13
SMESG000009895.1
SMESG000009897.1	13
SMESG000009898.1	13
SMESG000009899.1	13
SMESG000009900.1	13
SMESG000009901.1	13
SMESG000009904.1
SMESG000009905.1	13
SMESG000009907.1	15
SMESG000009911.1	5
SMESG000009912.1	13
SMESG000009914.1	13
SMESG000009916.1	15
SMESG000009917.1
SMESG000009918.1
SMESG000009920.1
SMESG000009924.1
SMESG000009931.1	13
SMESG000009938.1	16
SMESG000009941.1	13
SMESG000009943.1	11
SMESG000009946.1
SMESG000009947.1	13
SMESG000009948.1
SMESG000009949.1
SMESG000009951.1	5
SMESG000009952.1
SMESG000009956.1
SMESG000009964.1
SMESG000009965.1	13
SMESG000009966.1
SMESG000009968.1	13
SMESG000009969.1	2
SMESG000009971.1	13
SMESG000009973.1	13
SMESG000009974.1	13
SMESG000009975.1	14
SMESG000009978.1
SMESG000009985.1
SMESG000009986.1
SMESG000009987.1
SMESG000009991.1	11
SMESG000009992.1
SMESG000010003.1
SMESG000010008.1	9
SMESG000010015.1	7
SMESG000010016.1	7
SMESG000010017.1	7
SMESG000010018.1	7
SMESG000010020.1	7
SMESG000010039.1	13
SMESG000010057.1	2
SMESG000010069.1
SMESG000010083.1	11
SMESG000010110.1
SMESG000010136.1
SMESG000010140.1	13
SMESG000010146.1	9
SMESG000010158.1
SMESG000010160.1	15
SMESG000010162.1	13
SMESG000010165.1	2
SMESG000010175.1
SMESG000010198.1
SMESG000010218.1	13
SMESG000010222.1
SMESG000010223.1
SMESG000010224.1
SMESG000010225.1	13
SMESG000010231.1	14
SMESG000010233.1
SMESG000010238.1
SMESG000010240.1	13
SMESG000010241.1	13
SMESG000010244.1
SMESG000010246.1	16
SMESG000010252.1	11
SMESG000010254.1
SMESG000010258.1	13
SMESG000010261.1	11
SMESG000010263.1
SMESG000010270.1	13
SMESG000010284.1
SMESG000010290.1	13
SMESG000010313.1	13
SMESG000010367.1	13
SMESG000010381.1
SMESG000010382.1	13
SMESG000010387.1	13
SMESG000010393.1	15
SMESG000010394.1	13
SMESG000010397.1	13
SMESG000010398.1
SMESG000010400.1	16
SMESG000010404.1	13
SMESG000010406.1	16
SMESG000010407.1
SMESG000010413.1	13
SMESG000010434.1	13
SMESG000010439.1
SMESG000010440.1	13
SMESG000010456.1
SMESG000010458.1
SMESG000010459.1
SMESG000010460.1
SMESG000010465.1	14
SMESG000010467.1
SMESG000010474.1	3
SMESG000010475.1	15
SMESG000010476.1	13
SMESG000010479.1	15
SMESG000010484.1	16
SMESG000010485.1	13
SMESG000010486.1	11
SMESG000010487.1	13
SMESG000010489.1	13
SMESG000010490.1	13
SMESG000010494.1
SMESG000010495.1
SMESG000010501.1	5
SMESG000010503.1	15
SMESG000010513.1
SMESG000010514.1	13
SMESG000010517.1
SMESG000010536.1
SMESG000010541.1
SMESG000010542.1	13
SMESG000010544.1	13
SMESG000010546.1	15
SMESG000010555.1	13
SMESG000010560.1	14
SMESG000010564.1
SMESG000010565.1	13
SMESG000010581.1	13
SMESG000010589.1
SMESG000010590.1	13
SMESG000010598.1
SMESG000010599.1	6
SMESG000010604.1
SMESG000010632.1	13
SMESG000010648.1	13
SMESG000010652.1
SMESG000010654.1
SMESG000010656.1	13
SMESG000010661.1	16
SMESG000010665.1
SMESG000010675.1	13
SMESG000010680.1
SMESG000010700.1	13
SMESG000010709.1
SMESG000010713.1
SMESG000010731.1
SMESG000010732.1	13
SMESG000010733.1	10
SMESG000010756.1
SMESG000010758.1	11
SMESG000010767.1	13
SMESG000010771.1	13
SMESG000010790.1
SMESG000010795.1	9
SMESG000010816.1	13
SMESG000010821.1
SMESG000010822.1
SMESG000010827.1
SMESG000010830.1
SMESG000010914.1
SMESG000010916.1	13
SMESG000010938.1	16
SMESG000010967.1
SMESG000010977.1	13
SMESG000010995.1
SMESG000011002.1	13
SMESG000011003.1	13
SMESG000011011.1	14
SMESG000011014.1	11
SMESG000011015.1	14
SMESG000011024.1	13
SMESG000011025.1
SMESG000011026.1
SMESG000011028.1	5
SMESG000011030.1	2
SMESG000011031.1
SMESG000011033.1	13
SMESG000011037.1	13
SMESG000011056.1	5
SMESG000011088.1
SMESG000011089.1
SMESG000011100.1	13
SMESG000011105.1	13
SMESG000011114.1	15
SMESG000011117.1	16
SMESG000011137.1
SMESG000011147.1
SMESG000011158.1	16
SMESG000011161.1	16
SMESG000011174.1	13
SMESG000011176.1	13
SMESG000011188.1
SMESG000011191.1	13
SMESG000011193.1	13
SMESG000011194.1
SMESG000011215.1
SMESG000011239.1	13
SMESG000011244.1
SMESG000011246.1	13
SMESG000011258.1	13
SMESG000011261.1	2
SMESG000011269.1	2
SMESG000011275.1	2
SMESG000011277.1
SMESG000011293.1	13
SMESG000011330.1	16
SMESG000011334.1	5
SMESG000011356.1
SMESG000011362.1
SMESG000011363.1
SMESG000011366.1
SMESG000011384.1	13
SMESG000011418.1	13
SMESG000011425.1
SMESG000011434.1
SMESG000011445.1
SMESG000011448.1
SMESG000011456.1
SMESG000011457.1
SMESG000011472.1
SMESG000011491.1
SMESG000011514.1	16
SMESG000011523.1
SMESG000011525.1	14
SMESG000011534.1
SMESG000011552.1
SMESG000011555.1	10
SMESG000011558.1	9
SMESG000011577.1
SMESG000011579.1
SMESG000011583.1	9
SMESG000011585.1	15
SMESG000011588.1	16
SMESG000011589.1	15
SMESG000011590.1	13
SMESG000011608.1	11
SMESG000011613.1	13
SMESG000011618.1	12
SMESG000011622.1
SMESG000011627.1
SMESG000011630.1	7
SMESG000011655.1
SMESG000011657.1
SMESG000011666.1	13
SMESG000011673.1	6
SMESG000011684.1	13
SMESG000011704.1
SMESG000011709.1	13
SMESG000011720.1
SMESG000011721.1
SMESG000011723.1
SMESG000011729.1	13
SMESG000011749.1	15
SMESG000011756.1
SMESG000011757.1
SMESG000011782.1
SMESG000011785.1
SMESG000011791.1
SMESG000011793.1
SMESG000011805.1	11
SMESG000011809.1	16
SMESG000011813.1	13
SMESG000011818.1	11
SMESG000011827.1	13
SMESG000011828.1
SMESG000011832.1	15
SMESG000011833.1
SMESG000011834.1
SMESG000011837.1
SMESG000011844.1	1
SMESG000011846.1
SMESG000011857.1	13
SMESG000011859.1	10
SMESG000011864.1
SMESG000011865.1
SMESG000011874.1	13
SMESG000011875.1
SMESG000011884.1
SMESG000011885.1	13
SMESG000011887.1
SMESG000011901.1	11
SMESG000011923.1
SMESG000011949.1
SMESG000011981.1	11
SMESG000011997.1	16
SMESG000011999.1	11
SMESG000012000.1
SMESG000012014.1
SMESG000012025.1	9
SMESG000012028.1
SMESG000012029.1	13
SMESG000012034.1
SMESG000012040.1
SMESG000012047.1
SMESG000012074.1	13
SMESG000012079.1	13
SMESG000012090.1
SMESG000012091.1	13
SMESG000012095.1	11
SMESG000012096.1	13
SMESG000012098.1
SMESG000012105.1
SMESG000012124.1	13
SMESG000012126.1	5
SMESG000012131.1	13
SMESG000012145.1	11
SMESG000012149.1	13
SMESG000012150.1	13
SMESG000012162.1
SMESG000012171.1	13
SMESG000012176.1
SMESG000012193.1	11
SMESG000012194.1	13
SMESG000012202.1
SMESG000012217.1
SMESG000012224.1	13
SMESG000012228.1
SMESG000012235.1	11
SMESG000012251.1	11
SMESG000012252.1	13
SMESG000012254.1
SMESG000012273.1	11
SMESG000012274.1	13
SMESG000012303.1
SMESG000012304.1
SMESG000012330.1
SMESG000012339.1
SMESG000012340.1	14
SMESG000012343.1	13
SMESG000012344.1	5
SMESG000012351.1	14
SMESG000012359.1
SMESG000012362.1	13
SMESG000012375.1	16
SMESG000012423.1
SMESG000012426.1
SMESG000012434.1
SMESG000012441.1	3
SMESG000012448.1	13
SMESG000012454.1
SMESG000012462.1
SMESG000012464.1	14
SMESG000012478.1	2
SMESG000012497.1	13
SMESG000012527.1
SMESG000012532.1	14
SMESG000012538.1
SMESG000012540.1
SMESG000012542.1	13
SMESG000012544.1	13
SMESG000012546.1
SMESG000012548.1
SMESG000012586.1	13
SMESG000012591.1	16
SMESG000012592.1
SMESG000012601.1
SMESG000012606.1
SMESG000012611.1	13
SMESG000012644.1
SMESG000012652.1
SMESG000012656.1
SMESG000012672.1	13
SMESG000012673.1	13
SMESG000012683.1	8
SMESG000012688.1	13
SMESG000012723.1
SMESG000012740.1
SMESG000012741.1
SMESG000012748.1	13
SMESG000012752.1	9
SMESG000012763.1	13
SMESG000012792.1
SMESG000012818.1
SMESG000012824.1
SMESG000012836.1
SMESG000012845.1
SMESG000012851.1	13
SMESG000012867.1	3
SMESG000012868.1	13
SMESG000012897.1	13
SMESG000012908.1	13
SMESG000012911.1	9
SMESG000012912.1	14
SMESG000012917.1	9
SMESG000012918.1	13
SMESG000012920.1	14
SMESG000012934.1	13
SMESG000012940.1	13
SMESG000012946.1	13
SMESG000012956.1
SMESG000012961.1	15
SMESG000012965.1
SMESG000012967.1	13
SMESG000012968.1
SMESG000012973.1	2
SMESG000012999.1	11
SMESG000013006.1
SMESG000013010.1
SMESG000013012.1	13
SMESG000013014.1
SMESG000013016.1
SMESG000013017.1
SMESG000013025.1
SMESG000013036.1	6
SMESG000013041.1
SMESG000013050.1	5
SMESG000013062.1
SMESG000013063.1	9
SMESG000013072.1	13
SMESG000013083.1
SMESG000013089.1
SMESG000013090.1	13
SMESG000013091.1
SMESG000013095.1
SMESG000013099.1
SMESG000013101.1
SMESG000013104.1	13
SMESG000013105.1
SMESG000013107.1	16
SMESG000013112.1	15
SMESG000013126.1	5
SMESG000013135.1
SMESG000013136.1	13
SMESG000013142.1
SMESG000013144.1	1
SMESG000013154.1	4
SMESG000013159.1	13
SMESG000013161.1	12
SMESG000013165.1
SMESG000013168.1	11
SMESG000013169.1	11
SMESG000013170.1	13
SMESG000013207.1	15
SMESG000013213.1	7
SMESG000013228.1
SMESG000013247.1
SMESG000013249.1	13
SMESG000013254.1
SMESG000013266.1	13
SMESG000013267.1	13
SMESG000013289.1	13
SMESG000013290.1	12
SMESG000013292.1
SMESG000013298.1
SMESG000013299.1
SMESG000013300.1
SMESG000013302.1
SMESG000013307.1	13
SMESG000013308.1	5
SMESG000013309.1
SMESG000013311.1
SMESG000013334.1	9
SMESG000013335.1
SMESG000013356.1
SMESG000013361.1	4
SMESG000013369.1	13
SMESG000013370.1
SMESG000013371.1	5
SMESG000013372.1	14
SMESG000013387.1	13
SMESG000013389.1	9
SMESG000013396.1
SMESG000013398.1
SMESG000013406.1
SMESG000013429.1	9
SMESG000013430.1
SMESG000013444.1	13
SMESG000013448.1
SMESG000013460.1	3
SMESG000013476.1	14
SMESG000013482.1	13
SMESG000013490.1	13
SMESG000013495.1
SMESG000013500.1	8
SMESG000013519.1	16
SMESG000013520.1
SMESG000013528.1	13
SMESG000013540.1	14
SMESG000013544.1	11
SMESG000013545.1
SMESG000013556.1
SMESG000013562.1	13
SMESG000013566.1	14
SMESG000013576.1	5
SMESG000013579.1
SMESG000013590.1	13
SMESG000013596.1
SMESG000013599.1	8
SMESG000013604.1	13
SMESG000013622.1
SMESG000013625.1
SMESG000013633.1
SMESG000013634.1	3
SMESG000013641.1	11
SMESG000013662.1	13
SMESG000013664.1	3
SMESG000013668.1	13
SMESG000013673.1
SMESG000013676.1
SMESG000013679.1	13
SMESG000013683.1
SMESG000013693.1
SMESG000013694.1	13
SMESG000013700.1	13
SMESG000013712.1
SMESG000013713.1
SMESG000013715.1
SMESG000013727.1	8
SMESG000013729.1
SMESG000013730.1
SMESG000013731.1	13
SMESG000013737.1	13
SMESG000013738.1	13
SMESG000013743.1
SMESG000013744.1	13
SMESG000013745.1	13
SMESG000013755.1
SMESG000013757.1
SMESG000013765.1	11
SMESG000013769.1	16
SMESG000013773.1
SMESG000013780.1	13
SMESG000013783.1
SMESG000013786.1
SMESG000013792.1	13
SMESG000013800.1
SMESG000013802.1
SMESG000013804.1
SMESG000013806.1
SMESG000013810.1
SMESG000013817.1	13
SMESG000013824.1	13
SMESG000013896.1	13
SMESG000013899.1
SMESG000013900.1	13
SMESG000013903.1
SMESG000013909.1	5
SMESG000013910.1	5
SMESG000013916.1	9
SMESG000013933.1
SMESG000013936.1	13
SMESG000013937.1	13
SMESG000013939.1	13
SMESG000013953.1	13
SMESG000013963.1
SMESG000013964.1	13
SMESG000013976.1
SMESG000014001.1	13
SMESG000014040.1
SMESG000014051.1	14
SMESG000014053.1
SMESG000014054.1
SMESG000014085.1
SMESG000014087.1	3
SMESG000014105.1
SMESG000014107.1
SMESG000014113.1	13
SMESG000014116.1	13
SMESG000014118.1	11
SMESG000014122.1
SMESG000014147.1
SMESG000014152.1	13
SMESG000014159.1
SMESG000014165.1	4
SMESG000014193.1	16
SMESG000014195.1	15
SMESG000014197.1	15
SMESG000014208.1	13
SMESG000014209.1
SMESG000014227.1	13
SMESG000014235.1
SMESG000014239.1	13
SMESG000014241.1	5
SMESG000014251.1
SMESG000014253.1
SMESG000014256.1	14
SMESG000014263.1	13
SMESG000014264.1	13
SMESG000014267.1
SMESG000014287.1	13
SMESG000014289.1
SMESG000014290.1	11
SMESG000014300.1
SMESG000014306.1	12
SMESG000014322.1
SMESG000014323.1
SMESG000014324.1
SMESG000014326.1	6
SMESG000014330.1
SMESG000014339.1
SMESG000014341.1
SMESG000014347.1	13
SMESG000014356.1	13
SMESG000014357.1	13
SMESG000014358.1	13
SMESG000014359.1	13
SMESG000014361.1	15
SMESG000014370.1
SMESG000014372.1	16
SMESG000014373.1	8
SMESG000014374.1
SMESG000014375.1
SMESG000014388.1	13
SMESG000014389.1	13
SMESG000014397.1	16
SMESG000014398.1	13
SMESG000014399.1	5
SMESG000014460.1	12
SMESG000014464.1
SMESG000014465.1
SMESG000014472.1
SMESG000014478.1
SMESG000014479.1	13
SMESG000014480.1
SMESG000014489.1
SMESG000014496.1	16
SMESG000014523.1
SMESG000014532.1
SMESG000014537.1	13
SMESG000014539.1	16
SMESG000014542.1
SMESG000014551.1	13
SMESG000014563.1	5
SMESG000014566.1
SMESG000014577.1	16
SMESG000014578.1
SMESG000014599.1	11
SMESG000014600.1	13
SMESG000014603.1	13
SMESG000014610.1	13
SMESG000014615.1
SMESG000014623.1	13
SMESG000014624.1	5
SMESG000014631.1	12
SMESG000014632.1
SMESG000014641.1	13
SMESG000014644.1	11
SMESG000014647.1
SMESG000014651.1
SMESG000014657.1
SMESG000014669.1	13
SMESG000014671.1
SMESG000014677.1
SMESG000014678.1	5
SMESG000014689.1	13
SMESG000014698.1
SMESG000014700.1
SMESG000014702.1
SMESG000014704.1	13
SMESG000014705.1
SMESG000014706.1	15
SMESG000014709.1	11
SMESG000014712.1
SMESG000014714.1	14
SMESG000014721.1
SMESG000014723.1	13
SMESG000014724.1
SMESG000014728.1	13
SMESG000014730.1
SMESG000014733.1	13
SMESG000014734.1
SMESG000014735.1	7
SMESG000014736.1	5
SMESG000014741.1	13
SMESG000014747.1
SMESG000014754.1
SMESG000014755.1	2
SMESG000014756.1
SMESG000014759.1	13
SMESG000014761.1	13
SMESG000014766.1
SMESG000014769.1	9
SMESG000014774.1	12
SMESG000014775.1
SMESG000014778.1	13
SMESG000014779.1	1
SMESG000014780.1	2
SMESG000014789.1
SMESG000014792.1
SMESG000014794.1	4
SMESG000014795.1
SMESG000014802.1
SMESG000014806.1	13
SMESG000014812.1
SMESG000014824.1	16
SMESG000014825.1	13
SMESG000014828.1
SMESG000014841.1	8
SMESG000014842.1
SMESG000014848.1	16
[truncated: 9,022 more rows]

## Sheet: AP pattern in regenerating
Spatial pattern classification of genes in different planarian individuals. Cluster ID list for PCGs along the A/P axis for regenerating individuals. Cluster ID was labeled corresponding to Fig. 2A.
gene	0hpa	12hpa	36hpa	3dpa	5dpa	7dpa	10dpa	14dpa
SMESG000000003.1	M11	M11	M11	A2	A5	A5		P16
SMESG000000013.1								M11
SMESG000000017.1	A5				P12
SMESG000000022.1	M11
SMESG000000023.1	A5	P16	M11	P14	P16	A5	A1	M8
SMESG000000025.1			A5					M10
SMESG000000041.1	A5		P16	P16	P16		A5
SMESG000000044.1				P14
SMESG000000046.1
SMESG000000047.1								A3
SMESG000000064.1	M11		M11	A4	P16		P12
SMESG000000068.1		P15	P13		P16	A2	P12
SMESG000000071.1					A1
SMESG000000077.1	M11	M10		P14	P16		A2	A3
SMESG000000088.1	P16			P13	M10		P12	M7
SMESG000000089.1	M11		A5	P12		A2		A5
SMESG000000092.1	M11	M11			M6			A1
SMESG000000100.1	A5	A5		A3	P13	A3		A5
SMESG000000110.1	M11	M11	P13	P14	P13	P14	P13
SMESG000000112.1	M11	M11	P14	P16	A4	M11	A2	A5
SMESG000000122.1		P13			P13	P14	P13	P16
SMESG000000124.1	A5	P14	P13	P14	P16	M11	M11	M8
SMESG000000125.1	A5	M11	P13	P15	A2	A5	P12	M11
SMESG000000133.1	M11	P14	P14	P15	P13	P14	P13	P13
SMESG000000150.1	A5		M11	P13	A2	A5	M11	P15
SMESG000000161.1	P14	M11	M11	P14	M11	P13	M11	A5
SMESG000000164.1	M11	P13	P12	P15	P12	P15	P13	A5
SMESG000000166.1						M11		A5
SMESG000000173.1						M9	M9
SMESG000000190.1						P14		P16
SMESG000000192.1								M6
SMESG000000209.1
SMESG000000214.1	M11	A5	M11	P13	P14	P14		P15
SMESG000000215.1	P12	A5	M11	A5		P12	M6
SMESG000000216.1	A5				P12			P15
SMESG000000218.1	M11	P14	P14	P14	M6	P16	A5	A5
SMESG000000242.1					M9
SMESG000000245.1		P14				M11
SMESG000000254.1							P13	M11
SMESG000000273.1							P15
SMESG000000283.1		A5		A5		A5	A5
SMESG000000357.1	M11	M11	P13	P13	P13	A5	P13	P13
SMESG000000375.1								A5
SMESG000000377.1	M11		P12	P14			P12
SMESG000000378.1	M8						M9
SMESG000000381.1					A5
SMESG000000382.1						M11
SMESG000000384.1	M11	P16	P14	A5	A5	A5	A2	A5
SMESG000000388.1		M11	M11	A5
SMESG000000410.1		M11		P16	P16	P13	M11	A3
SMESG000000426.1	M11	M11	P12	P13		P14
SMESG000000427.1		P12	M11	A5
SMESG000000436.1				P16		P13	A2
SMESG000000452.1					P14
SMESG000000478.1
SMESG000000487.1	A5	A5		P15	M11	M11	P12
SMESG000000488.1	M11	P16	M11	P14	A5	P14	P12	A5
SMESG000000489.1				P14	P16
SMESG000000493.1	M11	A5	P14	P13	P13		A2	M6
SMESG000000502.1	A5		M11	P13			M6
SMESG000000507.1	M11	A5	A5	A2	M9	M6	M6
SMESG000000508.1	M11	M11			P16		A2
SMESG000000518.1
SMESG000000522.1		P16	A5	P13	P13	P13	P13	P12
SMESG000000525.1				A4				A5
SMESG000000527.1		P16	P13	P16
SMESG000000528.1					A5
SMESG000000533.1	A5		M11	P13	P12		P12	P12
SMESG000000539.1	M11	P14	P14	P13	M11	M10	M11	M11
SMESG000000553.1		P14	P15		P15	P15	P15
SMESG000000555.1				P12
SMESG000000584.1			P12			P12
SMESG000000587.1				P14
SMESG000000593.1	M11		P15		P13	P13		P13
SMESG000000601.1		M11
SMESG000000602.1								A2
SMESG000000603.1				P16			M11	M8
SMESG000000606.1				A3	P15			M8
SMESG000000628.1					A2	P16	A5	P16
SMESG000000629.1	A5					M8	M9
SMESG000000631.1	M11	M11	M11	P13	P14	P14	P13	P13
SMESG000000637.1			M11
SMESG000000638.1							P13
SMESG000000646.1	M11	M11	P14	P13	P14	A5	P15
SMESG000000650.1	M11	P16	P14	P14	P14	M10	P12	A5
SMESG000000653.1			A5			A5
SMESG000000678.1	M11		P16	A5	A5	P16	A5	M6
SMESG000000679.1				P12			A1
SMESG000000680.1				P13				M6
SMESG000000681.1	M11		P12	P12	P12	P15	P12	P12
SMESG000000687.1
SMESG000000695.1		P14	M11	P12			M11	M10
SMESG000000702.1						A5
SMESG000000703.1				P16				A5
SMESG000000707.1	M11	P15	A5	M11	P13	A5	M11	A5
SMESG000000709.1		P13					P13	A1
SMESG000000713.1		P14					P13
SMESG000000717.1					P12		P12	P12
SMESG000000720.1	M11			A2
SMESG000000730.1	A5	A5	A5	A5	A5	M9	M9	M6
SMESG000000740.1			P13		M11	P15		A5
SMESG000000749.1	M11		M11	A5			M11	A5
SMESG000000754.1							P13
SMESG000000761.1	M11	P13	P15	P13				P13
SMESG000000764.1	M11	P13	P14	P13	P13	P14	P13	M11
SMESG000000769.1								P12
SMESG000000776.1	M11	P16	A2	P14	P14	P16	P13	M11
SMESG000000802.1						P16		P16
SMESG000000804.1			M11	P13	P13	A5
SMESG000000812.1		P15		P12
SMESG000000832.1		P13		P13			P13	P13
SMESG000000833.1	M11	P14	P14		P13
SMESG000000836.1			A5		P13			P15
SMESG000000839.1	P14							M11
SMESG000000843.1	M11	M11	P13	P14	P14	P15	P12	A5
SMESG000000844.1		P14			P16			M8
SMESG000000854.1	M11	M11		A2			A2	M9
SMESG000000860.1				A5				A5
SMESG000000881.1	M11	A5	M11	P12
SMESG000000883.1	M11	M11	P15	P13	P13	P16	P13	P13
SMESG000000888.1	P14	P14	M11		P12	A5		A1
SMESG000000892.1					P14
SMESG000000893.1	M11		P14	P14	P15	P15
SMESG000000903.1					A5	P13	M11	M10
SMESG000000915.1
SMESG000000923.1	M11	P16			P13	A4	P15	P16
SMESG000000926.1						P14	P13
SMESG000000928.1								M8
SMESG000000950.1
SMESG000000954.1					P13		M11
SMESG000000956.1					P12		P12
SMESG000000959.1			P15		P13	P14		P15
SMESG000000960.1			P14			P14		P15
SMESG000000962.1	P14		P13		P14	M11
SMESG000000964.1	M11							M11
SMESG000000990.1	P14	A5	P12	P12	P14	M11	P12	A5
SMESG000000991.1	A5	P13	M11	P16		P14	M11
SMESG000000993.1	M11	P14	P13	P13	P13	P13	P13	P15
SMESG000000998.1		P16				M11		P12
SMESG000001038.1	M11	A5	P13	P14	P13
SMESG000001039.1	M11		M11	P14		P13		P13
SMESG000001052.1	M11	M11			P13			A5
SMESG000001053.1	M11			P14		P14		A5
SMESG000001054.1	M11	M11		P13	P13	P14	P13	P12
SMESG000001060.1	M11			M7		P16	A1
SMESG000001062.1			P14	A2		A5		P15
SMESG000001073.1			M11	P13			M6
SMESG000001081.1						A5
SMESG000001086.1		P16		P13	P16	M11	P15	P13
SMESG000001129.1			P16
SMESG000001137.1	M11		P15		M11	A2	P12	A5
SMESG000001141.1	M11	M11	P12	P16	A2		M6
SMESG000001147.1	M11		P12		P15		P12	A5
SMESG000001158.1	M11		P12		P12	P12	P12
SMESG000001197.1		A5						P13
SMESG000001202.1		P14	A5	P13		P15	P12	P12
SMESG000001218.1					A5
SMESG000001227.1	P14	P13	P15	P15	P14		P14
SMESG000001228.1					A5
SMESG000001245.1			A5			A5		A5
SMESG000001248.1			A5			M10		M10
SMESG000001252.1	M11		P16	A2	A5	A3	A5	A5
SMESG000001254.1	M11	M7
SMESG000001257.1	A5
SMESG000001261.1						A5
SMESG000001266.1					P13
SMESG000001279.1	M11		P13			P14	P14	P15
SMESG000001280.1	M11	P16	P14	P14	A3	A2	P12	M11
SMESG000001289.1
SMESG000001290.1					M11			A5
SMESG000001303.1				P14
SMESG000001306.1								M10
SMESG000001313.1	M11	P15				P13	M11
SMESG000001316.1		M11		P13	P13	P13	P13	M11
SMESG000001324.1			A2					P14
SMESG000001337.1		P14				A5	P12	A5
SMESG000001341.1	M11		P12	P14	P15	P14	P12
SMESG000001359.1	M11		P13		P12		P12
SMESG000001362.1					A5
SMESG000001364.1	M11	P14	M11	M11	P16	M11		M8
SMESG000001376.1						A2		A5
SMESG000001427.1					A4
SMESG000001429.1	M11	P13	M11	P13	P13	P13	P13	P12
SMESG000001433.1	M11	M11	M11	P13	P13	P14	P12	P15
SMESG000001434.1	M11	P13				P14	M11
SMESG000001435.1		P14	P15	P16	P16	M11
SMESG000001436.1	M11		M11	P14
SMESG000001437.1								P15
SMESG000001455.1	M11	P15			P13		P12
SMESG000001466.1	M11	P13	P13	P13	P13	P13	P13	P13
SMESG000001471.1						A5		A3
SMESG000001493.1			A5		M11
SMESG000001495.1	M11					P12	P13
SMESG000001496.1
SMESG000001506.1							A5
SMESG000001510.1					P13
SMESG000001529.1	A5	P14	A3	M11	M11	A5	P13	A5
SMESG000001540.1	M11
SMESG000001542.1	M11	P14	M8		A4	A1	M11
SMESG000001555.1								A5
SMESG000001556.1	A5	M11	M11	M11	P16	A5	P13
SMESG000001561.1	M11	P14	M11	P12	M11	M10	P12	M10
SMESG000001585.1	P14	M11	A5	A4	A5		A5
SMESG000001588.1	M11	M11	P13	P14	M11	P14	M11
SMESG000001590.1	M11	P14		A3	M9	P15	P13	A5
SMESG000001596.1			P15			P12		P12
SMESG000001612.1							M10
SMESG000001618.1						P15		A5
SMESG000001621.1	M11	P16	P14	P14	P13	P13	P13	P13
SMESG000001624.1			P14		P12		P13
SMESG000001632.1	M11			P16		A2
SMESG000001644.1	M11	P16	A5	A5
SMESG000001662.1
SMESG000001671.1			M11	P15	P12		P12
SMESG000001673.1						M11
SMESG000001686.1	P14	M11	P14	P13	P13	P15	P13	P13
SMESG000001687.1	P14	P16		P13	P13		M11	M11
SMESG000001693.1	M11	M11	P15		P13	P13	P13	P13
SMESG000001696.1	M11		P12	P12	P13	P12	P12	P12
SMESG000001722.1	M11	P15	A2	P13				P16
SMESG000001723.1	A5	A5	A5		A5	A5	M11
SMESG000001729.1	A5	M11	P12	P15	P13	M11		P12
SMESG000001730.1								M11
SMESG000001731.1	M11			P14	P15	P14	P12
SMESG000001733.1						A5
SMESG000001734.1	M11			P12				P12
SMESG000001750.1			P15
SMESG000001751.1						A5
SMESG000001774.1	A5	A5	A5	A5	A5	A5	A5	P16
SMESG000001775.1
SMESG000001789.1	A5	A5	A5	A5	A5	A5	A5	A2
SMESG000001793.1	M11		P15	P16			M11
SMESG000001799.1				A5
SMESG000001807.1	M11	P14		P13				P13
SMESG000001813.1	M11	P13	P14	P15	A5	P14	P12	P14
SMESG000001848.1	M11		P12	P15	P12	P12		P12
SMESG000001878.1		P14
SMESG000001889.1	M11	P13		P14	P13
SMESG000001897.1						P14		M11
SMESG000001939.1	A5	M8	M8	P14	A5	A5	A5	P16
SMESG000001942.1
SMESG000001945.1	M11	P14	P15	P16	P12	P14	P15	P13
SMESG000001953.1	A5			A5	A5	A5	A2
SMESG000001954.1	M11	M9		P13				M11
SMESG000001959.1	A5	P15	M11	P14	P13	A4	M11	A5
SMESG000001972.1								A5
SMESG000001975.1		P14	P16	P14	A5	A3
SMESG000002011.1		M11		P15	P12	P13		M11
SMESG000002020.1	A5	M11	P15	A5	P14	P13	P12	A5
SMESG000002021.1	M11	P14	P14	P14	P13	P14	P13	A2
SMESG000002022.1		A5	P14				P13	P12
SMESG000002025.1	M11	P14			P13			M11
SMESG000002030.1			P15		P12
SMESG000002032.1
SMESG000002033.1				P16				A2
SMESG000002040.1
SMESG000002053.1	M11	P14	M11	P15	P13		P13	P15
SMESG000002054.1	P14				A3
SMESG000002055.1	M11	M11	P15		P16		P13	P15
SMESG000002057.1	M11	P15	P12	P13	P13	P12	P12	P12
SMESG000002058.1	M11	P13	P12		M11	P16	P13
SMESG000002059.1	M11					P12	P12	M11
SMESG000002063.1					M6
SMESG000002069.1	M11	M11	M11	P13	M11	P13	M11	P13
SMESG000002071.1								P16
SMESG000002072.1
SMESG000002074.1	P14	M11	P15	P16	P16	P15		P15
SMESG000002091.1						P13		A5
SMESG000002106.1							M11
SMESG000002107.1	M11	P13	P13	P14			M11
SMESG000002124.1	M11	M11	P16	P14	M11	P13	P12	A5
SMESG000002127.1	A5	P14	P13	P13	P13	P13	P13	P13
SMESG000002128.1	M11
SMESG000002129.1	M11	M11	P15		P13	P15	P13
SMESG000002138.1								M8
SMESG000002145.1				P15		P16		A5
SMESG000002146.1	M11	A5	A5	P14	P13	P15	P13	P16
SMESG000002152.1	M11	P16	A5	P15	P16	A5	A5	A5
SMESG000002155.1	M11	P13		M11	P15	P14	M11	P15
SMESG000002157.1	M11		P13
SMESG000002159.1	M11		P14	A4		A3
SMESG000002162.1						A2
SMESG000002168.1							P12
SMESG000002176.1								P15
SMESG000002177.1	A5		A5	P14
SMESG000002187.1	M11	P14	P16			A5
SMESG000002190.1	M11		P15			A3		M8
SMESG000002192.1						M11		A5
SMESG000002195.1
SMESG000002199.1	M11	P14	M11	A5	P14	A2	M11	P16
SMESG000002213.1	M11		M6
SMESG000002217.1								M11
SMESG000002226.1	M11	P15	P14	P14	P13
SMESG000002232.1	M11	M11	P12	P14	A1	P13	P13	P13
SMESG000002236.1							P16	P16
SMESG000002297.1	M11
SMESG000002323.1		A5	A5		P12
SMESG000002351.1	M11	M11		P13		P13	P13
SMESG000002374.1	M11		P16	A5	A4	A5		M8
SMESG000002387.1								A5
SMESG000002410.1	M11				P12	P12		P12
SMESG000002416.1			A5
SMESG000002441.1
SMESG000002442.1	P14	P13	P14	P14	P13	P13	M11	A1
SMESG000002444.1		A5		P13			P12
SMESG000002498.1	A5	A5	P15	P13	P13	M11	P12	M11
SMESG000002530.1		P14
SMESG000002533.1	M11	P12	A4	P14	M11	P14	M11	A5
SMESG000002538.1	M11	M11	P15	P13	M11	M10	M11	A5
SMESG000002539.1	P14		P14		A4	P16
SMESG000002541.1			P12			P13
SMESG000002556.1	M11	A5	M11	P14	P13	P14	P13	A5
SMESG000002557.1	M11	P14	P14	P14	P16	M10	M11	M10
SMESG000002559.1	A5
SMESG000002560.1
SMESG000002561.1								A3
SMESG000002563.1		P14	A5
SMESG000002567.1	P13
SMESG000002571.1	M11	M11	A5	A5	A4	P16	A5	A5
SMESG000002573.1
SMESG000002574.1	M11	M11	P13	P13	P15	A5	P12	A2
SMESG000002576.1
SMESG000002586.1	A5	A3	A5	A5	A2	A5	A5	A3
SMESG000002613.1								A5
SMESG000002616.1		P14				P14
SMESG000002617.1	M11	P14	P12	M11	P14	M11	M11
SMESG000002631.1		P14		P14	M11
SMESG000002633.1	M11	P14	P13	P14	P13	P14	P12	M11
SMESG000002648.1	M11	M11		P13	P13	M11	P12
SMESG000002662.1								A3
SMESG000002665.1		A5		A4	A5
SMESG000002668.1								A2
SMESG000002680.1	M11	P14	M11			P13	M11	M11
SMESG000002681.1			M8			M11	M11	M6
SMESG000002693.1							P12
SMESG000002697.1	M11	M11	M11	A5	P16	M7	M11	A5
SMESG000002712.1	M11	P15	P14	P14	P12	P13	P12	A5
SMESG000002722.1	M11	P15	P12				P12	P12
SMESG000002728.1								A5
SMESG000002733.1
SMESG000002740.1		M11	P15		P12	M11		A5
SMESG000002742.1	P14		M11	P12	P12	P12	P12	P15
SMESG000002765.1		P14	A5
SMESG000002770.1	M11	A5	P14	P15		P14	P12	P12
SMESG000002774.1	P12	P15	M11	P14			M11	A1
SMESG000002779.1							M11	M11
SMESG000002782.1	M11	P13	P14	P13	P13	P13	P13	M11
SMESG000002783.1						A5
SMESG000002785.1	M11	A5	A5	A5	M11	A5	A5	A5
SMESG000002786.1								P13
SMESG000002793.1			P15		M11		M11
SMESG000002794.1						P14		M11
SMESG000002805.1						A5
SMESG000002813.1	M11	P14	P15	P14	P13	M11	M11	P13
SMESG000002829.1	P14	M11	P15	P14	P13	M11	P12	A1
SMESG000002830.1								M11
SMESG000002834.1	M11			P16		A5	P13
SMESG000002835.1	M11	M11	P13	P14		P12
SMESG000002836.1	M11		A5
SMESG000002848.1					A5			A5
SMESG000002849.1	A5	P14	M11		M11	M8	M11	M10
SMESG000002851.1	M11					A3
SMESG000002855.1	M11			M9
SMESG000002858.1	M11	P14	P15	P13			P12
SMESG000002875.1					A4
SMESG000002876.1						A5
SMESG000002877.1
SMESG000002878.1		P15	A2	P13	P13		M11
SMESG000002882.1	M11			P14	P13
SMESG000002883.1		A5		A5
SMESG000002888.1		M11	P15				P13	P13
SMESG000002889.1	M11	P15	P14	P14	P16	P14	P12
SMESG000002890.1	A5	A5	M8	A5	A5	A5	A5	A5
SMESG000002896.1	P12	P14	P13	P14	P15	P14	P13	P13
SMESG000002898.1								A5
SMESG000002900.1	M11		M11		M11	M11	M11
SMESG000002904.1								A5
SMESG000002905.1	M11	P14	P12	P12		P12	P12
SMESG000002907.1				P16	P16	M10	P16	P16
SMESG000002913.1	M11	P14	A5	A5	A5	A5	A5	A5
SMESG000002915.1	A5	P14
SMESG000002923.1	M11	M11	P12	P13	P13	P13		P13
SMESG000002927.1	M11	P13	P12	P13		P16	P13
SMESG000002928.1	M11	P16	M11	P13	M11	P12	P12	M11
SMESG000002929.1	M11	M11	P12	P16	A5	A5	A5	A2
SMESG000002943.1				A5	A5			A4
SMESG000002944.1	M11		M11	P12	P12
SMESG000002956.1								M10
SMESG000002960.1	M11	M11	M11	P13	P13	A5	M11
SMESG000002961.1
SMESG000002966.1		A2		M9
SMESG000002981.1	M11		P12			A2		A5
SMESG000002990.1	M11	P14	M11	P14	P13	M11	P12	P15
SMESG000002991.1	M11	P14	P14	P14	P14	P14	P12	A5
SMESG000002994.1	P14	P14	P14	P14	P16	A5	M11	A5
SMESG000003005.1	A5	P13	A5	P16	M11	A5	P13	P13
SMESG000003011.1						M11		M11
SMESG000003019.1	M11	M11	M11	A5	P12	M11	P12	M8
SMESG000003020.1	A5		P14				A5	A5
SMESG000003033.1	M11	P16	A5	A5	A5	A3	A5	P15
SMESG000003045.1	M11	P14	P12	P14	P13		P12	A1
SMESG000003083.1				P14		P16		M10
SMESG000003085.1	M11		M11	A5
SMESG000003087.1				A5		A5	A5
SMESG000003090.1	M11
SMESG000003093.1	P14	M11			M11	M11	P12	A5
SMESG000003106.1		A2		P14			P12
SMESG000003109.1	M11	M11		P13	M11	M11	P15	A3
SMESG000003113.1	M11	M11		P13
SMESG000003115.1			P13	P15		P14		M11
SMESG000003119.1	M11	P14	P14	P14	P12	P12
SMESG000003129.1		P13			P12	P13	P12	P12
SMESG000003135.1	M11	P15		P16	P16		M10
SMESG000003158.1			P13
SMESG000003163.1	M11	P15	M11	M11	P13	P15	P13
SMESG000003171.1		M11	A5	A5		M11	A1	M11
SMESG000003172.1								P12
SMESG000003184.1							M11
SMESG000003195.1	A5	P14		P13			M11
SMESG000003215.1								A5
SMESG000003216.1	M8	P16				M6	M9	M7
SMESG000003228.1			P12			P12
SMESG000003246.1	A5	A5	A5	A5	A5	A2
SMESG000003261.1	M11			P14
SMESG000003270.1	M11		P16		M11	P13	P12
SMESG000003271.1		M9					P12
SMESG000003282.1		M11				M11
SMESG000003287.1			P15	P14	P14
SMESG000003297.1	M11				P14
SMESG000003311.1	A5		A5	A3		P13
SMESG000003316.1	A5	P16	A5	P12	P13	A5	P13
SMESG000003320.1			P13
SMESG000003328.1								M8
SMESG000003338.1	A5	P15	M11	P14	P15	M11		M11
SMESG000003359.1	P15
SMESG000003363.1	A5	A5	P15	A5	M11	A5	M11	P15
SMESG000003366.1		P14	P14		P15	P13	A2	M9
SMESG000003368.1	M11	M11	P14	P14			P13	A2
SMESG000003380.1					P16	M10	M10	P16
SMESG000003388.1							P12
SMESG000003389.1		A5
SMESG000003391.1			P16	A5	A5		A5	A5
SMESG000003395.1	A5		P14	P14
SMESG000003397.1	M11
SMESG000003408.1	M11	P14	P12	P14	P12	M11	P12	M11
SMESG000003425.1	M11	M11	P13	P14	P13	M11	P12	M11
SMESG000003436.1	M11	P14			P14	P15		P15
SMESG000003437.1	M11	P16	P16	P16	P16	P13	P13	P13
SMESG000003447.1
SMESG000003449.1	M11	M11	M11	A5	A5	A4	A5	A5
SMESG000003459.1	M11	M11	P12	P14	P13	P14	P12	M11
SMESG000003463.1
SMESG000003465.1						P13
SMESG000003467.1	P14	A5	P15	A3	A5	A3	M11	A5
SMESG000003469.1							P13
SMESG000003471.1								P16
SMESG000003492.1			A5
SMESG000003513.1	M11	A5	P14	P14	P14	P14	P12	P16
SMESG000003528.1								M6
SMESG000003548.1	M11	P13	P12	P14	P13	P14
SMESG000003549.1	M11	A5	P15	P12	P12	M11	P12	A5
SMESG000003551.1						M11		M11
SMESG000003563.1	M11	M11	P15	A4	M11	A5	M11	A2
SMESG000003564.1	P14	A5	P16	P14	A3		A2
SMESG000003565.1	P12		P16	M7		M6
SMESG000003566.1	M11	P13	P14	P14	P13	P14
SMESG000003567.1					P12	P13
SMESG000003588.1	A5	A5	A5	M11	P15	M11	M11	A5
SMESG000003593.1	A5	P16	P16	A5	P13	M11	M11	A2
SMESG000003594.1	M11						P12
SMESG000003596.1						P15
SMESG000003619.1
SMESG000003622.1	M11	A5	A5	A4	M6
SMESG000003631.1						M11
SMESG000003633.1								A5
SMESG000003663.1		M11		P13	P13	P14	P13
SMESG000003670.1						A5		P16
SMESG000003690.1					P14		P13	A5
SMESG000003695.1	P14	P14	P16	P14	M11	P14	P12	A5
SMESG000003705.1	M11	P14	P12	P13	P14	M11	P13	M11
SMESG000003706.1	M11	P15	P14	P14	P12	P14	M11	A5
SMESG000003710.1				P14			P12
SMESG000003715.1	M11						P12
SMESG000003718.1			P15		P13	P12	P12
SMESG000003750.1				M11
SMESG000003757.1	P15	P14	M11	P14	A5	P14	P12	A3
SMESG000003775.1	M11	P14	A5		A5	A4	A5
SMESG000003780.1	M11	M11	P12	P13	P13	P13	P13	P13
SMESG000003786.1						A5		A3
SMESG000003787.1	A2	M11		A5	M11	M6	M11
SMESG000003788.1					P16
SMESG000003789.1		M11		P13	P13	P13		P13
SMESG000003797.1	M11	M11	M11	P13	P13	P16	P13	M6
SMESG000003798.1					P14			M8
SMESG000003800.1			M11			M11
SMESG000003807.1					M11
SMESG000003810.1					P13
SMESG000003811.1
SMESG000003813.1	M11	M11	M11	P14	P13	P16	M11	P16
SMESG000003824.1	A5	P14	M11	A5	A5	P15	A2
SMESG000003825.1	P14	M11	M11	P13	P12	P12	P12	P12
SMESG000003827.1	M10	P16				A5	P16
SMESG000003831.1								A5
SMESG000003832.1	M11		P12
SMESG000003836.1		P15		P13	M11
SMESG000003841.1	A4	P14	P14	P16	P14	P14	M11	M6
SMESG000003842.1								P15
SMESG000003855.1		P15			M11	M11	P12
SMESG000003862.1		A5	A5	A5	A5		A5	A5
SMESG000003867.1	M11		A5		M8	P16	P16
SMESG000003878.1	M11							P15
SMESG000003887.1	M11	P14	P15	P16	A5	A3
SMESG000003891.1								A5
SMESG000003895.1		A3			A5
SMESG000003898.1						A4
SMESG000003902.1						P15
SMESG000003935.1					P13
SMESG000003943.1	M11			P13	P13
SMESG000003944.1	P12	P12	P15
SMESG000003946.1	M11	A3	M11	P14		P12		A5
SMESG000003948.1								A5
SMESG000003951.1	M11	P14	P13	P15	P14	P15	P13	P15
SMESG000003953.1	A5
SMESG000003955.1	M11	M11	P12	P13	P14	P13		P14
SMESG000003961.1	M11	M11	P16	P14		A5	P16
SMESG000003965.1
SMESG000003970.1							P12
SMESG000003979.1								P16
SMESG000003984.1	A5	M11		A5	A3
SMESG000003985.1	M11	A5	M11	P13	P13	P13	P13	M11
SMESG000003989.1				P13	P12
SMESG000003990.1	M11	P16	M11	A4	A5	P15	A2	M11
SMESG000003991.1	M11						A2
SMESG000004004.1	P16	P16			P16	M8		P16
SMESG000004014.1					P13	A5
SMESG000004026.1				P14		P16	P16	P16
SMESG000004048.1	A5	P14	P14	P14	P12	P14	M11	A5
SMESG000004049.1	P14						M11
SMESG000004060.1		A5	P15	P13	P13	P14	P12	P13
SMESG000004062.1
SMESG000004065.1			P15			A5	A5	M6
SMESG000004091.1	M11	M11	M11	P14	P15	A3	P15	M7
SMESG000004109.1	M11	P14		A2
SMESG000004121.1								A2
SMESG000004126.1	M11	P14	M11			A5		M11
SMESG000004130.1		P16		P16
SMESG000004138.1		P14	P16	A2			A5
SMESG000004141.1
SMESG000004147.1				A5	P15		A5
SMESG000004163.1
SMESG000004164.1	M11	M11		A5	M11	A5	A5	A5
SMESG000004166.1	M11	P14	P12	P13	A3	M11	M11	M8
SMESG000004184.1	M11	P14	A5			P16	M8
SMESG000004185.1	M11
SMESG000004186.1
SMESG000004188.1								M11
SMESG000004193.1
SMESG000004207.1		M11	P15	P16	P14	P16	P13	P16
SMESG000004213.1	P14	P16	A5	A5	A5	A5	A5	A3
SMESG000004218.1			P14
SMESG000004221.1								P13
SMESG000004222.1	M11	P15	P13	P13	P13	P13	M11
SMESG000004225.1					M11
SMESG000004239.1	M8	P16		P16	P16	M10	M10
SMESG000004244.1								M11
SMESG000004247.1		A3	P13			P15	A1
SMESG000004248.1	P14	M11	M11				P13
SMESG000004267.1	M11		A3	M11	M11	P12	M11	M8
SMESG000004287.1						M11
SMESG000004295.1						P12	P16
SMESG000004300.1	M11	P13	P15	P15	P13	P14	P13	M11
SMESG000004302.1		M11	P13	P13	P13	P13		P13
SMESG000004329.1	M11	M11	P12	M11	P12	P14
SMESG000004351.1	A5	A5	A5	A5	A2	A2	M11	M6
SMESG000004374.1	A5	A5	A5	A5	M11	M10	M11	M8
SMESG000004379.1						P14
SMESG000004391.1	M11	A5	P15	P16	M11	P15	P12	M11
SMESG000004399.1	M11
SMESG000004402.1								M6
SMESG000004411.1	M11			A4	A5		A5
SMESG000004423.1			P13		P13
SMESG000004451.1						M11
SMESG000004453.1		A2					M11
SMESG000004454.1				P14	M11		P13	P13
SMESG000004456.1	M11	P14	P15	P13	P13	M11	P12	P13
SMESG000004465.1		P13	A5	P13			M11
SMESG000004467.1						M11		P12
SMESG000004468.1	M11	M11	A5		A2	A2	A2
SMESG000004475.1	M11	P13	M7	M8			M11
SMESG000004477.1	M11	M11	M11	P13	P14	P13	P13	A1
SMESG000004478.1					P14
SMESG000004479.1	M11		M11	P14	P12		P12
SMESG000004480.1					P14	P13	M11	M6
SMESG000004483.1	M11					A3
SMESG000004485.1			P12
SMESG000004497.1	M11		M11			A5	M11	A5
SMESG000004500.1	M11	M11	P12	P14	P13	P14	P12	P14
SMESG000004511.1	P12	P14	P14	P13	P16	M11	P13	A5
SMESG000004512.1	A5	P14	M11	A5	M11	M11	M11	P14
SMESG000004514.1			P14
SMESG000004519.1	P14	P15	P14	P14	P15	P14	P16	P14
SMESG000004532.1	P16	P16			M10	M9	M10	M9
SMESG000004536.1								A1
SMESG000004538.1						A5		M6
SMESG000004585.1					P15			A2
SMESG000004587.1	M11	P14	A2	P12	A2	A1	A2	P12
SMESG000004588.1	M11		P14	P13	A5		A5
SMESG000004604.1			P15		P12	M11
SMESG000004605.1							M6
SMESG000004613.1	M11	A5		M11		P13
SMESG000004618.1	M11	M11	M11			M11		P14
SMESG000004625.1	M11	M11	M11	A4	P16	A5	M11	A5
SMESG000004626.1	M11					P16		A1
SMESG000004629.1			A5
SMESG000004630.1	A1			A5
SMESG000004631.1	P16	P16			P16	P16	P16	P16
SMESG000004636.1	M11	P14	M11	P15	A4	A5	A5	A5
SMESG000004641.1	P14	P13	P13		P13	P14	M11	A4
SMESG000004643.1	A5	P14	A2	P13	M11	A5	M11	M11
SMESG000004654.1			M11	A3	P16	M6	M6	P16
SMESG000004656.1		P14		P15	P15			A3
SMESG000004659.1	M11	M11		P16	M7
SMESG000004675.1							A2	A5
SMESG000004697.1			P12	P12		P12
SMESG000004705.1	M11	P14	P13	A5	P13	P13	A5	M11
SMESG000004734.1			M11			P14	P13	A5
SMESG000004737.1		A5	P14
SMESG000004753.1		M7			A2
SMESG000004754.1	P14	A5	P13	A5	M10	P13	M11	A3
SMESG000004755.1	A5	P13	P14	P13	P13	P12	P13	A5
SMESG000004763.1							P12
SMESG000004781.1
SMESG000004803.1	M11	A5	M11	A3	M11	M11	P12
SMESG000004804.1	M11			P13			M11
SMESG000004815.1		A5			P14			A3
SMESG000004820.1
SMESG000004835.1
SMESG000004840.1
SMESG000004841.1	M11	P14		P14	A4	P13	P15
SMESG000004846.1	M11	M11		P14	P13		M11	P15
SMESG000004863.1	M11			P14	P12	P13	P12	M11
SMESG000004865.1	P14	M11	M11	A4	P15	A5	A2
SMESG000004871.1	M11	P16	A2	P16	P14	P15	M11	A5
SMESG000004877.1	M11	P14	M11			P13		P13
SMESG000004883.1	M11		M11	P16	P14	M11	M11
SMESG000004884.1	M11		P13		P12	M11
SMESG000004885.1				P13
SMESG000004900.1	M11			M8	A5		M11	P16
SMESG000004903.1	M11	M11	M11	A5	A2	P14	A5	A5
SMESG000004906.1	A5	P14	P16	A5	A5	A5	M6	A3
SMESG000004908.1	A5	M11				A5	A2
SMESG000004911.1	A5	M11		M7
SMESG000004912.1	A5	A5	A5	A5	A5		M9
SMESG000004921.1			P12
SMESG000004927.1								A5
SMESG000004930.1								A5
SMESG000004941.1	M11	P15	A5	P14	M11	M11	P12	P15
SMESG000004948.1	P13		M11	P12			P12
SMESG000004951.1	M11	P16	A5	P16	P14	A5	A5
SMESG000004953.1						P14		P15
SMESG000004955.1								M8
SMESG000004969.1	M11		M11		A5	A5		A5
SMESG000004970.1				A5	A5	M11	A5
SMESG000004973.1				P14	P14		M11	M11
SMESG000004977.1								A3
SMESG000004978.1	M11	P14		A5	P14	M11	M11	A5
SMESG000004979.1	P14		A5	P14	P14		P13	P13
SMESG000004980.1				P13	P13
SMESG000004981.1	M11				P12		A1
SMESG000004983.1							P13	P16
SMESG000004984.1	M11	A5	P14	P14		M11		M11
SMESG000004992.1	A5	A5	M11	A5	A5	A5	P15	M8
SMESG000004996.1			P15	P13	P13
SMESG000004998.1	M11	A5		P15			P13
SMESG000005000.1				A5
SMESG000005001.1					P16		P16
SMESG000005002.1
SMESG000005005.1	M11	P13	M11	P14	P14	P15	P12	P13
SMESG000005006.1	M11	M11	P14	P16	M11		P16	P16
SMESG000005007.1			A1	P16
SMESG000005009.1		M11	M11				P13
SMESG000005012.1			A5				A5
SMESG000005013.1	M11	A5	A5	A5	A5	P14	A5	P16
SMESG000005014.1	M11	M11	P12	P13	P13	P14	P13
SMESG000005015.1	M11	P14	M11	A5	A5	A3	A5	A5
SMESG000005018.1	M11	P14					P12
SMESG000005022.1		P14
SMESG000005023.1				P16	P12	A5
SMESG000005026.1								P13
SMESG000005027.1		P13	A5
SMESG000005035.1	M11	A5	M11	P14	A2	A2	A2	A5
SMESG000005043.1	M11	P13	P13	P13	P13	P13	P13	P13
SMESG000005044.1						A2		M11
SMESG000005048.1	M11	P15	P12	P13	P13	P12		P15
SMESG000005049.1	A5	P14	P16	P16	P16	P16	P16	P16
SMESG000005055.1
SMESG000005057.1	M11	P14	M11	P13	P15	A3	P13	A2
SMESG000005058.1				P13	P13	P14	P12	P16
SMESG000005061.1
SMESG000005064.1	M11			P14				M11
SMESG000005066.1	A5	A5	M11	A3	P12	P12	P12
SMESG000005077.1	A5	A5		M6
SMESG000005080.1	P14			P14	P12
SMESG000005087.1	M11	P16	A5	A5	A5	A5	A5	A4
SMESG000005090.1	P14	P14	P15	P15	P13	P13	P13	P13
SMESG000005102.1					M11
SMESG000005104.1	M11	M11	M11		P12	A2	P12	A2
SMESG000005116.1		P13	P15	P13			P13	P12
SMESG000005122.1	M11	P14	P13	P13	P13	P14	P13	M11
SMESG000005125.1		P13	P15	P14			P13	P14
SMESG000005130.1	M11	P14	P15	A4	P14	P14	P12	A2
SMESG000005136.1		M11					A5	P12
SMESG000005138.1						M11		A5
SMESG000005140.1	M11	P14	A5	P14	M11	P14	M11	P13
SMESG000005145.1	P14	P14		P14		P12	P13
SMESG000005152.1	M11	P14	P13	P14	A5	P16	A5	A5
SMESG000005153.1					P16
SMESG000005159.1	M11	P13		P13	P12	M11	P15	A5
SMESG000005161.1				P15	A5
SMESG000005164.1	P16		P16	M11			M11
SMESG000005178.1		P13	P15
SMESG000005182.1		P13	P14	P13	P13		P13	P13
SMESG000005183.1
SMESG000005188.1						P15		A3
SMESG000005194.1						P14
SMESG000005216.1	M11	M11	M11	P14	P13	P14	P13	P12
SMESG000005237.1						A5
SMESG000005243.1						P12	P12
SMESG000005249.1		P14
SMESG000005261.1	M11					A5		P16
SMESG000005262.1						M11		P13
SMESG000005263.1		P15	P13		P15		M11	P13
SMESG000005271.1	M11	M11	P16	P15	P13	P14	M11	M11
SMESG000005275.1								M11
SMESG000005277.1	A5	M11	P12	P13	P12	P12	P12	P13
SMESG000005279.1	A5	A5	A5	A5	A5	A5	A5	A5
SMESG000005283.1	M11	M11			P16		A5
SMESG000005286.1				P14	P13	P13	P13
SMESG000005290.1	M11	P14	P14	P13			P12
SMESG000005291.1			P15		P13			P13
SMESG000005292.1
SMESG000005296.1	M11	M11	P15	P12	P13	P12	P12
SMESG000005300.1	M11	P13	P12	P13
SMESG000005301.1	P14		P12		P12	P13		M11
SMESG000005304.1	M11		M11			M11		P12
SMESG000005323.1								A5
SMESG000005330.1			M11		P12	P12	P12
SMESG000005331.1	M11	A5			P16	A5	A5	A5
SMESG000005347.1	M11	P13		P12		P12
SMESG000005357.1		M7					M11	M11
SMESG000005358.1		P15			P13	P12	P12	P12
SMESG000005361.1	A5	P14	P12		P12	P12		P12
SMESG000005371.1	A5	M11		P13		P12
SMESG000005378.1	A5	A5	M11	P14	M11	A3	M11	A5
SMESG000005380.1	M11	P13	P15	P15			P13
SMESG000005392.1	M11	M11	M11	P16		M11
SMESG000005406.1		P14	M11	A4			A5
SMESG000005407.1								M11
SMESG000005417.1	M11	M11	M11	P15	P13	P14	P12	P14
SMESG000005419.1	M11	P15	P12		M11
SMESG000005424.1	M11	M11		P13	P12
SMESG000005436.1	M11	M11	P15	P14	P13	P14	P13	M11
SMESG000005437.1		P13	P14		P13	P14		P13
SMESG000005441.1	M11	A5	A5	M8		A5
SMESG000005445.1								M11
SMESG000005468.1	A5			A1
SMESG000005474.1	A5
SMESG000005478.1	A5	P16	M11			M11		M7
SMESG000005481.1						A5
SMESG000005484.1	M11	P16	P15	M11	P12	A5	P12
SMESG000005493.1			P15			P14	P13
SMESG000005505.1
SMESG000005510.1							M9
SMESG000005514.1	M11	M11	P15				P15	A5
SMESG000005516.1			A5
SMESG000005524.1
SMESG000005543.1	A5		M11	P15	P13
SMESG000005554.1	M11	M11	M11	P14	P15	A2	A1
SMESG000005564.1	M11	P14	P15	A5	A5	P16	M11	A5
SMESG000005570.1	M11	M11			P13	P14	P15	P15
SMESG000005578.1	A5	P14	P12	P12	P12	P12	P12	P12
SMESG000005583.1	A5	A5		A3	P12	M11		A5
SMESG000005586.1	M11	M11	A5	A5	A5	A5	M11	A5
SMESG000005587.1	M11	M11	M11	P13			P13
SMESG000005592.1		P14	M11			A2
SMESG000005595.1	M11	P16		P14				M11
SMESG000005601.1	P14				P12	M10	M10
SMESG000005602.1				P13
SMESG000005610.1								A5
SMESG000005619.1					P15
SMESG000005634.1	M11	P14	M11	P16	A5	A5	A5	A5
SMESG000005635.1						A2
SMESG000005637.1	M11	P16	M11	P14	M11	A5		A5
SMESG000005640.1	M11	M11	P14	P12	P16	P14	P15	M10
SMESG000005654.1							P13
SMESG000005655.1					P14			P14
SMESG000005685.1		M11	P15				P13	P13
SMESG000005697.1	M11	M11			P13	P14	P12
SMESG000005698.1					P13	P14
SMESG000005704.1	M11	P13	P13	P15	P15	P14	P13	M11
SMESG000005712.1	M11	P13	P15	P14	P13	P14	P13
SMESG000005713.1	M11	P14	P13	P13			P13	P13
SMESG000005714.1					M11			A4
SMESG000005722.1	M11	P14
SMESG000005726.1		P14		P13	P13	P13	M11	P16
SMESG000005729.1		M11	A5	P16	M11		A2	A5
SMESG000005730.1	A5		A5	A5		A3
SMESG000005732.1						A5
SMESG000005752.1	M11	P13	P15	P13	P16	M10	M11	M10
SMESG000005753.1	P14	P13	P12	P15	P13	P14
SMESG000005754.1	P13	A5	P13	P15	P14		A2
SMESG000005760.1	M11						P12
SMESG000005762.1	M11	A5	A1	A5	A5	A5	A2	M6
SMESG000005764.1						M11
SMESG000005787.1	M11	P14	P14	P14	M11	A5	P12	A5
SMESG000005801.1			P12
SMESG000005805.1						P15
SMESG000005815.1		M11				M11
SMESG000005838.1		A5						A5
SMESG000005845.1				A2	A3
SMESG000005850.1	M11	M11	P12		P13		P12
SMESG000005853.1	M11	A5	M11	A3	M11	P14	M11	M11
SMESG000005854.1	M11	P14	P13	A4	P16	A5	A5	M8
SMESG000005857.1	P14	P14			A4	A3		M8
SMESG000005879.1								P13
SMESG000005882.1	M11	A5	A2	P13	P13	P14	P13	P15
SMESG000005887.1	A5			P16			P12
SMESG000005888.1	M11	P14		A4	A5		A2	A2
SMESG000005913.1	M11						P12
SMESG000005914.1		M11		P14			P15
SMESG000005930.1	M11		P16	P14	P14	P16	P16	P15
SMESG000005937.1								A5
SMESG000005938.1	M11	P13	P15	P14	P14	P16	P13	P15
SMESG000005941.1		P13
SMESG000005945.1		M11	M11
SMESG000005948.1	M11	P16	M11			P14	P12
SMESG000005952.1	M11	P14		P13		P14	P13
SMESG000005963.1	M11	P14	P14	A5	P16	P16	M11
SMESG000005965.1				M11
SMESG000005970.1
SMESG000005975.1	M11		P14			P14
SMESG000005978.1	M11	P13	P15	P15	P14	P16		A3
SMESG000005979.1	M11	A5		A4	P12			P15
SMESG000005987.1	M11	P14	A3			M11	M11	P14
SMESG000005994.1	M11	P15	A5	P14		P13
SMESG000005995.1	P15	A5	A5	P14	P16	P16	M11	A2
SMESG000005998.1						P14		A5
SMESG000006000.1	M11	P14	M11		P12	M11	A1	A5
SMESG000006006.1		M11	P12	P13	P14
SMESG000006009.1		A5						P13
SMESG000006014.1	M11	P14	A5	P12	A5	M11	A5	A2
SMESG000006021.1	P14	P15	A5	P16	A3	A5	P12	M11
SMESG000006023.1	M11	P14	M11	P13	A5	A4	P12	P16
SMESG000006026.1					A5	M11
SMESG000006030.1					A5	P15
SMESG000006038.1	A5	A5	A5	A5	A5			A5
SMESG000006039.1	M11		P14	P14	P13	P14	P13	M11
SMESG000006040.1	M11	A5	A5	A5	A5	A3	P15	M11
SMESG000006044.1	P14	P14		P13	P13			P13
SMESG000006055.1	A5	A5	M11	P15	P13	P14	P12	A5
SMESG000006056.1	M11	M11	P12	P13	P13	P14	P12	P15
SMESG000006057.1	M11	M11	P12	M11	P13	A3	P12	M11
SMESG000006072.1	A5			P13		P12		M11
SMESG000006092.1								P14
SMESG000006104.1				P15
SMESG000006108.1							P12
SMESG000006113.1	M11	P16	A5	A5	P16	A5	A5	A2
SMESG000006119.1			P13			P14
SMESG000006121.1						P14		P12
SMESG000006146.1	M11
SMESG000006147.1	M11	A5	M11	P14	M9	A5	A2	M8
SMESG000006149.1	A5	A5	A5	A5	P13	A5	A5	A5
SMESG000006154.1	M11	P14	P14		P15
SMESG000006164.1	P14	M11	P15	P14	P16	P14	M11	M11
SMESG000006168.1	M11	P14	M11	P14	A4	A3	A2	M11
SMESG000006174.1	M11	P14	M11	A5	A5	A5	A2	A5
SMESG000006189.1	M11	M11	P12	P13	P13	P14	P13	P13
SMESG000006205.1
SMESG000006213.1		P14				M10	A1
SMESG000006218.1		P16				M8
SMESG000006229.1	M11				A5	A5	M6	A5
SMESG000006235.1	M11	P15	M11	P13	P13	P13	P13	P13
SMESG000006261.1			P14	A4	A5		M6	M6
SMESG000006262.1						A5	M9	M9
SMESG000006275.1	P12	M11	P14		P12	P12
SMESG000006276.1	M11	P14	P16	A2	M11	A5	M11	A5
SMESG000006277.1	M11		M11	P14			A1
SMESG000006280.1	M11		P15
SMESG000006288.1	A5	P15	P15	P14	P13	P14	M11	P15
SMESG000006301.1	P15	P14	A5		A5		A2	P15
SMESG000006310.1		P15	M11	P15	P12	M11	M11
SMESG000006311.1	M11	P16	P12	A5	M11		A5	M6
SMESG000006314.1	P14	M11	P12				P12	M11
SMESG000006317.1		M11		P14			A3
SMESG000006318.1	M11	P14	M11	P14	M11	P15	M11	A5
SMESG000006319.1	M11		M11	P15			M10
SMESG000006322.1	M11		P15	P14		P12		A5
SMESG000006324.1	M11	M11		P13		P13
SMESG000006325.1	M11	P14	P14		P13		P13	P12
SMESG000006345.1			P12	P14	P13
SMESG000006351.1						P12
SMESG000006379.1					P13
SMESG000006390.1		P14	P12	P13	P15	P15
SMESG000006391.1	M11			P13	P13		P13	P15
SMESG000006412.1		M11	A5	P16	P16	A5	M9	A5
SMESG000006416.1	M11			P13	P13
SMESG000006424.1	M11	P14		P13	M11	P14	P13	M11
SMESG000006427.1			P14
SMESG000006448.1			M11	P14		M11		A5
SMESG000006452.1	M11	A5		A5				P12
SMESG000006478.1
SMESG000006480.1					P13			M11
SMESG000006482.1	P14		P14				P13	P15
SMESG000006491.1						P14
SMESG000006496.1								M10
SMESG000006500.1		P14	A5	A5	A5			A5
SMESG000006503.1	M11	P15	P12			P13
SMESG000006521.1	A5			P16	P16	M9	M10
SMESG000006523.1								M11
SMESG000006530.1	M11	M11	P13	P13	M11	P13	P12	P13
SMESG000006531.1	M11	M11	A5			P13
SMESG000006535.1								A5
SMESG000006541.1
SMESG000006550.1	P14	M11	P15	P15	P13	P13	P13	P13
SMESG000006557.1								P13
SMESG000006558.1	A5		A5	A2
SMESG000006565.1		A5	A5
SMESG000006604.1	P14	A5	A5	A5	A5	M6	A5	A3
SMESG000006606.1	A5	A5	P14	A5	P13	M11	M11	M11
SMESG000006609.1	M11	P13
SMESG000006615.1	M11	M11	P12	P12			P12
SMESG000006643.1			P12	P13				P15
SMESG000006649.1
SMESG000006679.1	M11		M11	P14	M11	P13		P12
SMESG000006682.1	M11		A5	A5
SMESG000006683.1	M11	A3	A5	A2
SMESG000006696.1	M11							P14
SMESG000006721.1			P13			A2
SMESG000006725.1
SMESG000006741.1	M11	M11	M11	P13	M11	M11	P13	P14
SMESG000006747.1	M11	M11		P14	P16		P13
SMESG000006773.1		P14			M11	P14	P13	M11
SMESG000006778.1	M11	P13		P13	P13
SMESG000006779.1	M11	P15	M11	P13	P12	P16	P12	P12
SMESG000006781.1					P13
SMESG000006795.1								A5
SMESG000006801.1	M11	A3	P12	A5	M11	A5	A2	P16
SMESG000006802.1	M11		P15	M10	A5	M11	P15	M11
SMESG000006804.1		A5	P16	P16		P14	A5	M9
SMESG000006806.1	M11	M11	P12	P13	P12	A2	P13	A5
SMESG000006807.1	A5		P16	P13	P13	P13	P12	P16
SMESG000006819.1		P15		P13	P13	P13
SMESG000006820.1
SMESG000006843.1					M11			A5
SMESG000006853.1	A5	M11	P15	P14	P16	A3	M11	A5
SMESG000006858.1							M10
SMESG000006894.1	P14		P12	P13	P12	P13	P12	P12
SMESG000006902.1								A5
SMESG000006920.1				P15		P13
SMESG000006928.1	M11	P14			A5
SMESG000006930.1	A5	A5	P14	A5	P14	A2	A5	A3
SMESG000006932.1		M11						P13
SMESG000006940.1		M11		P13	P14		P13
SMESG000006948.1	M11	P14		P14	P14	P14		P15
SMESG000006950.1	M11					M10
SMESG000006966.1	M11	P14			P13		P15	P15
SMESG000006969.1	M11	P13	P12	P13	P13	P13	P13
SMESG000006982.1		P15				A5		A5
SMESG000006995.1	A5	M11	P12	P16	A5	A5	M11	A5
SMESG000007013.1		M11	M11					M11
SMESG000007016.1	M11	P14	P14	P14	P16	P13
SMESG000007017.1					P13
SMESG000007019.1	M11	P16			M11	M11
SMESG000007020.1	M11	P16	A5	P16			P15
SMESG000007021.1
SMESG000007025.1	M11	P14	M11	P14		A5	M11	A5
SMESG000007026.1
SMESG000007031.1	M11		M11	A5	M11
SMESG000007040.1				A4				M11
SMESG000007050.1	M11							P13
SMESG000007054.1								A5
SMESG000007056.1		P13		P14			M6	A2
SMESG000007063.1	M11	A2	M11	A5	A5	A2	M11	M6
SMESG000007068.1	M11	M11	P13	A4	P13	P12	P12	M11
SMESG000007073.1	P16		P14
SMESG000007086.1		M11	P16				M11	M11
SMESG000007092.1		A5			A1
SMESG000007097.1					P16
SMESG000007103.1		P14	P15	P14
SMESG000007126.1	M11	P14	P15	P14	P12	P14	P12	P12
SMESG000007128.1	M11	P13	P15	P15	A1	P12	P12	P12
SMESG000007160.1	M11	P14	P13	P14	P13	M11	P12	P13
SMESG000007178.1
SMESG000007179.1	M11	P13	P14	A5	M11	A5	P12	M8
SMESG000007190.1	M11			P13
SMESG000007194.1		P14						P13
SMESG000007197.1	M11	P16	P14		P14	P13	P12	A3
SMESG000007211.1				P14				A3
SMESG000007221.1	M11
SMESG000007225.1	M11	P14	P13	P13	P13	P14	P13	P16
SMESG000007226.1		P14		P13
SMESG000007247.1		P13	P12	P15	P13	P13
SMESG000007275.1	M11	M11		P13	P13	P13	P12	P13
SMESG000007276.1	M11	M11	M11	P15	P13	P14	P13	P13
SMESG000007281.1			P13	P15
SMESG000007315.1		M11	A2	A2	M6		M11
SMESG000007325.1
SMESG000007326.1	A5
SMESG000007328.1	M11		P12					P12
SMESG000007331.1				P14
SMESG000007339.1	M11	P14	P13	A5	A4	P15	A2	A3
SMESG000007340.1		P13				P15
SMESG000007344.1				P16	P16	P15	P16	P16
SMESG000007359.1	M11	M11	P15	P13	P13	P14	P13	M11
SMESG000007398.1	M11	M11	P15	A5	M11
SMESG000007399.1						P15	P12
SMESG000007402.1	M11	M11	P15		P13	P14		P13
SMESG000007405.1	A5	A5	M11	M8				M7
SMESG000007460.1				P14				M11
SMESG000007463.1	M11	P14		M11	A5	A1	A5
SMESG000007514.1	M11	P14	P15	P13	P13	P13	P12	P13
SMESG000007561.1	A5	P14	M11	A5	A5	A5	A5	A5
SMESG000007597.1						A5		A5
SMESG000007603.1	M11
SMESG000007655.1	A5	P14	P13	P14	A5	A5	A2	P16
SMESG000007683.1		P14		A5	P14		A3	M11
SMESG000007684.1								A5
SMESG000007685.1
SMESG000007686.1	M11	M11		P12	A5	A4	P14
SMESG000007702.1	A5
SMESG000007726.1	M11	A5	P15	P14		P14	M11	M11
SMESG000007728.1			M11	A5
SMESG000007736.1							M11
SMESG000007739.1								P16
SMESG000007747.1		P14	A4				P13
SMESG000007751.1	M11	A5	P12		A3		P13	P13
SMESG000007755.1		P14					P13
SMESG000007775.1	P14	P13	P15	P13	P13	P14	P13	P13
SMESG000007776.1					P13			P15
SMESG000007787.1	A5	A5	P15	A3	M11	A5	M11	P15
SMESG000007793.1						P13
SMESG000007797.1								A5
SMESG000007804.1	M11	P14	P14	P14	P16	A5	A2	A5
SMESG000007822.1						P13	P12
SMESG000007827.1		P14
SMESG000007847.1					M11
SMESG000007852.1						A5
SMESG000007868.1	M11	P14	M11	P14	P12	M11	P12	P15
SMESG000007873.1	A5	P14	P16	P14	P12	M11	M11	M11
SMESG000007877.1		M11	M11	P15	P13	P12	M11
SMESG000007895.1						A5
SMESG000007903.1								P14
SMESG000007907.1					P14	M11		A2
SMESG000007916.1	M11		M11	A2
SMESG000007922.1	P12
SMESG000007931.1	M11		A5	A5	A5		M6
SMESG000007956.1						P14
SMESG000007978.1	M11	P14	P13	A4	P16	P13	M11	P12
SMESG000007981.1								A5
SMESG000008013.1								A5
SMESG000008014.1		P14		A2
SMESG000008022.1	M11	P14	A5	P14		A5		A5
SMESG000008037.1	P12	A2	A5		P13		P13	P13
SMESG000008044.1			P13
SMESG000008045.1	M11	P12	A5		A3
SMESG000008069.1	P12
SMESG000008070.1	M11	P13	P12	P12	P12	P12	P12	P12
SMESG000008077.1	M11	P14	A5	P13	P13	P12		A2
SMESG000008085.1	P15		M6	M11		A5	P12
SMESG000008099.1			P12			P12
SMESG000008119.1								M11
SMESG000008146.1	P14	P13
SMESG000008167.1		P14			A5		M11
SMESG000008181.1	M11	M11	P15
SMESG000008183.1	M11	M11	M11	P14		P13	P13	P16
SMESG000008184.1	M11		M11	M11			M11	P12
SMESG000008188.1					P13
SMESG000008191.1	M11	M11
SMESG000008222.1								A5
SMESG000008267.1								M11
SMESG000008271.1					M11	P14		P15
SMESG000008275.1		P13	P15	P13	P13	P14	P13	P13
SMESG000008282.1	M11	P13	P14	P14	P12	P14	P13
SMESG000008297.1								P13
SMESG000008305.1		M11	A5	M8			P12
SMESG000008310.1	M11	M10						M11
SMESG000008312.1					P13
SMESG000008313.1	M11	P14	A5	A5	A5	M11	A3	M8
SMESG000008315.1
SMESG000008317.1			M11
SMESG000008326.1		P14				A5
SMESG000008327.1		P14		P13			P13	P13
SMESG000008328.1			P13		P13	P14		M11
SMESG000008330.1	M11	M11	P13	P14	P14	P16	P12	M11
SMESG000008338.1						A5
SMESG000008342.1	M11
SMESG000008374.1		P15		P14
SMESG000008380.1		M11			P12	A3		A5
SMESG000008382.1	M11	M11	P12		P13	P13	P13
SMESG000008387.1	M11	A5	M11	P13	P13	P13	P13	P15
SMESG000008414.1					P13
SMESG000008415.1					P13
SMESG000008416.1	M11		P12			P15
SMESG000008455.1	M11	M11	A5	A5	A3	A5	M6
SMESG000008460.1	M11	P16	P15		P16	A5		A5
SMESG000008494.1
SMESG000008500.1	M11	P15	M11	A5	A5	A5	A5	A5
SMESG000008503.1	A2	P15	P12			P12	P16	P12
SMESG000008532.1	P14	P15	M8	A5	A5	M9	M6
SMESG000008533.1	A5	A5	A5		P16	P15	P16
SMESG000008535.1	M11
SMESG000008541.1				M11	P12	A5
SMESG000008550.1	A5	P13	M11	P12	P12	M11	A2	M7
SMESG000008561.1	A5		A1			M11	M11
SMESG000008562.1	P16	P16	A5	M11	M10	P15	M9	A5
SMESG000008567.1				P14
SMESG000008576.1	M11	P14	M11	M11	P12	M11	A2	M11
SMESG000008583.1				A2
SMESG000008591.1		M11	P15	P13		P13		P13
SMESG000008595.1
SMESG000008612.1	P14	M11	P13
SMESG000008613.1			P15	P13
SMESG000008614.1	M11	P16	P15	A2	A5	A5	A5	A5
SMESG000008619.1	M11	M11		P14	A2		M11
SMESG000008630.1		A5
SMESG000008631.1						A5
SMESG000008633.1		P13		P12
SMESG000008641.1				P13
SMESG000008644.1	M11	M11	M11	P14	P13	P13	P12	P15
SMESG000008665.1						M11		A5
SMESG000008670.1	M11		M11			P13		M11
SMESG000008675.1	M11				M11	P12		A5
SMESG000008712.1	M11	P15	P14	P14	P15	P13	P12	P13
SMESG000008715.1	M11	A5	P12	P14	P14	P13	P12	P16
SMESG000008719.1	M11	M11	P14		P14	P14	A2
SMESG000008720.1				M11	P13
SMESG000008723.1	M11	M11	M11	P13	P13	P14	P13	P13
SMESG000008724.1						A3
SMESG000008737.1	A5	A5	A5	A5	P16	A5	A5	A5
SMESG000008751.1	M11	P15	P12				P12
SMESG000008756.1			A5		P14	P16	P12	M10
SMESG000008767.1	M11	P13	P12	P13	P13	P14	P12	M11
SMESG000008768.1	A5	M11	P15	A4	P16	P15	A5	A5
SMESG000008787.1
SMESG000008788.1		M11	P12			P14		M11
SMESG000008789.1	P16						P16
SMESG000008797.1					A5
SMESG000008798.1							P13
SMESG000008818.1	A5	P14	M11	P15	P14	M11	P12	M11
SMESG000008825.1	P14					M9	M11
SMESG000008829.1							P13
SMESG000008835.1	P16	P16			M10	M7	M9	M9
SMESG000008843.1	A5	P16		A5	M10	M7	M9	M9
SMESG000008847.1				P14			P12
SMESG000008851.1	M11	M11	P13	P15	P13	A2	P12	M6
SMESG000008854.1			A5	P16	A5	A5	A5
SMESG000008856.1					P12	P14
SMESG000008858.1							A1
SMESG000008868.1	M11	P14		A5	A5			A5
SMESG000008869.1	M11	P14	M11	A2	A5	P16	A2	A2
SMESG000008875.1	M11		P12	P13				M11
SMESG000008878.1				P14	P12		P15
SMESG000008883.1	M11	A5	A5	A2	A3	A5	P16	M6
SMESG000008885.1	A5	M11					M11
SMESG000008901.1	M11	M11	P12	P14	P13	A5	M11	P13
SMESG000008911.1	M11	P15	M11			P15		P15
SMESG000008919.1
SMESG000008937.1	M11	A5	M11			M11		P15
SMESG000008947.1				P12			P12	P12
SMESG000008952.1	M11	P13	P14	P13	P13	P14	P13	P13
SMESG000008954.1	M11	M11	P14	P14	P13		M11	M10
SMESG000008955.1	M11				P14		P13
SMESG000008958.1	M11	M11		P13	P14		P13
SMESG000008962.1	P14	P12
SMESG000008964.1					P13	P13
SMESG000008966.1	P14	M11	M8	P16	P16	P15	P14	P16
SMESG000008973.1	A5	P14	P16	P16	P16	A3	P16	P16
SMESG000008989.1						P14
SMESG000008990.1		P13	P15	P15		P14
SMESG000008992.1		A5		M11
SMESG000008993.1	M11	P13	P12	P13	P12	P15	P12	M11
SMESG000008996.1	M11		P14	P15			P13
SMESG000009027.1			M11
SMESG000009032.1	M11	M11	P13	P13	P13	P13	P13	P13
SMESG000009033.1	M11	P14	P12		P12	P14	P13
SMESG000009052.1	P14	M11	P14	P13	P13	A2	M11	A3
SMESG000009075.1						M10
SMESG000009083.1		P15	M11	A5		M11		M8
SMESG000009084.1	M11		A5	A5
SMESG000009088.1	M11	P14	A5	A5	A5		A2	A5
SMESG000009089.1					P13
SMESG000009090.1								A5
SMESG000009092.1	A5	M11	P13	P16	M11	M10	M7	M10
SMESG000009094.1		M11	P13	P12			P15
SMESG000009102.1	M11	P13	A5	A5	A5	A5	A2	A5
SMESG000009109.1					A4		A5
SMESG000009115.1	M11	M11		P13	P13	M11	P13
SMESG000009120.1	A5	M11	M11	P13		P14	M11
SMESG000009126.1	M11	P15	M11		P15			A3
SMESG000009142.1							M6
SMESG000009146.1			M11		P15	A5		P12
SMESG000009159.1	M8					M7	P16
SMESG000009162.1	A5	P14				A3		P14
SMESG000009171.1		M8				P13
SMESG000009188.1	P14		P13	M11
SMESG000009189.1						P14
SMESG000009195.1	M11	P15
SMESG000009196.1	M11
SMESG000009198.1			A5		P13
SMESG000009199.1								A5
SMESG000009204.1				P13		P14	P13
SMESG000009208.1					P12	P14	P12	P12
SMESG000009222.1		A5		P12	P13		P12
SMESG000009223.1	M11	M11	P16	P16	P15	A5	M11	P13
SMESG000009225.1	P14			P12	P12		P12	P12
SMESG000009226.1	M11	P14	P13	P12	P14	P13	P15	P15
SMESG000009234.1							A1
SMESG000009235.1						P12
SMESG000009236.1					P13
SMESG000009251.1
SMESG000009254.1								A5
SMESG000009269.1	M11		M11	A2	P16	A5	A2	A5
SMESG000009276.1		P14		P12		A1
SMESG000009284.1	M11	P14	P15	P14	P12	P14	P12	M8
SMESG000009286.1	M11	M11	M11		M11	M10	P12	M11
SMESG000009287.1	M11					A5	M11
SMESG000009300.1	M11	P14	P12	P13	P13	P13	P12	P15
SMESG000009304.1	A5	P14		A5			A5
SMESG000009306.1					A5	A5
SMESG000009315.1
SMESG000009335.1		M11	A5	P13			P14
SMESG000009337.1							P12
SMESG000009339.1	M11
SMESG000009341.1	M11	P14	P14	P12	P14	P12	P12	A5
SMESG000009346.1		P14	P14
SMESG000009351.1	A5	M11	M11	A3		P12	P15	M9
SMESG000009365.1	A5	A5	M9	P16
SMESG000009367.1	M11	A5	M11	A5	P15	P14	A2
SMESG000009387.1	A5	A5	M11	M8			A5
SMESG000009389.1				P13	P13		P13
SMESG000009401.1	M11					P14	P13
SMESG000009405.1		M11				P12		P15
SMESG000009419.1								A5
SMESG000009423.1			P14
SMESG000009424.1	M11	M11	P12	P13	P13	P14	P13	P13
SMESG000009438.1
SMESG000009448.1	M11	P14	M11		A5		A5
SMESG000009451.1				A5		A5		A5
SMESG000009459.1
SMESG000009463.1			A5	A5	A5			M8
SMESG000009484.1								A5
SMESG000009493.1	A5					M6		M7
SMESG000009496.1	M11		M11				P13
SMESG000009500.1					A4		P13
SMESG000009509.1			P12	P16
SMESG000009515.1	M11	A5	P15	P16	P13	M11	P13	A5
SMESG000009519.1			A5
SMESG000009520.1	M11	P14	M11	P14	P12	P16	P13	P15
SMESG000009521.1	M11	P14	P12	M11	A2	P14	M11
SMESG000009537.1	P14	P15		P13		P13	P13	A2
SMESG000009541.1	M11	P15	M11	P14	M11	P13	P13	P13
SMESG000009543.1	M11	P14	M11	P13	P13	P13	P13	P13
SMESG000009547.1	M11	M11		M6			M6
SMESG000009552.1
SMESG000009556.1		P14	P15	P15				P16
SMESG000009557.1	M11	P13	P13	P13	P13	P13
SMESG000009561.1	A5	A5	A5	A5	P16	A5	A5	A5
SMESG000009565.1			M11
SMESG000009577.1	M11	P14	P12	P12	P13	A2	A2	M11
SMESG000009578.1	M11			A4		A2	A5	A1
SMESG000009581.1							P12
SMESG000009582.1								A5
SMESG000009583.1	M11		P12			P12	P12
SMESG000009585.1							M11
SMESG000009621.1							P12
SMESG000009635.1	M11	A5	P12	P13	P13	P14		P13
SMESG000009644.1		A3		P15	P12	P15	P12	M11
SMESG000009646.1	M11	P14	A2	A5	M11	P13	P12	P13
SMESG000009652.1			M11		A4	A2	P14
SMESG000009674.1	P14	M11	M11	P15	P14	P14	P13	P15
SMESG000009719.1						A5
SMESG000009747.1	M11	P14	P14	P14	P12	P12	P12	M11
SMESG000009751.1								P14
SMESG000009754.1	A5	A4	M11	A5	P16	A5	A5	A5
SMESG000009809.1	M11		A5		P16			M6
SMESG000009833.1			P13
SMESG000009840.1	M11	P15	M11	A5	M7	M6	M11
SMESG000009856.1	A5	P14		P13			P12
SMESG000009859.1		P14	P14	P14	P14		P13	A5
SMESG000009861.1		P15	P15		P14		P13
SMESG000009863.1						A5		A5
SMESG000009872.1	M11	A5	A5	A5	A5	A5	M8
SMESG000009873.1	M11		M11		P13	P14		P15
SMESG000009874.1							A2
SMESG000009875.1			M11
SMESG000009877.1				P16	P16	M10	M10	M10
SMESG000009878.1				P14	P16	P16
SMESG000009880.1		P13	P13	P13	P13	P13
SMESG000009882.1							A5
SMESG000009883.1	P14	P14		A5	A4	P14
SMESG000009884.1	M11	P15	M11		P13	M11	P13	M11
SMESG000009885.1	A5		M11				P12
SMESG000009895.1			P14	P14			P13
SMESG000009897.1								P13
SMESG000009898.1	M11					P12	P12	P12
SMESG000009899.1	P14	M11	P12	P13	P13	P15	P13	P13
SMESG000009900.1	P14	P14	M11	P14	M11	M11	P12	A5
SMESG000009901.1	M11	P16	M11	P14	P16	A2	M11	M8
SMESG000009904.1		M11	P13	P14	P13	P13	P12
SMESG000009905.1	M11		M11	P14			P14
SMESG000009907.1			P16
SMESG000009911.1	A5	A5	A5	A5	A5	A5	A5	M6
SMESG000009912.1	M11	P16	A5	A5	A5	M11	A2	A5
SMESG000009914.1	M11	P16	P12	P12	P12	P12	P12	M11
SMESG000009916.1					P13
SMESG000009917.1	M11	P14	A4	P16			A2
SMESG000009918.1								M8
SMESG000009920.1	M11		M11	P12	M11	P14	M11	M11
SMESG000009924.1								A5
SMESG000009931.1	M11	P16	M11	P14	M11	M11	P12	P16
SMESG000009938.1	A5	M11	A5	M11			P13
SMESG000009941.1			P15	P13
SMESG000009943.1	M11	A5	A5	A5	A5	A5	M11	A5
SMESG000009946.1						M11		A5
SMESG000009947.1	A5	P14			P13	M11	P13
SMESG000009948.1			A5
SMESG000009949.1	A5	M11	P15	P15	M11	P12	P12	P12
SMESG000009951.1	M11	A5	P16		A5	A2
SMESG000009952.1	M11	M11		P14	P13		M11
SMESG000009956.1	A5						A2
SMESG000009964.1	A5						A1
SMESG000009965.1	P14	P13	P12	P13			P13	P13
SMESG000009966.1		P15		P13		M11	P12	A5
SMESG000009968.1							P13
SMESG000009969.1	M11	P14	M11	A2	A2	A1	P12
SMESG000009971.1	A5	M11	P12	A2	A1	A1	A2	P12
SMESG000009973.1	M11	P13	M11	A5	M11	P15	A2	A5
SMESG000009974.1			A5
SMESG000009975.1
SMESG000009978.1						A2		A5
SMESG000009985.1						M11		A5
SMESG000009986.1		P13	P12
SMESG000009987.1		M11		P14	P13	P14	P13
SMESG000009991.1	P14	A3	A5	P15	P15	A5	M11	A5
SMESG000009992.1								A5
SMESG000010003.1	P16
SMESG000010008.1	P16		P12	A5	P16	M11	P12
SMESG000010015.1	P16	P16			M10	M8	M9	P16
SMESG000010016.1
SMESG000010017.1	M8	P16			P16	M8	M9	M9
SMESG000010018.1	P16	P16				M8	M9	M9
SMESG000010020.1	P16	P16			M10	M6	M9	M9
SMESG000010039.1	M11	P15	M11	M11	P12	M11	P12	P15
SMESG000010057.1
SMESG000010069.1								M6
SMESG000010083.1	M11
SMESG000010110.1	M11
SMESG000010136.1								P13
SMESG000010140.1		M11	M11	A4	P14	P16	P12
SMESG000010146.1		P16	M11	P15	M11
SMESG000010158.1	M11	A5		M11	P13	P15		M8
SMESG000010160.1	M11	M11	P16	P15	P14	P14	P16	P16
SMESG000010162.1	M11	P16	P13	P16			P15
SMESG000010165.1	M11		P14	A5	P16	M11	A2
SMESG000010175.1					A4
SMESG000010198.1								P15
SMESG000010218.1		P14		P15	P13	P12
SMESG000010222.1		P14	P14				M11
SMESG000010223.1			P13		A5			M8
SMESG000010224.1		P13		P15			P13	P13
SMESG000010225.1	P14	P15	P15	P13	P15	P15	P13	P13
SMESG000010231.1	M11			P13	M11		P13
SMESG000010233.1		M11		P13	P15	A5	P12	M11
SMESG000010238.1	A5			P14	M11	M11
SMESG000010240.1	P14	P13	P15		P13	P13	P13	P13
SMESG000010241.1	M11	P15	M11	P13	P12	P13	P12	M11
SMESG000010244.1			P12	P13	P13
SMESG000010246.1	M11			P13	A5	P14		M8
SMESG000010252.1	A5	P14	A5	A3	A5	A5	A2	A5
SMESG000010254.1						P12		M11
SMESG000010258.1	M11	P14	M11	P12	P13	A2	M11	M11
SMESG000010261.1
SMESG000010263.1		P14		P14			A5
SMESG000010270.1	P14	P16	M11	P13	P13	A5	P13
SMESG000010284.1					A5		A5	A3
SMESG000010290.1	A5	P14	P15	A5	A5	P12	M11
SMESG000010313.1	P14	M11	M10	P13	P13	P13	P13	A5
SMESG000010367.1	M11	P14	P14	P15	P15	P14	P13
SMESG000010381.1					P14			M8
SMESG000010382.1	M11	M11	P13	P15	M11	M11	P12	P13
SMESG000010387.1	M11	M11	P15	P13	P13	P14	P12	A5
SMESG000010393.1	M11			M6	P16		M11
SMESG000010394.1	P14	M11	M11	A5	P14		P15	M11
SMESG000010397.1	M11	M11	P15		P13	P13	P13	P13
SMESG000010398.1	M11	A5	A5	A5	P15	P15	M11	M8
SMESG000010400.1	M11	M11		P14	P16	M10	M10
SMESG000010404.1	A5	P14	P14	P12	M11	A2	P12	M8
SMESG000010406.1	M11	M11		A4			P12	A5
SMESG000010407.1	M11	A5	A5	A5	A5	A5	A3	A3
SMESG000010413.1			M11	A5	M11	A5	A2
SMESG000010434.1
SMESG000010439.1				P16
SMESG000010440.1	A5	P15	P13	P14	P13	P15	P13	M11
SMESG000010456.1						P16	P13
SMESG000010458.1			P14			M11
SMESG000010459.1								A5
SMESG000010460.1	M11	P15		A5	P14			A2
SMESG000010465.1	A5	P16	P14	A2	A3	A5	A2	P16
SMESG000010467.1			P15
SMESG000010474.1	M11	A5	A5	A2	A5	P16	A5	A5
SMESG000010475.1			P15					P15
SMESG000010476.1	M11	P14	A5	P15	M11	A3	M11	A5
SMESG000010479.1	M11	P14	A5	P16	M8	A5	A4	M11
SMESG000010484.1	M11	P16	M11	P15	P13	A5	M11	A3
SMESG000010485.1		M11	P13		A5		A5	M11
SMESG000010486.1	A5		P14	P15	P14	M11	M7	A2
SMESG000010487.1		P13	P13	P13	P13		P13	P13
SMESG000010489.1	M11	P14	P13	P13	P13	M11	P12	A2
SMESG000010490.1
SMESG000010494.1	M11	P14	M11		A5			A5
SMESG000010495.1		M11	P13	P12	P16	M9	M11	A5
SMESG000010501.1	M11	A5	A5	A5	P15	A2	M11	A5
SMESG000010503.1		P15	P15				P14	P16
SMESG000010513.1						A5	A2
SMESG000010514.1	M11	P13	P13	P13	P13	P15	P13	P13
SMESG000010517.1						P14		M6
SMESG000010536.1	M11	A5	M11			P14	P13
SMESG000010541.1	M11		M11		P14			P15
SMESG000010542.1	M11	P14	P14	A2	A5	P16	A5
SMESG000010544.1	A5	M11	M11	A3	A5	A5	A5	A5
SMESG000010546.1
SMESG000010555.1	A5	M11	P12	P12			P12
SMESG000010560.1	M11	P14	A5	A4	P12	P14	A2	A2
SMESG000010564.1		A5	A5					A5
SMESG000010565.1	M11	M11	A5	M11	P13	P13	P13
SMESG000010581.1	M11	M11	M11	P14	A5	M11	A5	A3
SMESG000010589.1		P14
SMESG000010590.1	P14	M11	P13	P15	P14	P14	P12	A3
SMESG000010598.1	M11	M11	P15		P15			A5
SMESG000010599.1	M11		A2
SMESG000010604.1		A3	A5	A5	A5	A5		A3
SMESG000010632.1	M11	M11	A2	P16	P12	A5	M11	P15
SMESG000010648.1	M11	P14	P12		P15	P12	P12	M11
SMESG000010652.1								A5
SMESG000010654.1						P15	P13	P13
SMESG000010656.1	A5	M11	P15	P14	P13	P15	M11	A5
SMESG000010661.1
SMESG000010665.1	A5	P16	M11		P15		P12
SMESG000010675.1	M11	P14	P12	P13	P12	P12	P12	M11
SMESG000010680.1				P14	P16	M11		A5
SMESG000010700.1		M11	P13				P13
SMESG000010709.1					P16	A5
SMESG000010713.1				M8
SMESG000010731.1				P15	P13	P13	P12
SMESG000010732.1	A5	A5	A5	P16	M11	M11	A5	A5
SMESG000010733.1			A3				A1
SMESG000010756.1				P14
SMESG000010758.1	M11			P14
SMESG000010767.1	A5	A5	P16	P16	P13	P14	M11	P16
SMESG000010771.1	A5	P14	P15	P14	P13	P14	P13	M11
SMESG000010790.1								M11
SMESG000010795.1	A5	P14	P16	A5	P16	M10	M11	P16
SMESG000010816.1	M11	P14	P12	A2	A5	M11	A5
SMESG000010821.1	A5	M11	M11	P13	P13	A5		P15
SMESG000010822.1	A5		P12
SMESG000010827.1	M11	A5	A2	P16			P14	A5
SMESG000010830.1	A1			M6
SMESG000010914.1								P12
SMESG000010916.1	M11	M11	M11	P13	P12	M11	P12	P12
SMESG000010938.1	M11		M11	A3
SMESG000010967.1		M11		P14				P15
SMESG000010977.1	M11	M11	P15	P13	P13	P14	P13	P13
SMESG000010995.1								M11
SMESG000011002.1	M11	M11		P13	M11	P13	P13	P13
SMESG000011003.1	M11	M11	A5	P15		A5	A2
SMESG000011011.1	P14	P14	A4	P15	P14	P16	A3	A5
SMESG000011014.1	M11	P14	M11	A5	M11	A5	P13	P16
SMESG000011015.1
SMESG000011024.1			P12	P12		P12	P12
SMESG000011025.1								M11
SMESG000011026.1	P16	P16			P16			M9
SMESG000011028.1	M11		A5	M9
SMESG000011030.1
SMESG000011031.1	M11	M11				A2	A2
SMESG000011033.1	M11	P16	P12	A5			A2	A5
SMESG000011037.1		P16	P14	P14	P15	P12	M11
SMESG000011056.1	M11	P13	P16	A2				P12
SMESG000011088.1							P12
SMESG000011089.1	M11		M10	P13	P16	P14	M11	P15
SMESG000011100.1
SMESG000011105.1	M11	P13		M11	M11	P12	P13
SMESG000011114.1	M11	P14	A2					A5
SMESG000011117.1	M11	P14		P15	P14	P16		M10
SMESG000011137.1			M11	A5	A5
SMESG000011147.1	M11	P13	P12	P14	P12
SMESG000011158.1	M11	A5	P16	A5	A5		M6
SMESG000011161.1	M11	P16	P16	P16	A5	A5	A5	A5
SMESG000011174.1	M11	P14	M11	P13	P13	P14		P16
SMESG000011176.1	M11	M11	M11	P12	P12			M8
SMESG000011188.1								A5
SMESG000011191.1	M11		A1		P12
SMESG000011193.1	M11		P12	P13		P15	P13	M11
SMESG000011194.1			P12
SMESG000011215.1								A5
SMESG000011239.1	P14	M11	P13	P13	P14	P14	M11	P13
SMESG000011244.1	M11	P13	M11
SMESG000011246.1
SMESG000011258.1				P14	P14		P13	M11
SMESG000011261.1	M11	A5	A5	A5	A5	A5	A2	M6
SMESG000011269.1	M11	A5	A5	A5	A5	A5	A2	M6
SMESG000011275.1	M11	A5	A5	A5	A5	A5	M6	M6
SMESG000011277.1						A2
SMESG000011293.1	M11	P16	A5	M11	M11	M11	M11
SMESG000011330.1	M11	P14	M11	A4	A5	A5	M11	M6
SMESG000011334.1	M11	A3	M9				M7
SMESG000011356.1								P13
SMESG000011362.1	A5		P16		A5		A5
SMESG000011363.1		M11	M11
SMESG000011366.1						A5		A1
SMESG000011384.1	M11	P15	P13	P13	P13	P14	P13	P13
SMESG000011418.1		M11				P14	P15	A5
SMESG000011425.1					P13	A5		P13
SMESG000011434.1			P13			M11
SMESG000011445.1	A2	M11		P14	P13	P13	P15	P12
SMESG000011448.1			A5
SMESG000011456.1				P15		P15		A5
SMESG000011457.1				P14		A5
SMESG000011472.1		M11	P12	P13		P13	P13
SMESG000011491.1	M11		M11		P13	M11		P13
SMESG000011514.1
SMESG000011523.1	M11	M11			A3	P14		A2
SMESG000011525.1	M11	M11	A5	P14	P13	M11	P12	M11
SMESG000011534.1	M11					P15
SMESG000011552.1						P14		M6
SMESG000011555.1							P12
SMESG000011558.1	M11	P14	P16	P16	P16	M10	M7	M10
SMESG000011577.1			M11			P15
SMESG000011579.1	M11			P13	P13	P14
SMESG000011583.1	M11			P16	P16	M10	P16
SMESG000011585.1	A5	M11		P14		P14	P15
SMESG000011588.1
SMESG000011589.1
SMESG000011590.1					P14		P12
SMESG000011608.1	M11	M11	A5	A5	A5	A5	A5	M6
SMESG000011613.1	A5	P14	P13	P13	P14	M10	M11	P16
SMESG000011618.1			P12
SMESG000011622.1	P16	P16	A5		M10		M10	M9
SMESG000011627.1		A5	M11	A5	P16
SMESG000011630.1	P16	P16			M10	M9	M10	M9
SMESG000011655.1						A3
SMESG000011657.1						A5		A5
SMESG000011666.1	M11	M11	P13	P13	P16	P16	P13	P14
SMESG000011673.1
SMESG000011684.1		P13		P13	P12		P13	P16
SMESG000011704.1	M11			P13	P13		P12
SMESG000011709.1	M11	P14	M11	P13	P13	A2	P12	M10
SMESG000011720.1				P13
SMESG000011721.1			M11	A4	A5	A5
SMESG000011723.1	A5	P14		P13	P13			M8
SMESG000011729.1	M11	M11	A5	P15	P13	P13	P13	M11
SMESG000011749.1
SMESG000011756.1		P13	P12	P13		P12		P12
SMESG000011757.1			P16	M6		M6	M6
SMESG000011782.1	M11	A5			P16
SMESG000011785.1								M8
SMESG000011791.1		P14
SMESG000011793.1		P15	P13	P13			P13
SMESG000011805.1
SMESG000011809.1
SMESG000011813.1	M11	A5	P14	P14	M11	A5	M11	A5
SMESG000011818.1	M11	P14	A4	A5	P16	A5	A5	A5
SMESG000011827.1	M11		P12	P12		P12	P12
SMESG000011828.1		P14			M11			A5
SMESG000011832.1
SMESG000011833.1								P15
SMESG000011834.1			M11		A5	A5	M11	M8
SMESG000011837.1						A5		M11
SMESG000011844.1
SMESG000011846.1		P16				A5
SMESG000011857.1	A5	P13	P12	P13			P13
SMESG000011859.1					P16	P16	P16	P16
SMESG000011864.1					P12
SMESG000011865.1		P13			P12
SMESG000011874.1	M11	P15		P13	P13	P12	P14	P12
SMESG000011875.1						M9
SMESG000011884.1	A5	P14	A5	A5	A5	A5	A5	M11
SMESG000011885.1
SMESG000011887.1						P14		M11
SMESG000011901.1				A3
SMESG000011923.1			P14	P13	M11
SMESG000011949.1			A5	A5
SMESG000011981.1	M11	P14	P14	P16	P16	A5		A5
SMESG000011997.1	P14	A5	A5	A5	A5	M11	A5	A5
SMESG000011999.1	M11		P14	P14		A5
SMESG000012000.1					P14
SMESG000012014.1			P14
SMESG000012025.1
SMESG000012028.1		P16			P16	P14	P12	P15
SMESG000012029.1
SMESG000012034.1		M11	P14			P14
SMESG000012040.1	M11	P14			P13	P12
SMESG000012047.1						M11
SMESG000012074.1	A5		M11	P13		M11		M11
SMESG000012079.1
SMESG000012090.1	M11	P14		P13	P13	M11	M11	A5
SMESG000012091.1	M11	M11	P13	P14	P13	P14	P12	M11
SMESG000012095.1			P15	P13	A5
SMESG000012096.1	M11	P14	P13	P14	P13		P13	P13
SMESG000012098.1						P15	P12
SMESG000012105.1						P16
SMESG000012124.1	M11		P12	P13	P13	M11	P13	P13
SMESG000012126.1	M11	M11	A5	A5	A5	A5	A2	A3
SMESG000012131.1	M11	P13	P15	P13	P13	P15	P13	P15
SMESG000012145.1	P14	P13		A3			A2
SMESG000012149.1	M11	M11	P12	P14	P12	P13	P12	P12
SMESG000012150.1			P14	P14	P14	P13	P13
SMESG000012162.1				P12	P13
SMESG000012171.1	M11	P13	P13	P13	P13
SMESG000012176.1		M11	M11
SMESG000012193.1
SMESG000012194.1
SMESG000012202.1		P16
SMESG000012217.1	M11		M11	P14		P13
SMESG000012224.1	A5	P14	P15	P14	P13	P14	M11	M11
SMESG000012228.1	M11		P12		P15	M11
SMESG000012235.1
SMESG000012251.1	P14	M11		A5
SMESG000012252.1	P15		A5		P13		M11	A1
SMESG000012254.1			P12	P15	P13	P12		P12
SMESG000012273.1	P14	P14	P15			M11
SMESG000012274.1	M11
SMESG000012303.1				P14		P13		A1
SMESG000012304.1					P15			P13
SMESG000012330.1		P16		A5	A5	A5	A5
SMESG000012339.1	M11	P15	P13	P15	P14	P15		A5
SMESG000012340.1	P14		P16	P15			P14
SMESG000012343.1	M11	M11	P15	P13	P13	P14		P13
SMESG000012344.1	M11	P13	A5		A5	A5	M6
SMESG000012351.1
SMESG000012359.1	A5	P14		A2	A5	A5	P12
SMESG000012362.1	M11	M11	P13	P13	P12	M11	P12	A5
SMESG000012375.1		P14	P16	A5	M11	M11	A2	P16
SMESG000012423.1	M11	P14		P14	P14	P16	P13	A2
SMESG000012426.1				A5			A5	A5
SMESG000012434.1								A5
SMESG000012441.1	M11	A5	A5	A5	A5	A3	M6
SMESG000012448.1	A5	M11	P12	P14	P13	P16	P13	M11
SMESG000012454.1	M11		P15	P16		A5		A4
SMESG000012462.1				A5	A5
SMESG000012464.1		P15	P14	P13	M11		P13
SMESG000012478.1				M6	M10
SMESG000012497.1	A5	M11	M11	P14	P13	P12	M11	M11
SMESG000012527.1		M11		P13	P12	A5
SMESG000012532.1		P14		P13			M11
SMESG000012538.1	M11				P13
SMESG000012540.1	M11		A5	P12	P16	M7		P15
SMESG000012542.1	A5		A5	P16	A5	A5		A5
SMESG000012544.1	M11	M11	P15	P13	P13	P14	P13	P13
SMESG000012546.1				P15				P13
SMESG000012548.1	M11		M11	P14		A5		M8
SMESG000012586.1			P12	P15	M11	P16
SMESG000012591.1			P14		M11
SMESG000012592.1								A5
SMESG000012601.1						P14
SMESG000012606.1								A3
SMESG000012611.1	M11	M11	A2	A2	M11	A5	M11	A5
SMESG000012644.1	M11		P16	A5
SMESG000012652.1								A5
SMESG000012656.1				A5		P16
SMESG000012672.1	M11	A5		P13
SMESG000012673.1	M11	M11	M11	P14	P13	P14	M11	A5
SMESG000012683.1	A5	P16	P15	P16	A5	M8	M8
SMESG000012688.1	M11	A5	A5	M8		P13
SMESG000012723.1			P12			A5
SMESG000012740.1								A5
SMESG000012741.1		P13	P15	P13	P13	P14
SMESG000012748.1			P13		P13		P13	M11
SMESG000012752.1					P16		M10	M10
SMESG000012763.1	M11	M11	P14	A4	M11	M11	A2	M11
SMESG000012792.1						A5		A5
SMESG000012818.1		M11				P16
SMESG000012824.1	M11	P16		P13
SMESG000012836.1					P12	P12	P12	P13
SMESG000012845.1				P13				M11
SMESG000012851.1	M11		P12			P12
SMESG000012867.1	M11	A5	P15	A5	P16	M11	M11	M7
SMESG000012868.1	A5	A5	A5	P14	P13	M11	A1	A5
SMESG000012897.1	M11	M11	M11	P14	P12	P14	A2	M11
SMESG000012908.1	M11	P14	P15	P14	P13	A5	A1	M8
SMESG000012911.1	M11	A5	A5	A5	P16	A5	A2	A5
SMESG000012912.1	P14	P14	P13		P13		M11
SMESG000012917.1					P12
SMESG000012918.1	M11	A5	A3	P13	P13	P15	M11	M11
SMESG000012920.1
SMESG000012934.1	M11	M11	M11	A4	M11	A5	M11	M11
SMESG000012940.1	M11	A5				P13	M11	A2
SMESG000012946.1		A5	P12		P15	P12		P12
SMESG000012956.1	P14	P13		P13	P13
SMESG000012961.1	M11		P14	P13	P13
SMESG000012965.1	M11							M6
SMESG000012967.1	A5	P13	P12	P13	P13	P15	P13	M11
SMESG000012968.1	M11
SMESG000012973.1
SMESG000012999.1	A5	P16	A5	A5	P16	A5	A2	A3
SMESG000013006.1			A5		P14	P14
SMESG000013010.1		P14			P12	P13	M11
SMESG000013012.1	M11	P15	M11	P14	P12	P13	P12	M10
SMESG000013014.1			P12		A5	A5	A5	A5
SMESG000013016.1						M11
SMESG000013017.1				A5			M11
SMESG000013025.1		P15		A3		M6	M11
SMESG000013036.1	P16	P16	P16	P16	M10	A3	M9	A5
SMESG000013041.1							A2
SMESG000013050.1				A2
SMESG000013062.1	M11		P16					M11
SMESG000013063.1							M11
SMESG000013072.1							P15
SMESG000013083.1					M6
SMESG000013089.1		P14	M11	A2	M9		P16
SMESG000013090.1	A5	P14	P14	P14	P16	P14	P12	A5
SMESG000013091.1					P13
SMESG000013095.1						A2
SMESG000013099.1		P16			A5	A5	A5
SMESG000013101.1	M11							A5
SMESG000013104.1	A5	A5	P14	P14	P14	P14	M11	M11
SMESG000013105.1								P15
SMESG000013107.1	A5	P14	A5	P16	P16	M11	M8	A5
SMESG000013112.1	A5	P14		P14	P14	A5	P13
SMESG000013126.1	A5		P15			M7
SMESG000013135.1								A2
SMESG000013136.1	M11	P14		P13		P14
SMESG000013142.1					P12
SMESG000013144.1	P12	M11	A5	A5			P15	A3
SMESG000013154.1
SMESG000013159.1	A5	A5	M11	P16		P14		A5
SMESG000013161.1	M11	P14	A2	P12	A1	P12	A1	P12
SMESG000013165.1	A5	A3			P13	P13		A5
SMESG000013168.1	A5	A3	A2	A5	P14	M11
SMESG000013169.1	A5	P15	P15	P16	P13	A5	M11	M11
SMESG000013170.1	M11	P13	P12	P14	P12	P15	M11	P13
SMESG000013207.1	M11	A5	P15	P13	P15	P15	P12	A2
SMESG000013213.1	P16	P16				A5	M9
SMESG000013228.1								P13
SMESG000013247.1			P15
SMESG000013249.1
SMESG000013254.1	M11
SMESG000013266.1	M11			P14			P12
SMESG000013267.1	M11	P14	P14	P14	P13	M11	M11	M11
SMESG000013289.1	M11		P14		P13	P12	P13	M11
SMESG000013290.1		M11	P12	P12	P12	P12	P12	P12
SMESG000013292.1				P15		A5		P16
SMESG000013298.1	M11
SMESG000013299.1						A5
SMESG000013300.1	M11				P16	P14
SMESG000013302.1			P15		M11
SMESG000013307.1	P15	P14	P13	P13	P13	P13	P13	M11
SMESG000013308.1				M7
SMESG000013309.1	M11	M11		P13				P13
SMESG000013311.1					M11
SMESG000013334.1							A1	P16
SMESG000013335.1	M11		M11			A5
SMESG000013356.1	M11			P13	P13			P13
SMESG000013361.1	M11	A5	A4		P16	A3		A5
SMESG000013369.1	M11	P14	P13	P15	M11	P15	P13	M6
SMESG000013370.1					M11	P15		A5
SMESG000013371.1	M11						A3
SMESG000013372.1	M11			P14
SMESG000013387.1	M11	P14	P14	P14	M11	M11	A2	A5
SMESG000013389.1	M11	P14	P13	P14	P16	M10	P16	P16
SMESG000013396.1	M11		M11				M11
SMESG000013398.1	M11		P12	P13
SMESG000013406.1	M11	M11	M11	M11	M11	P13	P13	P12
SMESG000013429.1						M10	P12	P13
SMESG000013430.1	P14	P15	P13	P15	P15		P12
SMESG000013444.1	M11	M11	P14	P14	P13	P13	P13
SMESG000013448.1						P14
SMESG000013460.1	M11
SMESG000013476.1
SMESG000013482.1	A2	P12
SMESG000013490.1	M11	P14	M11	A5			A2
SMESG000013495.1	M11	M11	P12	P12			P12
SMESG000013500.1	P16	P16		P16	P16	M8	P16	P16
SMESG000013519.1		A1	P16	M6
SMESG000013520.1								A5
SMESG000013528.1	M11	P14	M11	P14	P13	M11	P13	M11
SMESG000013540.1	M11
SMESG000013544.1	A5	P16	A2	P16		M11	M11
SMESG000013545.1								A5
SMESG000013556.1								A2
SMESG000013562.1	M11	P15	M11	P12	P13	A3	P12	A1
SMESG000013566.1
SMESG000013576.1	A5		A5	A5	A5	A5		A5
SMESG000013579.1					P16		A5
SMESG000013590.1	P12	A5	M11		P13		P12	P12
SMESG000013596.1				P14	P15	P16	P13
SMESG000013599.1
SMESG000013604.1	M11	A5	P12	P14		P14	P13	M11
SMESG000013622.1	A5		A5	M8	P13	P13		A5
SMESG000013625.1	M11	M11
SMESG000013633.1	M11	P15		M11
SMESG000013634.1	M11	M11	M11	A2	M6	A5	A1
SMESG000013641.1	M11	M11	M11	P16	P14	A5	P12	A3
SMESG000013662.1	M11	P15	P13	P14	P14	M11	M11	A5
SMESG000013664.1	M11		M11	P13			M7
SMESG000013668.1	M11	P14	P15	P13	P13	P13	P13	P13
SMESG000013673.1			M11	M8	P14	P13
SMESG000013676.1						P16
SMESG000013679.1	P14	P14				P13		P13
SMESG000013683.1		P15			P14
SMESG000013693.1			P13
SMESG000013694.1	M11	M11	P15	P14	P14	P13	P12	P14
SMESG000013700.1
SMESG000013712.1		P14	P14	P13	P13	P14
SMESG000013713.1			P15		P13
SMESG000013715.1	M11	M11	P16	M11	A5		P15	P15
SMESG000013727.1	M10
SMESG000013729.1	M11	M11			P14		P13
SMESG000013730.1						P14		M11
SMESG000013731.1
SMESG000013737.1			M11	P13
SMESG000013738.1	P14	P13	P15		P13	P14	P13	P13
SMESG000013743.1		M11
SMESG000013744.1	M11	A5	M11				P13	P13
SMESG000013745.1	M11	P13	P12			P16
SMESG000013755.1	M11	P16		A2				M8
SMESG000013757.1								A5
SMESG000013765.1				P16
SMESG000013769.1
SMESG000013773.1					P12	P14
SMESG000013780.1	A5	M11	P15	A5	P13	M11	P12	M11
SMESG000013783.1								A2
SMESG000013786.1						M11
SMESG000013792.1	M11	M11	P12	P12	P12	P12		P12
SMESG000013800.1		P15	P14			P14
SMESG000013802.1							P13
SMESG000013804.1						P14
SMESG000013806.1				P14				M11
SMESG000013810.1	P14		A5			A3	M11
SMESG000013817.1	M11	M11	P12	P12	P13	P12	P12	P12
SMESG000013824.1	M11	A5	P13	P12			P12	P12
SMESG000013896.1	M11		P15	P13		M11
SMESG000013899.1				P13				P13
SMESG000013900.1	M11	M11	A5		A2	P16
SMESG000013903.1	M11		P13
SMESG000013909.1	A5	A5	A5	A5
SMESG000013910.1
SMESG000013916.1
SMESG000013933.1								P13
SMESG000013936.1	P14	P13	P13	P15	P13	P15	P13	P15
SMESG000013937.1	A5	A5	M11	P13	M9	P13	P13
SMESG000013939.1	M11	M11	M11	P13	P12	P12	P12	P12
SMESG000013953.1	M11	P14	P14	P14	P13	P14	A2	A5
SMESG000013963.1								P16
SMESG000013964.1
SMESG000013976.1	M11	P14		P13	P14	P16	P14
SMESG000014001.1	M11	P14	M11	P14	P16	A2	A5	A5
SMESG000014040.1	M11	P13	A4	P13	P15	P14	A2	P13
SMESG000014051.1
SMESG000014053.1			A5	P14		P13		A5
SMESG000014054.1			A5		P13	A5
SMESG000014085.1	A5	P16	M11		P16	M11
SMESG000014087.1		M11					M11
SMESG000014105.1		A5
SMESG000014107.1								A5
SMESG000014113.1	M11	M11	M11	P12	P13	P12		P12
SMESG000014116.1	P14			P12		P12	P13	P15
SMESG000014118.1	M11	P14	A5	P14	A5	P13	M11	M11
SMESG000014122.1		P14			A3			A5
SMESG000014147.1								A5
SMESG000014152.1	M11	P16	M11	P13	P13	M11	M11	M11
SMESG000014159.1			M11					P15
SMESG000014165.1			P14	P16
SMESG000014193.1
SMESG000014195.1	M11	M11	P13	P15	P13	P14	P12	P15
SMESG000014197.1	M11	M11	M11	A5			M11
SMESG000014208.1	M11		P15	P13
SMESG000014209.1	M11	P14	P12	P14	P13	P14	P12
SMESG000014227.1					P13			P13
SMESG000014235.1						A5
SMESG000014239.1		M11	P12	P13	P12	P12
SMESG000014241.1	A5	A5	A5	A5			A5
SMESG000014251.1			M11	A5				M6
SMESG000014253.1	M11			P13
SMESG000014256.1	M11			A5	A5		M11
SMESG000014263.1	M11	A5
SMESG000014264.1	M11	P16	P14	P13	P14	A5	M11	P16
SMESG000014267.1			M11		P12
SMESG000014287.1	P14	A5	P13	P16	P12	M11	A2	A5
SMESG000014289.1	A5	P15				P12		P15
SMESG000014290.1	A5	A5	A5	A5	A5	A5	A5	A5
SMESG000014300.1				P13	P13
SMESG000014306.1	M11							P12
SMESG000014322.1		A5	M11		P12	P12
SMESG000014323.1								A5
SMESG000014324.1	M11	M11					A5
SMESG000014326.1	A3	P16	P16	P16	M10	M6	M7	M7
SMESG000014330.1	M11		M11	P13	M11			A1
SMESG000014339.1				P14	P15	A5		A5
SMESG000014341.1								A5
SMESG000014347.1	M11	P16	P13	P13		P14		P16
SMESG000014356.1	M11	M11	A5	P13	M11	P13	P13	P13
SMESG000014357.1		P14	A5	M11		M11	P15	M8
SMESG000014358.1
SMESG000014359.1	M11	M11	P15	P14	M11	P14	P13
SMESG000014361.1	P14	P13	P15	P15	P13	P14	P14	P13
SMESG000014370.1	M11	P13	P13	P13	P13	P12		P12
SMESG000014372.1
SMESG000014373.1	A5	P16	A5	M8		A5	M8	M9
SMESG000014374.1								M8
SMESG000014375.1	M11			P12	P12		P12	P15
SMESG000014388.1	M11	M11	M11	A3	P13	P13	M11	A5
SMESG000014389.1	M11	P16	M11	A4	P15	P15	A2	A5
SMESG000014397.1	M11	P14	M11	A5	P13	M11	P12	M8
SMESG000014398.1	M11	M11	M11	P13	P15	P13		P12
SMESG000014399.1	A5	A5		A5			P15	A5
SMESG000014460.1	A5	P13	P12	P12	P12	P12	P12	P12
SMESG000014464.1				A4
SMESG000014465.1				P13	P12
SMESG000014472.1		A5	P14	P16	P15	A3		A5
SMESG000014478.1		M11		P14		P12
SMESG000014479.1	M11	P13	P14	P13	P13	P14	P12	M10
SMESG000014480.1								A5
SMESG000014489.1								A5
SMESG000014496.1	M11		A5	M9			M6
SMESG000014523.1		M11	P15	A5	A5	P14	P12
SMESG000014532.1	M11	P16	M10	P15	P13		M11
SMESG000014537.1
SMESG000014539.1		A5		A5			A5
SMESG000014542.1			A5
SMESG000014551.1
SMESG000014563.1
SMESG000014566.1								A5
SMESG000014577.1
SMESG000014578.1							M11
SMESG000014599.1
SMESG000014600.1				M11
SMESG000014603.1	M11	P15	M11	P14	A4	P14	P12	A2
SMESG000014610.1	M11	P15	P15		P13	A2	P12
SMESG000014615.1		P14					P13
SMESG000014623.1							A5
SMESG000014624.1	A5	A3	A5	A5	A5	M11	A5	A5
SMESG000014631.1
SMESG000014632.1	M11	M11	A5	A5	A5	A5	M11	A5
SMESG000014641.1	M11	P13	P15	P13	P13	P15	P13	M11
SMESG000014644.1	A5	A3	A5	A5	A5	A2	A5	A5
SMESG000014647.1						P14
SMESG000014651.1					P14
SMESG000014657.1						P14
SMESG000014669.1							P12
SMESG000014671.1						P14		M11
SMESG000014677.1	M11	P13	P15	P13	P13	P14
SMESG000014678.1	A5	A5	A5	A5			M9
SMESG000014689.1	P14	P14	M11	M11	P13	A5	A1	A5
SMESG000014698.1		A5		P15	P16		A4
SMESG000014700.1		A5	A5	P14	P12	P16	P16	A5
SMESG000014702.1					A5
SMESG000014704.1	M11	A5	A5	A5	P16	A5	M8	M8
SMESG000014705.1				A5				A5
SMESG000014706.1	A5	A5		P16	P16	P16	M11
SMESG000014709.1
SMESG000014712.1	M11	P13	M11		P13	P13	P12
SMESG000014714.1	M11	A5	M11	A2		A3		A5
SMESG000014721.1				P14	P12		P12
SMESG000014723.1	P14	A5	P12	P15	P14	P13
SMESG000014724.1	M11	M11	P15			M11		M11
SMESG000014728.1
SMESG000014730.1	A5	A5	M11	A5		A5		A5
SMESG000014733.1	P14	P14	P15	P14	P13	P14	P13	P13
SMESG000014734.1								P12
SMESG000014735.1		P16			M10		M9
SMESG000014736.1	M11	M11	A5	A5	A5	A5	A5	M8
SMESG000014741.1	A5		M11	P12		P15	P12	P12
SMESG000014747.1	M11		P16				P13
SMESG000014754.1					A5
SMESG000014755.1					M7		M9
SMESG000014756.1					A5
SMESG000014759.1	M11	P14	P15	P14				M11
SMESG000014761.1	M11	P13	P12	P15	A5	A1	P13	M11
SMESG000014766.1	M11	A5	P14	M11		P13
SMESG000014769.1					P16	M10	M10	M10
SMESG000014774.1	P12	M10	A5		M6	M6	A2	P12
SMESG000014775.1	A5			P14		P14		P13
SMESG000014778.1							P12
SMESG000014779.1	M11	P13	P14	P12	P12	P12	P12
SMESG000014780.1	A5		M11			M11		M6
SMESG000014789.1	M11
SMESG000014792.1	M11		P13	P13
SMESG000014794.1	M11	M11	A5	A5	A5	M11	A5
SMESG000014795.1		A2					A5
SMESG000014802.1		P14	A4	A5	P16	M11	M11
SMESG000014806.1	M11	M11	P12	P13	M11	P13	M11
SMESG000014812.1					P14		P14
SMESG000014824.1	M11	P14	P16	A4	A5	A5	A5	A5
SMESG000014825.1	M11	P14	P12	P15	P15	P14	P13	A5
SMESG000014828.1	A5		M11		P16	A4	P12
SMESG000014841.1
SMESG000014842.1								M6
SMESG000014848.1				P12
[truncated: 9,022 more rows]
