# Supplementary material for: 4D single-cell spatial transcriptomics reveals dynamic morphogenetic gradients and regenerative domains in planarians
Source: Gigascience. 2026 May 22;15:giag064. doi: 10.1093/gigascience/giag064 (PMC13273413; doi:10.1093/gigascience/giag064)
Supplement: giag064_Supplemental_Files [file giag064_Supplemental_Files.zip › data S4.xlsx]

## Sheet: Known PCGs
smesg ID	gene name	body axis	ARZ_enriched?	0hpa1	12hpa2	36hpa2	3dpa2	5dpa1	7dpa2	10dpa1	14dpa1
SMESG000004222.1	notum	A/P		['neck parenchymal progenitor', 'dorsal epidermal', 'scattered parenchymal late progenitor']	['DVB epidermal', 'ventral epidermal', 'dorsal epidermal progenitors (early stage)', 'dorsal body wall muscle']	['dorsal epidermal progenitors (late stage)', 'parapharyngeal parenchymal 4', 'neck parenchymal', 'pharynx']	['parapharyngeal parenchymal 2', 'parapharyngeal parenchymal 4']	['phagocytes', 'phagocytes progenitor', 'ventral body wall progenitor']	['DVB parenchymal', 'pharynx otf+ neuron', 'parapharyngeal parenchymal 3', 'otf+ neurons 2', 'muscle', 'CNS']	['cathepsin+ cells progenitor', 'scattered parenchymal early progenitor', 'otf+ neurons 2', 'neoblast', 'dorsal epidermal progenitors (early stage)']	['goblet cells', 'pharynx pouch']
SMESG000024191.1	wntP-1	A/P		['DVB parenchymal', 'CNS progenitor', 'scattered parenchymal early progenitor', 'dorsal epidermal']	['pharynx', 'parapharyngeal parenchymal 2', 'CNS', 'dorsal body wall muscle']	['ROD', 'ventral body wall progenitor', 'DVB parenchymal', 'pharynx', 'neck parenchymal']	['dorsal epidermal', 'muscle', 'dorsal epidermal progenitors (early stage)', 'ventral body wall progenitor']	['DVB parenchymal', 'muscle', 'dorsal body wall muscle', 'neoblast']	['ventral epidermal', 'dorsal body wall muscle', 'scattered parenchymal', 'neoblast', 'neck parenchymal', 'CNS progenitor', 'phagocytes progenitor']	['scattered parenchymal', 'neoblast', 'ventral epidermal', 'scattered parenchymal early progenitor']	['dorsal body wall muscle', 'dorsal epidermal progenitors (late stage)']
SMESG000074928.1	wnt11-2	A/P		['CNS progenitor', 'parapharyngeal parenchymal 1']	['CNS progenitor', 'ventral epidermal']	['dorsal epidermal progenitors (early stage)', 'parapharyngeal parenchymal 1']	['ventral epidermal', 'dorsal epidermal', 'ventral body wall progenitor', 'dorsal epidermal progenitors (late stage)']	['dorsal epidermal', 'DVB epidermal', 'dorsal epidermal progenitors (early stage)']	['protonephridia', 'dorsal epidermal', 'DVB epidermal', 'ROD', 'ventral epidermal', 'dorsal epidermal progenitors (early stage)']	['dorsal epidermal progenitors (late stage)', 'CNS progenitor', 'neoblast']	['dorsal epidermal progenitors (early stage)', 'dorsal epidermal progenitors (late stage)', 'ventral epidermal']
SMESG000066476.1	wntP-2	A/P		['dorsal epidermal progenitors (late stage)', 'protonephridia', 'dorsal body wall muscle', 'dorsal epidermal']	['pharynx', 'ventral body wall progenitor', 'CNS']	['parapharyngeal parenchymal progenitor', 'dorsal epidermal', 'DVB epidermal']	['protonephridia', 'ventral body wall progenitor', 'ventral epidermal', 'dorsal epidermal', 'DVB epidermal', 'pharynx']	['ventral body wall progenitor', 'pharynx otf+ neuron', 'dorsal epidermal progenitors (late stage)', 'pharynx pouch']	['ventral body wall progenitor', 'dorsal epidermal progenitors (late stage)', 'protonephridia', 'pharynx pouch']	['pharynx otf+ neuron', 'pharynx pouch']	['dorsal body wall muscle', 'pharynx pouch', 'parapharyngeal parenchymal 2']
SMESG000005930.1	wnt11-1	A/P		['otf+ neurons 2', 'scattered parenchymal', 'CNS progenitor', 'muscle', 'CNS']	['parapharyngeal parenchymal 2', 'protonephridia', 'DVB epidermal', 'parapharyngeal parenchymal progenitor', 'ventral epidermal', 'scattered parenchymal early progenitor']	['dorsal body wall muscle', 'otf+ neurons 1']	['dorsal epidermal', 'ventral body wall progenitor', 'dorsal body wall muscle', 'ventral epidermal', 'dorsal epidermal progenitors (early stage)', 'ROD', 'parapharyngeal parenchymal 3']	['dorsal epidermal progenitors (early stage)', 'ROD', 'DVB epidermal', 'scattered parenchymal early progenitor', 'muscle', 'pharynx pouch', 'DVB parenchymal']	['DVB epidermal']	['pharynx pouch', 'otf+ neurons 2', 'DVB parenchymal', 'dorsal epidermal progenitors (early stage)']	['neck parenchymal progenitor', 'dorsal epidermal', 'dorsal epidermal progenitors (late stage)', 'otf+ neurons 1', 'ventral epidermal', 'neoblast', 'parapharyngeal parenchymal 4', 'parapharyngeal parenchymal 2']
SMESG000055035.1	wnt5	A/P		['protonephridia']	['dorsal epidermal progenitors (late stage)', 'CNS progenitor', 'scattered parenchymal late progenitor']	['pharynx pouch', 'pharynx', 'parapharyngeal parenchymal progenitor', 'parapharyngeal parenchymal 2']	['parapharyngeal parenchymal 2', 'parapharyngeal parenchymal 1', 'parapharyngeal parenchymal progenitor']	['parapharyngeal parenchymal 1', 'parapharyngeal parenchymal progenitor', 'protonephridia']	['pharynx otf+ neuron', 'neck parenchymal progenitor', 'neck parenchymal', 'scattered parenchymal', 'scattered parenchymal late progenitor', 'parapharyngeal parenchymal progenitor', 'parapharyngeal parenchymal 1']	['DVB parenchymal', 'scattered parenchymal', 'scattered parenchymal late progenitor', 'neck parenchymal progenitor']	['otf+ neurons 2', 'dorsal body wall muscle', 'neoblast', 'phagocytes progenitor', 'neck parenchymal', 'parapharyngeal parenchymal 4', 'phagocytes', 'parapharyngeal parenchymal 1']
SMESG000051375.1	wntA	A/P		['pharynx', 'CNS', 'ventral body wall progenitor', 'dorsal body wall muscle']	['ventral epidermal', 'CNS', 'dorsal body wall muscle', 'dorsal epidermal progenitors (early stage)', 'dorsal epidermal']	['pharynx pouch', 'dorsal epidermal progenitors (late stage)', 'dorsal body wall muscle']	['dorsal body wall muscle', 'ventral epidermal', 'ventral body wall progenitor', 'protonephridia', 'DVB epidermal', 'DVB parenchymal', 'neck parenchymal progenitor', 'dorsal epidermal progenitors (early stage)']	['parapharyngeal parenchymal 2', 'ventral body wall progenitor', 'DVB epidermal', 'dorsal body wall muscle']	['ventral body wall progenitor', 'ventral epidermal', 'dorsal body wall muscle', 'pharynx', 'dorsal epidermal progenitors (late stage)', 'dorsal epidermal progenitors (early stage)', 'pharynx pouch']	['protonephridia', 'pharynx', 'dorsal body wall muscle', 'DVB epidermal']	['neck parenchymal', 'pharynx', 'neck parenchymal progenitor', 'ventral epidermal', 'DVB epidermal']
SMESG000005043.1	fz5/8-4	A/P	TRUE	['protonephridia', 'CNS', 'ventral epidermal', 'otf+ neurons 1']	['DVB epidermal', 'pharynx']	['CNS', 'protonephridia', 'neck parenchymal progenitor', 'ventral body wall progenitor', 'CNS progenitor', 'neoblast', 'dorsal epidermal progenitors (early stage)', 'ROD']	['ROD', 'CNS', 'dorsal epidermal', 'CNS progenitor', 'pharynx', 'ventral body wall progenitor', 'otf+ neurons 2']	['ROD', 'CNS progenitor', 'parapharyngeal parenchymal 2', 'CNS', 'pharynx', 'ventral epidermal', 'muscle', 'otf+ neurons 2']	['CNS progenitor', 'neck parenchymal progenitor', 'CNS', 'ROD', 'pharynx otf+ neuron', 'pharynx', 'otf+ neurons 2']	['ROD', 'dorsal body wall muscle', 'CNS', 'otf+ neurons 2', 'CNS progenitor', 'ventral body wall progenitor']	['parapharyngeal parenchymal 3', 'ROD', 'CNS', 'CNS progenitor', 'neck parenchymal', 'ventral body wall progenitor', 'dorsal epidermal progenitors (early stage)']
SMESG000068488.1	wntless	A/P		['CNS', 'neck parenchymal progenitor']	['dorsal epidermal progenitors (late stage)', 'dorsal epidermal']	['ROD', 'parapharyngeal parenchymal progenitor', 'neck parenchymal progenitor', 'pharynx', 'ventral body wall progenitor']	['dorsal epidermal', 'ventral body wall progenitor', 'ventral epidermal', 'pharynx', 'DVB epidermal']	['CNS', 'DVB epidermal', 'pharynx', 'dorsal body wall muscle', 'pharynx otf+ neuron', 'otf+ neurons 2']	['pharynx otf+ neuron', 'dorsal epidermal', 'protonephridia', 'pharynx', 'CNS', 'CNS progenitor', 'ventral body wall progenitor']	['DVB epidermal', 'scattered parenchymal late progenitor', 'pharynx pouch']	['parapharyngeal parenchymal 3', 'gastrovascular cavity progenitor', 'pharynx', 'CNS', 'phagocytes progenitor']
SMESG000008973.1	teashirt	A/P		['dorsal epidermal']	['pharynx', 'DVB epidermal', 'dorsal epidermal']	['parapharyngeal parenchymal progenitor', 'ROD', 'scattered parenchymal late progenitor', 'dorsal epidermal', 'dorsal epidermal progenitors (early stage)', 'dorsal body wall muscle']	['pharynx', 'DVB epidermal', 'parapharyngeal parenchymal progenitor', 'ventral body wall progenitor']	['dorsal body wall muscle', 'parapharyngeal parenchymal 3', 'pharynx pouch']	['pharynx otf+ neuron', 'protonephridia', 'pharynx', 'pharynx pouch', 'parapharyngeal parenchymal 2']	['otf+ neurons 1', 'dorsal body wall muscle']	['pharynx', 'gastrovascular cavity progenitor', 'dorsal epidermal progenitors (late stage)', 'dorsal epidermal', 'phagocytes progenitor']
SMESG000013307.1	prep	A/P	TRUE	['DVB epidermal', 'dorsal epidermal']	['ROD', 'dorsal epidermal', 'dorsal epidermal progenitors (late stage)', 'scattered parenchymal late progenitor', 'DVB epidermal', 'scattered parenchymal early progenitor']	['neck parenchymal progenitor', 'dorsal body wall muscle', 'pharynx', 'CNS progenitor', 'ventral body wall progenitor', 'DVB parenchymal', 'scattered parenchymal early progenitor']	['ROD', 'dorsal epidermal', 'protonephridia', 'CNS progenitor', 'dorsal epidermal progenitors (early stage)']	['ROD', 'dorsal body wall muscle', 'neck parenchymal progenitor', 'dorsal epidermal progenitors (late stage)']	['ROD', 'dorsal body wall muscle', 'dorsal epidermal progenitors (late stage)', 'neck parenchymal progenitor', 'pharynx', 'parapharyngeal parenchymal 1', 'otf+ neurons 1', 'otf+ neurons 2', 'ventral epidermal']	['ROD', 'neoblast', 'dorsal epidermal', 'pharynx']	['dorsal body wall muscle', 'ROD', 'CNS progenitor']
SMESG000077075.1	foxD	A/P		['ventral epidermal', 'dorsal body wall muscle']	['ventral epidermal', 'neck parenchymal', 'parapharyngeal parenchymal progenitor', 'phagocytes progenitor', 'otf+ neurons 2', 'neoblast', 'otf+ neurons 1', 'parapharyngeal parenchymal 4', 'phagocytes', 'dorsal epidermal progenitors (early stage)', 'DVB epidermal', 'scattered parenchymal early progenitor']	['parapharyngeal parenchymal 1', 'parapharyngeal parenchymal 3', 'pharynx']	['protonephridia', 'parapharyngeal parenchymal 4', 'pharynx', 'CNS', 'ROD', 'ventral body wall progenitor']	['neck parenchymal progenitor', 'pharynx', 'ventral body wall progenitor', 'dorsal epidermal', 'parapharyngeal parenchymal 3']	['parapharyngeal parenchymal 2', 'pharynx', 'dorsal epidermal', 'neoblast']	['pharynx', 'scattered parenchymal', 'ventral body wall progenitor', 'otf+ neurons 1', 'DVB parenchymal', 'neck parenchymal', 'otf+ neurons 2', 'parapharyngeal parenchymal progenitor', 'ventral epidermal', 'neck parenchymal progenitor', 'cathepsin+ cells progenitor']	['ventral body wall progenitor', 'parapharyngeal parenchymal 2', 'CNS', 'pharynx pouch', 'CNS progenitor', 'pharynx', 'gastrovascular cavity progenitor', 'neoblast', 'ventral epidermal', 'dorsal epidermal progenitors (early stage)', 'dorsal epidermal', 'parapharyngeal parenchymal 1', 'parapharyngeal parenchymal progenitor', 'goblet cells progenitor', 'parapharyngeal parenchymal 3', 'DVB parenchym…
SMESG000022958.1	zic-1	A/P	TRUE	['CNS progenitor', 'neoblast', 'parapharyngeal parenchymal 1', 'DVB parenchymal', 'ventral epidermal', 'otf+ neurons 2']	['dorsal body wall muscle', 'neoblast', 'parapharyngeal parenchymal 3', 'protonephridia', 'scattered parenchymal late progenitor', 'neck parenchymal']	['dorsal body wall muscle', 'muscle', 'dorsal epidermal', 'CNS progenitor']	['ROD', 'pharynx pouch', 'muscle', 'neck parenchymal progenitor', 'dorsal epidermal', 'CNS progenitor', 'pharynx', 'DVB epidermal', 'otf+ neurons 1', 'parapharyngeal parenchymal 4', 'otf+ neurons 2']	['neck parenchymal progenitor']	['neoblast', 'otf+ neurons 2', 'neck parenchymal', 'neck parenchymal progenitor', 'ROD', 'cathepsin+ cells progenitor', 'CNS progenitor', 'CNS', 'muscle', 'scattered parenchymal early progenitor', 'otf+ neurons 1', 'pharynx']	['ROD', 'dorsal epidermal', 'dorsal epidermal progenitors (late stage)']	['dorsal epidermal progenitors (early stage)', 'DVB epidermal', 'ROD', 'pharynx', 'ventral body wall progenitor', 'pharynx pouch', 'DVB parenchymal', 'dorsal epidermal progenitors (late stage)', 'goblet cells progenitor', 'parapharyngeal parenchymal progenitor', 'dorsal epidermal', 'parapharyngeal parenchymal 2', 'phagocytes', 'muscle', 'otf+ neurons 2', 'goblet cells', 'phagocytes progenitor', '…
SMESG000052644.1	zic-2	A/P	TRUE	['CNS progenitor', 'CNS', 'neck parenchymal progenitor', 'ventral epidermal', 'ventral body wall progenitor', 'otf+ neurons 2']	['ROD', 'CNS']	['ventral epidermal', 'ventral body wall progenitor', 'dorsal epidermal progenitors (early stage)', 'dorsal body wall muscle', 'dorsal epidermal progenitors (late stage)', 'muscle', 'dorsal epidermal']	['ROD', 'dorsal epidermal', 'ventral body wall progenitor', 'dorsal body wall muscle', 'dorsal epidermal progenitors (late stage)', 'CNS progenitor', 'muscle']	['ROD', 'phagocytes', 'otf+ neurons 2', 'CNS progenitor', 'ventral epidermal']	['ROD', 'otf+ neurons 2', 'CNS progenitor', 'dorsal body wall muscle']	['ROD', 'dorsal epidermal progenitors (early stage)', 'ventral epidermal', 'dorsal epidermal', 'phagocytes progenitor', 'otf+ neurons 1', 'CNS progenitor', 'pharynx', 'ventral body wall progenitor', 'parapharyngeal parenchymal 2', 'goblet cells progenitor']	['dorsal body wall muscle', 'ROD', 'CNS progenitor', 'neck parenchymal progenitor']
SMESG000046208.1	ndl-3	A/P		['neck parenchymal progenitor', 'dorsal epidermal', 'dorsal epidermal progenitors (late stage)', 'dorsal body wall muscle', 'ventral epidermal']	['neck parenchymal progenitor', 'dorsal epidermal progenitors (early stage)', 'neoblast']	['parapharyngeal parenchymal progenitor', 'protonephridia', 'dorsal epidermal progenitors (late stage)', 'neck parenchymal progenitor']	['pharynx', 'pharynx pouch', 'CNS progenitor', 'scattered parenchymal early progenitor', 'otf+ neurons 2']	['neck parenchymal progenitor', 'protonephridia', 'dorsal epidermal progenitors (late stage)', 'pharynx', 'dorsal body wall muscle', 'phagocytes progenitor']	['neoblast', 'scattered parenchymal', 'cathepsin+ cells', 'ROD', 'ventral body wall progenitor']	['pharynx otf+ neuron', 'scattered parenchymal', 'pharynx', 'neck parenchymal progenitor', 'scattered parenchymal late progenitor']	['dorsal body wall muscle', 'scattered parenchymal', 'neck parenchymal']
SMESG000046244.1	Smed-NDK-3, partial	A/P		['pharynx', 'protonephridia', 'dorsal body wall muscle', 'dorsal epidermal', 'dorsal epidermal progenitors (early stage)', 'ventral body wall progenitor', 'parapharyngeal parenchymal 2']	['protonephridia', 'pharynx', 'dorsal epidermal', 'neck parenchymal progenitor', 'DVB epidermal']	['protonephridia', 'scattered parenchymal', 'pharynx', 'dorsal body wall muscle', 'dorsal epidermal']	['pharynx pouch', 'neck parenchymal progenitor', 'dorsal epidermal', 'goblet cells', 'scattered parenchymal early progenitor', 'pharynx']	['scattered parenchymal late progenitor', 'pharynx', 'parapharyngeal parenchymal 2', 'goblet cells', 'dorsal body wall muscle', 'gastrovascular cavity progenitor', 'ventral body wall progenitor', 'DVB epidermal', 'parapharyngeal parenchymal 3', 'muscle', 'dorsal epidermal', 'dorsal epidermal progenitors (early stage)']	['neoblast', 'cathepsin+ cells', 'CNS', 'neck parenchymal progenitor', 'pharynx', 'dorsal epidermal progenitors (late stage)', 'cathepsin+ cells progenitor', 'DVB epidermal']	['protonephridia', 'pharynx otf+ neuron', 'scattered parenchymal late progenitor', 'muscle', 'parapharyngeal parenchymal 3']	['dorsal epidermal progenitors (late stage)']
SMESG000052359.1	glypican-1	A/P		['CNS progenitor', 'CNS', 'pharynx']	['pharynx', 'CNS', 'CNS progenitor', 'ventral epidermal', 'ventral body wall progenitor', 'dorsal epidermal progenitors (early stage)']	['pharynx', 'ventral epidermal', 'parapharyngeal parenchymal progenitor']	['parapharyngeal parenchymal 2', 'ROD', 'dorsal epidermal', 'ventral epidermal', 'neck parenchymal progenitor', 'pharynx', 'CNS', 'dorsal body wall muscle']	['ROD', 'neck parenchymal progenitor']	['ROD', 'protonephridia', 'pharynx otf+ neuron']	['gastrovascular cavity progenitor', 'CNS', 'DVB epidermal', 'dorsal epidermal progenitors (early stage)']	['parapharyngeal parenchymal 3', 'neoblast', 'CNS progenitor']
SMESG000050895.1	netrin-2	A/P		['CNS', 'ventral body wall progenitor']	['CNS', 'scattered parenchymal late progenitor', 'dorsal epidermal progenitors (late stage)']	['CNS', 'DVB parenchymal', 'CNS progenitor', 'phagocytes progenitor']	['CNS', 'ventral epidermal']	['CNS', 'ventral body wall progenitor', 'CNS progenitor', 'phagocytes progenitor', 'parapharyngeal parenchymal 1', 'gastrovascular cavity progenitor', 'otf+ neurons 2']	['neoblast', 'ventral body wall progenitor', 'phagocytes progenitor', 'CNS', 'parapharyngeal parenchymal 1']	['CNS', 'phagocytes progenitor', 'parapharyngeal parenchymal 2', 'otf+ neurons 1', 'neck parenchymal', 'DVB epidermal']	['parapharyngeal parenchymal 2', 'CNS', 'ventral body wall progenitor', 'pharynx', 'neck parenchymal', 'cathepsin+ cells', 'ventral epidermal', 'parapharyngeal parenchymal 4']
SMESG000072430.1	ptk7	A/P		['CNS progenitor', 'dorsal epidermal progenitors (late stage)', 'dorsal body wall muscle']	['ventral body wall progenitor']	['dorsal epidermal progenitors (late stage)', 'parapharyngeal parenchymal progenitor', 'dorsal body wall muscle', 'ventral body wall progenitor', 'DVB epidermal', 'ROD', 'otf+ neurons 1']	['pharynx otf+ neuron', 'neck parenchymal progenitor', 'ventral epidermal', 'protonephridia']	['dorsal body wall muscle', 'dorsal epidermal progenitors (late stage)', 'pharynx pouch', 'dorsal epidermal', 'DVB epidermal']	['protonephridia', 'neck parenchymal']	['parapharyngeal parenchymal 2', 'dorsal body wall muscle', 'otf+ neurons 2', 'pharynx pouch', 'scattered parenchymal']	['parapharyngeal parenchymal 3', 'otf+ neurons 2', 'neoblast', 'parapharyngeal parenchymal 4']
SMESG000062038.1	ndk	A/P	TRUE	['pharynx', 'CNS', 'neck parenchymal', 'DVB epidermal', 'protonephridia']	['pharynx', 'CNS']	['CNS', 'parapharyngeal parenchymal 2', 'CNS progenitor', 'ROD', 'dorsal epidermal progenitors (early stage)', 'dorsal epidermal', 'neck parenchymal progenitor', 'dorsal body wall muscle', 'neoblast']	['ROD', 'dorsal epidermal', 'CNS', 'CNS progenitor', 'pharynx', 'dorsal epidermal progenitors (late stage)']	['ROD', 'CNS', 'CNS progenitor', 'pharynx otf+ neuron', 'pharynx', 'neck parenchymal progenitor', 'otf+ neurons 1']	['ROD', 'CNS', 'neck parenchymal progenitor', 'CNS progenitor', 'pharynx', 'neck parenchymal']	['ROD', 'CNS']	['ROD', 'CNS', 'CNS progenitor', 'otf+ neurons 1', 'pharynx', 'DVB parenchymal', 'dorsal epidermal progenitors (early stage)', 'DVB epidermal']
SMESG000077310.1	ndl-1	A/P	TRUE	['otf+ neurons 1', 'neoblast', 'ventral body wall progenitor', 'parapharyngeal parenchymal 3', 'protonephridia', 'neck parenchymal']	['ROD', 'pharynx', 'cathepsin+ cells']	['neck parenchymal progenitor', 'CNS', 'DVB epidermal']	['parapharyngeal parenchymal 2', 'pharynx otf+ neuron', 'CNS', 'ROD', 'neck parenchymal progenitor', 'pharynx']	['ROD', 'CNS', 'neck parenchymal progenitor', 'CNS progenitor', 'otf+ neurons 1']	['ROD', 'neck parenchymal progenitor', 'CNS', 'dorsal epidermal', 'CNS progenitor', 'gastrovascular cavity progenitor']	['ROD', 'pharynx otf+ neuron']	['ROD', 'dorsal epidermal progenitors (early stage)', 'CNS progenitor', 'scattered parenchymal', 'CNS', 'otf+ neurons 1']
SMESG000027359.1	ndl-2	A/P	TRUE	['dorsal epidermal progenitors (early stage)', 'otf+ neurons 2', 'ventral body wall progenitor']	['neck parenchymal progenitor', 'dorsal body wall muscle', 'dorsal epidermal progenitors (early stage)', 'dorsal epidermal progenitors (late stage)', 'ventral body wall progenitor', 'scattered parenchymal late progenitor', 'otf+ neurons 2']	['dorsal epidermal progenitors (early stage)', 'ventral epidermal', 'dorsal body wall muscle', 'otf+ neurons 1', 'scattered parenchymal', 'pharynx', 'protonephridia']	['dorsal epidermal', 'CNS', 'ROD', 'pharynx', 'muscle']	['ROD', 'DVB epidermal', 'otf+ neurons 1']	['protonephridia', 'ROD', 'pharynx', 'CNS']	['CNS progenitor', 'pharynx', 'muscle', 'dorsal epidermal progenitors (late stage)', 'ROD']	['muscle', 'DVB parenchymal', 'pharynx', 'ROD']
SMESG000009032.1	ndl-4	A/P	TRUE	['otf+ neurons 1', 'dorsal body wall muscle', 'ventral body wall progenitor', 'scattered parenchymal early progenitor', 'dorsal epidermal progenitors (late stage)', 'otf+ neurons 2']	['pharynx', 'muscle']	['dorsal epidermal progenitors (late stage)', 'dorsal body wall muscle', 'CNS progenitor', 'scattered parenchymal early progenitor']	['dorsal epidermal', 'ROD', 'DVB epidermal', 'dorsal epidermal progenitors (late stage)']	['ROD', 'dorsal epidermal progenitors (late stage)', 'scattered parenchymal']	['scattered parenchymal late progenitor', 'dorsal epidermal progenitors (early stage)', 'ROD', 'CNS progenitor', 'DVB parenchymal', 'ventral epidermal', 'cathepsin+ cells progenitor', 'otf+ neurons 2', 'CNS', 'dorsal epidermal progenitors (late stage)']	['ROD', 'gastrovascular cavity progenitor', 'dorsal body wall muscle', 'pharynx']	['otf+ neurons 2', 'ventral epidermal', 'dorsal body wall muscle', 'ROD', 'phagocytes progenitor']
SMESG000070953.1	ndl-5	A/P	TRUE	['dorsal body wall muscle', 'neck parenchymal']	['dorsal body wall muscle', 'dorsal epidermal progenitors (early stage)', 'ventral body wall progenitor']	['pharynx pouch', 'dorsal epidermal progenitors (early stage)', 'CNS']	['pharynx otf+ neuron', 'dorsal epidermal', 'ROD', 'pharynx']	['ROD', 'CNS progenitor']	['dorsal body wall muscle', 'neck parenchymal progenitor']	['ROD', 'CNS']	['pharynx', 'ROD']
SMESG000025925.1	axin2	A/P		['dorsal epidermal progenitors (late stage)', 'DVB epidermal', 'ventral epidermal', 'otf+ neurons 1']	['otf+ neurons 1']	['parapharyngeal parenchymal 2']	['pharynx otf+ neuron', 'ventral epidermal', 'ventral body wall progenitor']	['DVB parenchymal', 'DVB epidermal', 'dorsal epidermal progenitors (late stage)']	['ventral epidermal', 'ventral body wall progenitor', 'DVB epidermal', 'dorsal epidermal progenitors (late stage)', 'muscle']	['DVB epidermal', 'protonephridia', 'dorsal epidermal progenitors (early stage)', 'pharynx pouch', 'pharynx otf+ neuron']	['parapharyngeal parenchymal 2', 'parapharyngeal parenchymal 3']
SMESG000002069.1	wnt2	A/P	TRUE	['CNS progenitor', 'dorsal body wall muscle', 'DVB parenchymal', 'DVB epidermal', 'ventral epidermal', 'dorsal epidermal']	['DVB epidermal', 'dorsal epidermal progenitors (late stage)', 'ventral epidermal', 'ventral body wall progenitor', 'dorsal body wall muscle', 'dorsal epidermal progenitors (early stage)', 'DVB parenchymal', 'dorsal epidermal']	['ventral epidermal']	['pharynx otf+ neuron', 'dorsal epidermal', 'ROD']	['phagocytes', 'DVB epidermal', 'neck parenchymal progenitor', 'ROD', 'gastrovascular cavity progenitor', 'scattered parenchymal']	['DVB epidermal', 'ventral body wall progenitor', 'pharynx otf+ neuron']	['ROD', 'scattered parenchymal', 'DVB epidermal', 'neck parenchymal progenitor', 'dorsal epidermal progenitors (early stage)', 'ventral epidermal']	['scattered parenchymal', 'DVB epidermal', 'neoblast', 'parapharyngeal parenchymal 1', 'ROD', 'cathepsin+ cells', 'pharynx']
SMESG000075831.1	sFRP-1	A/P	TRUE	['dorsal epidermal progenitors (early stage)', 'otf+ neurons 1']	['otf+ neurons 1', 'dorsal epidermal progenitors (late stage)', 'scattered parenchymal', 'muscle', 'dorsal body wall muscle']	['dorsal body wall muscle', 'ROD', 'dorsal epidermal progenitors (early stage)', 'muscle', 'neck parenchymal', 'otf+ neurons 1']	['ROD', 'dorsal epidermal', 'CNS progenitor', 'otf+ neurons 1', 'pharynx']	['ROD', 'ventral body wall progenitor', 'CNS progenitor', 'pharynx', 'gastrovascular cavity progenitor', 'neoblast']	['neck parenchymal progenitor', 'CNS progenitor', 'ROD', 'pharynx otf+ neuron', 'ventral epidermal']	['ROD', 'ventral epidermal']	['ROD', 'parapharyngeal parenchymal 3', 'CNS', 'ventral epidermal', 'dorsal epidermal progenitors (early stage)', 'scattered parenchymal early progenitor']
SMESG000050379.1	SFRP-2	A/P	TRUE	['dorsal epidermal progenitors (early stage)', 'ventral body wall progenitor', 'ventral epidermal', 'dorsal epidermal', 'scattered parenchymal early progenitor']	['ROD', 'dorsal epidermal progenitors (late stage)', 'dorsal body wall muscle', 'dorsal epidermal progenitors (early stage)', 'protonephridia', 'dorsal epidermal']	['pharynx pouch', 'dorsal body wall muscle']	['neck parenchymal progenitor', 'dorsal epidermal', 'parapharyngeal parenchymal 2', 'ROD', 'ventral epidermal', 'dorsal epidermal progenitors (early stage)', 'scattered parenchymal early progenitor']	['ventral epidermal', 'dorsal epidermal progenitors (late stage)', 'ventral body wall progenitor', 'dorsal body wall muscle']	['protonephridia', 'dorsal epidermal']	['protonephridia']	['dorsal body wall muscle', 'ventral body wall progenitor', 'ventral epidermal', 'parapharyngeal parenchymal 1']
SMESG000035834.1	fz5/8-3	A/P	TRUE	['neck parenchymal progenitor']	['parapharyngeal parenchymal 1', 'cathepsin+ cells progenitor']	['phagocytes progenitor', 'phagocytes']	['ROD', 'dorsal epidermal progenitors (late stage)']	['ROD', 'protonephridia', 'CNS progenitor']	['phagocytes', 'ROD']	['ROD', 'neck parenchymal', 'parapharyngeal parenchymal 2', 'otf+ neurons 1', 'CNS', 'neck parenchymal progenitor']	['CNS', 'dorsal epidermal progenitors (early stage)', 'ROD', 'CNS progenitor', 'cathepsin+ cells']
SMESG000005049.1	dd_4427	A/P		['ROD', 'ventral body wall progenitor']	['ROD']	['dorsal epidermal', 'ventral epidermal', 'pharynx', 'dorsal epidermal progenitors (early stage)']	['ventral epidermal', 'pharynx otf+ neuron', 'ventral body wall progenitor', 'dorsal epidermal', 'dorsal epidermal progenitors (early stage)']	['ventral body wall progenitor', 'DVB epidermal']	['DVB epidermal', 'ventral epidermal']	['DVB epidermal', 'dorsal epidermal progenitors (late stage)', 'dorsal epidermal']	['dorsal body wall muscle']
SMESG000029156.1	dd_13065	A/P		['neck parenchymal progenitor', 'DVB epidermal']	['pharynx', 'CNS']	['dorsal epidermal progenitors (late stage)', 'muscle', 'DVB epidermal', 'DVB parenchymal', 'CNS', 'ventral body wall progenitor']	['ventral epidermal', 'ventral body wall progenitor', 'parapharyngeal parenchymal 2']	['DVB epidermal', 'dorsal epidermal', 'dorsal epidermal progenitors (late stage)', 'pharynx pouch', 'dorsal epidermal progenitors (early stage)']	['DVB epidermal', 'protonephridia', 'neck parenchymal', 'dorsal epidermal progenitors (late stage)']	['DVB epidermal', 'dorsal epidermal progenitors (late stage)', 'pharynx pouch', 'dorsal epidermal', 'ventral body wall progenitor']	['scattered parenchymal', 'neck parenchymal progenitor', 'DVB epidermal', 'neoblast', 'dorsal epidermal progenitors (late stage)']
SMESG000035212.1	dd_15686	A/P		['CNS', 'dorsal body wall muscle', 'DVB parenchymal']	['CNS', 'dorsal body wall muscle', 'neck parenchymal']	['parapharyngeal parenchymal 1', 'CNS progenitor', 'dorsal epidermal', 'pharynx', 'CNS', 'scattered parenchymal early progenitor', 'ventral body wall progenitor', 'ROD']	['CNS', 'neck parenchymal progenitor', 'ventral body wall progenitor', 'CNS progenitor', 'DVB epidermal']	['CNS', 'dorsal epidermal', 'CNS progenitor', 'muscle']	['dorsal epidermal', 'CNS', 'scattered parenchymal late progenitor']	['CNS', 'scattered parenchymal late progenitor', 'dorsal epidermal progenitors (early stage)', 'ventral body wall progenitor', 'dorsal epidermal progenitors (late stage)', 'parapharyngeal parenchymal 2', 'otf+ neurons 2', 'scattered parenchymal']	['neoblast', 'CNS', 'neck parenchymal', 'ventral epidermal']
SMESG000044469.1	hox4b	A/P		['dorsal epidermal progenitors (late stage)', 'dorsal body wall muscle', 'DVB parenchymal', 'ventral epidermal', 'DVB epidermal', 'muscle', 'dorsal epidermal', 'scattered parenchymal', 'phagocytes progenitor', 'CNS']	['protonephridia', 'dorsal epidermal', 'ventral epidermal', 'ventral body wall progenitor', 'DVB epidermal', 'dorsal epidermal progenitors (early stage)', 'otf+ neurons 2']	['parapharyngeal parenchymal 2', 'ventral epidermal']	['ventral body wall progenitor', 'ventral epidermal', 'dorsal epidermal', 'DVB epidermal']	['dorsal epidermal progenitors (late stage)', 'DVB epidermal', 'pharynx pouch', 'pharynx otf+ neuron']	['DVB epidermal', 'dorsal epidermal progenitors (early stage)', 'muscle', 'pharynx pouch', 'ventral epidermal']	['DVB epidermal', 'pharynx pouch', 'dorsal epidermal progenitors (early stage)', 'ventral epidermal', 'dorsal epidermal', 'DVB parenchymal']	['DVB epidermal', 'scattered parenchymal', 'dorsal epidermal progenitors (early stage)', 'dorsal epidermal']
SMESG000022668.1	Post-2c	A/P		['dorsal epidermal progenitors (early stage)', 'DVB epidermal']	['pharynx', 'DVB epidermal', 'otf+ neurons 1']	['pharynx pouch', 'parapharyngeal parenchymal progenitor', 'protonephridia', 'parapharyngeal parenchymal 2', 'DVB epidermal', 'dorsal epidermal progenitors (late stage)', 'otf+ neurons 1', 'neck parenchymal progenitor']	['ventral body wall progenitor', 'ventral epidermal', 'DVB epidermal', 'dorsal epidermal progenitors (early stage)', 'pharynx', 'DVB parenchymal', 'parapharyngeal parenchymal 1']	['DVB epidermal', 'dorsal epidermal progenitors (early stage)', 'protonephridia', 'pharynx pouch', 'parapharyngeal parenchymal 4', 'DVB parenchymal', 'ventral body wall progenitor', 'cathepsin+ cells']	['protonephridia', 'dorsal epidermal progenitors (late stage)', 'DVB epidermal']	['dorsal body wall muscle', 'DVB epidermal', 'otf+ neurons 2', 'dorsal epidermal progenitors (late stage)', 'muscle', 'otf+ neurons 1']	['parapharyngeal parenchymal 3', 'parapharyngeal parenchymal 2', 'ventral epidermal']
SMESG000023227.1	sp5	A/P		['protonephridia', 'DVB epidermal', 'dorsal epidermal progenitors (early stage)', 'ventral body wall progenitor', 'muscle', 'dorsal epidermal', 'otf+ neurons 1', 'DVB parenchymal', 'parapharyngeal parenchymal 1']	['protonephridia', 'dorsal body wall muscle', 'scattered parenchymal']	['dorsal epidermal', 'dorsal epidermal progenitors (early stage)', 'DVB parenchymal', 'scattered parenchymal']	['ventral epidermal']	['dorsal epidermal progenitors (early stage)', 'pharynx pouch', 'protonephridia']	['dorsal epidermal progenitors (early stage)', 'dorsal epidermal progenitors (late stage)']	['DVB epidermal', 'dorsal epidermal progenitors (late stage)', 'pharynx', 'pharynx pouch', 'parapharyngeal parenchymal 3', 'DVB parenchymal', 'otf+ neurons 2', 'ventral body wall progenitor', 'neoblast']	['otf+ neurons 2', 'dorsal body wall muscle', 'dorsal epidermal progenitors (early stage)', 'pharynx', 'DVB parenchymal', 'pharynx pouch']
SMESG000004519.1	fz4-1	A/P		['CNS', 'DVB epidermal', 'ventral body wall progenitor', 'muscle', 'parapharyngeal parenchymal 1', 'scattered parenchymal late progenitor']	['CNS', 'CNS progenitor', 'otf+ neurons 1', 'parapharyngeal parenchymal 2', 'ventral epidermal', 'ventral body wall progenitor', 'neoblast']	['parapharyngeal parenchymal 1', 'CNS', 'dorsal body wall muscle', 'otf+ neurons 1', 'ROD', 'dorsal epidermal progenitors (early stage)', 'pharynx']	['ventral epidermal', 'ventral body wall progenitor', 'dorsal epidermal progenitors (early stage)']	['DVB epidermal', 'dorsal epidermal progenitors (late stage)', 'ROD', 'ventral body wall progenitor', 'CNS']	['ROD']	['DVB epidermal', 'dorsal body wall muscle', 'dorsal epidermal progenitors (late stage)', 'dorsal epidermal progenitors (early stage)']	['dorsal epidermal', 'ventral body wall progenitor']
SMESG000022923.1	bcat-3	A/P		['CNS', 'dorsal epidermal progenitors (late stage)']	['pharynx', 'muscle']	['protonephridia', 'CNS', 'DVB parenchymal', 'parapharyngeal parenchymal 4', 'neoblast', 'parapharyngeal parenchymal progenitor']	['DVB parenchymal']	['CNS', 'scattered parenchymal', 'muscle']	['CNS', 'dorsal body wall muscle', 'cathepsin+ cells', 'dorsal epidermal progenitors (early stage)']	['dorsal body wall muscle', 'CNS']	['dorsal body wall muscle', 'dorsal epidermal progenitors (early stage)', 'muscle']
SMESG000022667.1	lox5a	A/P		['dorsal body wall muscle', 'scattered parenchymal', 'neoblast', 'ventral body wall progenitor', 'DVB epidermal', 'dorsal epidermal progenitors (late stage)', 'scattered parenchymal late progenitor', 'parapharyngeal parenchymal 2', 'dorsal epidermal progenitors (early stage)']	['muscle', 'protonephridia', 'otf+ neurons 1', 'CNS', 'dorsal body wall muscle', 'parapharyngeal parenchymal 1', 'dorsal epidermal']	['ROD']	['pharynx otf+ neuron', 'ventral epidermal', 'dorsal epidermal', 'ventral body wall progenitor', 'dorsal epidermal progenitors (early stage)', 'pharynx', 'dorsal epidermal progenitors (late stage)']	['dorsal epidermal', 'neck parenchymal']	['protonephridia', 'DVB epidermal', 'ventral epidermal', 'dorsal epidermal progenitors (late stage)']	['muscle', 'DVB epidermal', 'dorsal epidermal progenitors (early stage)', 'otf+ neurons 1', 'DVB parenchymal']	['parapharyngeal parenchymal 2', 'dorsal epidermal progenitors (early stage)', 'ventral epidermal', 'DVB epidermal']
SMESG000058717.1	sFRP-3	A/P	TRUE	['protonephridia', 'dorsal epidermal progenitors (early stage)', 'dorsal epidermal', 'dorsal body wall muscle', 'ventral epidermal']	['ROD', 'protonephridia', 'dorsal epidermal progenitors (late stage)', 'DVB epidermal']	['dorsal epidermal progenitors (late stage)', 'ventral epidermal', 'dorsal epidermal progenitors (early stage)', 'dorsal body wall muscle', 'ventral body wall progenitor', 'ROD', 'otf+ neurons 2']	['dorsal epidermal', 'ROD', 'pharynx pouch', 'ventral epidermal']	['pharynx', 'ROD', 'dorsal epidermal progenitors (early stage)']	['dorsal epidermal', 'pharynx otf+ neuron', 'dorsal body wall muscle', 'pharynx', 'ROD']	['pharynx', 'dorsal epidermal progenitors (early stage)', 'ROD', 'ventral epidermal', 'otf+ neurons 2']	['pharynx', 'dorsal epidermal progenitors (late stage)', 'ROD']
SMESG000068721.1	slit1	M/L		['pharynx', 'parapharyngeal parenchymal progenitor']	['ROD', 'dorsal body wall muscle', 'dorsal epidermal progenitors (early stage)', 'otf+ neurons 1', 'parapharyngeal parenchymal progenitor']	['parapharyngeal parenchymal progenitor', 'pharynx', 'otf+ neurons 1']	['pharynx', 'ventral epidermal', 'parapharyngeal parenchymal progenitor', 'neck parenchymal progenitor']	['pharynx pouch']	['pharynx pouch', 'neck parenchymal progenitor', 'pharynx', 'dorsal epidermal']	['otf+ neurons 2', 'pharynx', 'dorsal epidermal progenitors (early stage)']	['scattered parenchymal', 'ventral body wall progenitor', 'neck parenchymal', 'gastrovascular cavity progenitor']
SMESG000016086.1	nlg-7	M/L	TRUE	['ventral body wall progenitor', 'ventral epidermal', 'DVB epidermal', 'dorsal epidermal progenitors (late stage)', 'otf+ neurons 2', 'DVB parenchymal']	['DVB epidermal', 'ventral body wall progenitor', 'ventral epidermal', 'dorsal epidermal progenitors (late stage)', 'otf+ neurons 2', 'neck parenchymal progenitor']	['ventral epidermal', 'parapharyngeal parenchymal progenitor', 'DVB epidermal', 'ventral body wall progenitor', 'ROD', 'DVB parenchymal', 'protonephridia']	['DVB epidermal', 'ventral body wall progenitor', 'ROD', 'DVB parenchymal', 'ventral epidermal', 'cathepsin+ cells progenitor']	['pharynx otf+ neuron', 'ventral body wall progenitor', 'ventral epidermal']	['ROD', 'ventral body wall progenitor']	['DVB epidermal', 'neoblast']	['DVB epidermal', 'scattered parenchymal', 'ventral body wall progenitor']
SMESG000069610.1	netrin-3	M/L	TRUE	['DVB epidermal', 'scattered parenchymal', 'ventral body wall progenitor', 'ventral epidermal']	['DVB epidermal', 'ventral body wall progenitor', 'dorsal epidermal', 'ventral epidermal', 'DVB parenchymal', 'neck parenchymal']	['DVB epidermal', 'ventral body wall progenitor', 'dorsal epidermal']	['DVB epidermal', 'ROD', 'ventral body wall progenitor', 'ventral epidermal', 'DVB parenchymal', 'scattered parenchymal']	['dorsal epidermal progenitors (late stage)', 'DVB epidermal', 'dorsal body wall muscle']	['DVB epidermal', 'ventral epidermal', 'dorsal body wall muscle', 'dorsal epidermal progenitors (early stage)', 'scattered parenchymal late progenitor']	['DVB epidermal', 'dorsal epidermal progenitors (late stage)', 'ROD', 'DVB parenchymal', 'ventral epidermal', 'ventral body wall progenitor', 'dorsal epidermal']	['dorsal epidermal progenitors (late stage)', 'DVB epidermal', 'ROD', 'parapharyngeal parenchymal 2', 'dorsal epidermal progenitors (early stage)']
SMESG000072804.1	tolloid	D/V		['parapharyngeal parenchymal 1', 'parapharyngeal parenchymal progenitor']	['parapharyngeal parenchymal 1', 'parapharyngeal parenchymal 4', 'parapharyngeal parenchymal progenitor', 'parapharyngeal parenchymal 3']	['parapharyngeal parenchymal 1', 'parapharyngeal parenchymal progenitor']	['parapharyngeal parenchymal 1', 'protonephridia']	['parapharyngeal parenchymal 1', 'parapharyngeal parenchymal 4', 'pharynx otf+ neuron']	['parapharyngeal parenchymal 1', 'parapharyngeal parenchymal progenitor']	['parapharyngeal parenchymal 1', 'parapharyngeal parenchymal 4']	['parapharyngeal parenchymal 1', 'parapharyngeal parenchymal progenitor']
SMESG000013937.1	bmp4	D/V		['dorsal epidermal', 'otf+ neurons 1', 'muscle']	['dorsal body wall muscle', 'dorsal epidermal progenitors (early stage)', 'dorsal epidermal', 'protonephridia', 'muscle']	['dorsal body wall muscle', 'dorsal epidermal progenitors (early stage)', 'neck parenchymal progenitor', 'dorsal epidermal']	['pharynx otf+ neuron', 'dorsal epidermal', 'dorsal epidermal progenitors (early stage)']	['dorsal epidermal progenitors (early stage)', 'dorsal body wall muscle', 'dorsal epidermal progenitors (late stage)', 'otf+ neurons 1', 'dorsal epidermal', 'scattered parenchymal early progenitor']	['muscle', 'dorsal epidermal progenitors (early stage)', 'DVB epidermal', 'dorsal body wall muscle', 'ROD', 'scattered parenchymal early progenitor']	['dorsal epidermal progenitors (early stage)', 'dorsal body wall muscle', 'dorsal epidermal', 'scattered parenchymal early progenitor']	['parapharyngeal parenchymal 3', 'dorsal epidermal', 'scattered parenchymal early progenitor', 'dorsal epidermal progenitors (early stage)', 'dorsal epidermal progenitors (late stage)']
SMESG000002878.1	ft-2	D/V	TRUE	['dorsal epidermal progenitors (late stage)', 'otf+ neurons 1', 'parapharyngeal parenchymal 2']	['protonephridia', 'ventral body wall progenitor', 'neck parenchymal progenitor', 'DVB parenchymal', 'dorsal epidermal progenitors (early stage)', 'DVB epidermal']	['protonephridia', 'neck parenchymal progenitor']	['ROD', 'CNS progenitor', 'CNS', 'pharynx pouch', 'muscle']	['ROD', 'dorsal body wall muscle', 'CNS progenitor']	['CNS']	['dorsal epidermal progenitors (early stage)', 'pharynx otf+ neuron', 'CNS', 'dorsal epidermal progenitors (late stage)']	['neoblast', 'parapharyngeal parenchymal 3']
SMESG000017101.1	ft-1	D/V		['CNS', 'protonephridia']	['ROD', 'CNS', 'muscle']	['CNS', 'dorsal epidermal progenitors (early stage)', 'dorsal body wall muscle', 'protonephridia']	['CNS', 'dorsal epidermal', 'ventral body wall progenitor', 'pharynx', 'CNS progenitor', 'ROD', 'DVB epidermal', 'ventral epidermal', 'DVB parenchymal', 'scattered parenchymal early progenitor']	['ROD', 'CNS', 'CNS progenitor', 'DVB epidermal', 'dorsal epidermal progenitors (late stage)', 'dorsal body wall muscle', 'otf+ neurons 1', 'otf+ neurons 2']	['dorsal body wall muscle']	['CNS', 'neoblast', 'ROD', 'CNS progenitor', 'scattered parenchymal late progenitor', 'otf+ neurons 1']	['otf+ neurons 2', 'CNS']
SMESG000033540.1	ds	D/V		['pharynx', 'otf+ neurons 1', 'dorsal body wall muscle']	['protonephridia', 'ventral epidermal', 'dorsal epidermal progenitors (early stage)', 'DVB epidermal', 'dorsal epidermal']	['DVB epidermal', 'dorsal epidermal', 'DVB parenchymal', 'dorsal body wall muscle', 'pharynx', 'ventral epidermal', 'CNS progenitor', 'neck parenchymal', 'scattered parenchymal early progenitor']	['dorsal epidermal', 'DVB parenchymal', 'ventral epidermal']	['DVB epidermal', 'dorsal epidermal progenitors (late stage)', 'dorsal body wall muscle', 'ventral epidermal', 'pharynx', 'dorsal epidermal progenitors (early stage)']	['dorsal epidermal', 'pharynx pouch', 'gastrovascular cavity progenitor', 'ventral epidermal', 'DVB epidermal']	['pharynx', 'ROD', 'muscle', 'dorsal epidermal progenitors (late stage)', 'neoblast', 'CNS progenitor', 'phagocytes progenitor', 'goblet cells progenitor', 'neck parenchymal progenitor']	['DVB epidermal', 'scattered parenchymal early progenitor', 'ROD', 'ventral epidermal']
SMESG000013170.1	smad4	D/V		['CNS progenitor', 'ventral body wall progenitor']	['protonephridia', 'dorsal epidermal', 'parapharyngeal parenchymal 3']	['protonephridia', 'ROD', 'parapharyngeal parenchymal 1', 'parapharyngeal parenchymal 4']	['parapharyngeal parenchymal 2', 'CNS', 'neck parenchymal', 'ventral body wall progenitor']	['parapharyngeal parenchymal 1', 'dorsal epidermal progenitors (late stage)', 'neoblast']	['neck parenchymal', 'pharynx otf+ neuron', 'ROD', 'dorsal body wall muscle']	['dorsal body wall muscle', 'muscle', 'dorsal epidermal progenitors (early stage)', 'dorsal epidermal progenitors (late stage)']	['muscle', 'otf+ neurons 2', 'CNS progenitor']
SMESG000059595.1	admp	D/V		['neck parenchymal progenitor', 'dorsal epidermal progenitors (late stage)', 'ventral body wall progenitor', 'neck parenchymal']	['parapharyngeal parenchymal 2', 'ROD', 'CNS', 'scattered parenchymal']	['neck parenchymal']	['dorsal epidermal progenitors (late stage)', 'neck parenchymal', 'ROD']	['parapharyngeal parenchymal 2', 'dorsal body wall muscle', 'muscle']	['parapharyngeal parenchymal 3', 'parapharyngeal parenchymal progenitor', 'otf+ neurons 1']	['scattered parenchymal late progenitor', 'pharynx pouch']	['otf+ neurons 2', 'parapharyngeal parenchymal 2', 'neck parenchymal']

## Sheet: Potential PCGs candidates
smesg ID	gene name	body axis	methodology	distribution	ARZ_enriched?	0hpa1	12hpa2	36hpa2	3dpa2	5dpa1	7dpa2	10dpa1	14dpa1
SMESG000050059.1	dd_36502	A/P	computational	posterior enrich
SMESG000006969.1	TrkA	A/P	computational	anterior enrich	TRUE	['ventral epidermal', 'DVB epidermal', 'ventral body wall progenitor', 'dorsal epidermal', 'CNS', 'dorsal epidermal progenitors (early stage)', 'neoblast']	['ventral epidermal', 'DVB epidermal', 'CNS', 'dorsal epidermal progenitors (early stage)']	['ROD', 'ventral epidermal', 'ventral body wall progenitor']	['ventral epidermal', 'dorsal epidermal', 'ROD', 'neck parenchymal progenitor', 'ventral body wall progenitor', 'CNS', 'DVB epidermal']	['ventral epidermal', 'ROD', 'dorsal epidermal', 'CNS']	['ventral epidermal', 'ROD']	['dorsal body wall muscle', 'ventral epidermal', 'ROD', 'DVB epidermal', 'ventral body wall progenitor', 'dorsal epidermal progenitors (early stage)']	['ROD', 'ventral body wall progenitor', 'ventral epidermal', 'CNS']
SMESG000017894.1	BCHE	A/P	computational	anterior enrich	TRUE	['CNS', 'scattered parenchymal', 'DVB epidermal']	['CNS', 'ventral body wall progenitor', 'DVB epidermal']	['pharynx pouch', 'CNS', 'parapharyngeal parenchymal 1', 'ROD', 'ventral body wall progenitor', 'DVB epidermal']	['CNS', 'CNS progenitor', 'DVB epidermal']	['CNS', 'CNS progenitor', 'ROD', 'neck parenchymal progenitor', 'DVB epidermal', 'otf+ neurons 1', 'ventral body wall progenitor', 'pharynx']	['CNS', 'CNS progenitor', 'ROD', 'neck parenchymal progenitor', 'DVB epidermal']	['CNS', 'CNS progenitor']	['CNS', 'CNS progenitor', 'otf+ neurons 2', 'ROD', 'neck parenchymal progenitor', 'dorsal epidermal progenitors (early stage)']
SMESG000032691.1	GLRA1	A/P	computational	anterior enrich	TRUE	['pharynx', 'CNS', 'CNS progenitor', 'dorsal epidermal progenitors (late stage)', 'dorsal epidermal']	['CNS', 'dorsal epidermal', 'otf+ neurons 1']	['CNS', 'parapharyngeal parenchymal 2', 'ROD']	['CNS']	['CNS progenitor', 'CNS', 'neck parenchymal progenitor', 'ROD', 'ventral body wall progenitor', 'DVB epidermal']	['CNS progenitor', 'CNS', 'ventral body wall progenitor', 'DVB epidermal', 'ventral epidermal', 'otf+ neurons 2']	['CNS', 'neoblast', 'CNS progenitor', 'ROD', 'muscle']	['CNS', 'otf+ neurons 1', 'dorsal body wall muscle', 'CNS progenitor', 'dorsal epidermal progenitors (late stage)', 'neck parenchymal progenitor', 'ROD']
SMESG000037117.1	MMP2	A/P	computational	anterior enrich	TRUE	['CNS progenitor', 'dorsal epidermal progenitors (late stage)', 'CNS', 'ventral epidermal']	['CNS', 'neoblast']	['parapharyngeal parenchymal 2', 'CNS', 'CNS progenitor', 'muscle', 'dorsal epidermal', 'otf+ neurons 2']	['CNS', 'CNS progenitor', 'ROD', 'otf+ neurons 1', 'parapharyngeal parenchymal 2', 'DVB epidermal', 'ventral epidermal', 'pharynx pouch']	['CNS', 'CNS progenitor', 'ROD', 'neck parenchymal']	['CNS', 'neck parenchymal progenitor', 'CNS progenitor', 'dorsal epidermal progenitors (late stage)', 'otf+ neurons 1', 'otf+ neurons 2']	['CNS progenitor', 'CNS', 'scattered parenchymal']	['CNS']
SMESG000001696.1	HCN4	A/P	computational		TRUE	['CNS', 'dorsal epidermal progenitors (late stage)', 'ventral body wall progenitor', 'scattered parenchymal']	['CNS']	['CNS', 'DVB epidermal', 'CNS progenitor', 'ventral body wall progenitor', 'parapharyngeal parenchymal 1']	['CNS', 'ventral epidermal', 'ROD', 'dorsal epidermal progenitors (late stage)', 'pharynx']	['protonephridia', 'CNS', 'parapharyngeal parenchymal 2', 'DVB epidermal', 'ROD', 'neoblast']	['CNS', 'pharynx pouch', 'ventral body wall progenitor', 'ROD', 'pharynx', 'dorsal epidermal', 'dorsal epidermal progenitors (late stage)', 'parapharyngeal parenchymal 2']	['CNS', 'otf+ neurons 2', 'dorsal epidermal progenitors (early stage)', 'otf+ neurons 1', 'CNS progenitor', 'DVB epidermal', 'pharynx', 'neck parenchymal', 'ventral body wall progenitor', 'pharynx pouch', 'neck parenchymal progenitor', 'dorsal epidermal progenitors (late stage)']	['neck parenchymal progenitor', 'ROD', 'CNS', 'ventral body wall progenitor', 'cathepsin+ cells progenitor', 'otf+ neurons 1', 'ventral epidermal']
SMESG000002410.1		A/P	computational	anterior enrich	TRUE	['CNS', 'gastrovascular cavity progenitor', 'DVB parenchymal']	['neoblast', 'CNS progenitor', 'CNS', 'parapharyngeal parenchymal progenitor', 'ventral body wall progenitor', 'dorsal epidermal progenitors (early stage)']	['neck parenchymal progenitor', 'CNS', 'otf+ neurons 1', 'CNS progenitor', 'dorsal epidermal', 'ventral body wall progenitor', 'neoblast']	['CNS progenitor', 'CNS', 'ventral body wall progenitor', 'ROD', 'neoblast']	['CNS', 'pharynx otf+ neuron', 'neck parenchymal progenitor', 'CNS progenitor', 'ROD', 'scattered parenchymal', 'cathepsin+ cells']	['CNS', 'otf+ neurons 1', 'CNS progenitor', 'otf+ neurons 2', 'pharynx']	['muscle', 'CNS progenitor', 'CNS', 'scattered parenchymal early progenitor', 'dorsal body wall muscle', 'otf+ neurons 2', 'neck parenchymal progenitor', 'otf+ neurons 1', 'scattered parenchymal late progenitor', 'ROD']	['dorsal body wall muscle', 'CNS', 'CNS progenitor', 'ROD', 'otf+ neurons 1']
SMESG000002722.1	neuropeptide Y pro	A/P	computational	anterior enrich		['CNS', 'ventral body wall progenitor', 'dorsal body wall muscle', 'otf+ neurons 1', 'scattered parenchymal late progenitor']	['CNS', 'CNS progenitor', 'otf+ neurons 1', 'neck parenchymal progenitor', 'dorsal epidermal progenitors (early stage)', 'neck parenchymal']	['CNS', 'dorsal epidermal progenitors (early stage)']	['CNS', 'neck parenchymal', 'dorsal epidermal progenitors (early stage)', 'neck parenchymal progenitor', 'parapharyngeal parenchymal 1', 'CNS progenitor']	['protonephridia', 'CNS', 'scattered parenchymal']	['CNS', 'ventral body wall progenitor']	['protonephridia', 'CNS', 'dorsal body wall muscle']	['parapharyngeal parenchymal 2', 'CNS', 'dorsal epidermal progenitors (early stage)', 'ventral body wall progenitor']
SMESG000002742.1		A/P	computational			['dorsal epidermal progenitors (late stage)']	['ROD', 'dorsal body wall muscle', 'dorsal epidermal progenitors (early stage)', 'CNS', 'CNS progenitor']	['dorsal epidermal progenitors (late stage)', 'muscle', 'CNS', 'dorsal epidermal']	['CNS', 'DVB epidermal', 'parapharyngeal parenchymal 4', 'muscle', 'dorsal epidermal progenitors (early stage)']	['CNS', 'muscle', 'dorsal epidermal progenitors (late stage)', 'ventral body wall progenitor', 'ROD', 'neck parenchymal progenitor', 'otf+ neurons 1']	['CNS', 'ventral body wall progenitor', 'scattered parenchymal early progenitor', 'otf+ neurons 2', 'parapharyngeal parenchymal 3', 'otf+ neurons 1', 'dorsal body wall muscle', 'DVB epidermal', 'dorsal epidermal']	['CNS', 'dorsal epidermal progenitors (late stage)', 'dorsal epidermal progenitors (early stage)']	['neck parenchymal progenitor', 'neoblast']
SMESG000002888.1		A/P	computational	anterior enrich	TRUE	['ventral epidermal', 'dorsal epidermal', 'DVB epidermal', 'ventral body wall progenitor']	['dorsal epidermal', 'ventral epidermal', 'DVB epidermal', 'ventral body wall progenitor', 'protonephridia']	['ROD', 'ventral epidermal', 'dorsal epidermal', 'DVB epidermal', 'ventral body wall progenitor', 'protonephridia', 'dorsal epidermal progenitors (early stage)', 'parapharyngeal parenchymal 3']	['ventral epidermal', 'dorsal epidermal', 'ROD', 'DVB epidermal', 'ventral body wall progenitor']	['ventral epidermal', 'ROD', 'otf+ neurons 1', 'DVB epidermal', 'ventral body wall progenitor']	['ventral epidermal', 'ROD', 'DVB epidermal']	['ventral epidermal']	['otf+ neurons 2', 'dorsal epidermal', 'ROD', 'ventral body wall progenitor']
SMESG000003825.1	CDK5R1	A/P	computational		TRUE	['CNS', 'CNS progenitor', 'otf+ neurons 1', 'ventral body wall progenitor', 'dorsal epidermal', 'DVB epidermal', 'otf+ neurons 2', 'dorsal epidermal progenitors (early stage)', 'parapharyngeal parenchymal 1']	['CNS', 'dorsal epidermal progenitors (early stage)', 'ventral body wall progenitor', 'otf+ neurons 1']	['CNS', 'ROD', 'DVB epidermal', 'dorsal epidermal progenitors (early stage)']	['parapharyngeal parenchymal 2', 'CNS', 'dorsal epidermal progenitors (late stage)', 'ROD', 'ventral epidermal', 'CNS progenitor']	['CNS', 'CNS progenitor', 'DVB epidermal', 'ROD']	['CNS', 'dorsal epidermal', 'ROD', 'CNS progenitor', 'neck parenchymal progenitor']	['CNS', 'ROD', 'otf+ neurons 1']	['CNS', 'CNS progenitor', 'ROD', 'dorsal epidermal progenitors (late stage)', 'otf+ neurons 2']
SMESG000007702.1		A/P	computational		TRUE	['otf+ neurons 1']	['muscle', 'scattered parenchymal', 'otf+ neurons 1', 'CNS', 'dorsal epidermal progenitors (late stage)', 'DVB epidermal']	['CNS', 'otf+ neurons 1', 'CNS progenitor', 'neck parenchymal']	['CNS', 'ROD', 'ventral body wall progenitor']	['CNS', 'CNS progenitor', 'muscle', 'otf+ neurons 2', 'goblet cells']	['dorsal epidermal', 'CNS', 'CNS progenitor', 'goblet cells progenitor', 'ROD']	['CNS', 'CNS progenitor', 'scattered parenchymal early progenitor', 'otf+ neurons 1', 'DVB parenchymal']	['parapharyngeal parenchymal 3', 'CNS progenitor', 'ventral body wall progenitor', 'ventral epidermal', 'ROD', 'DVB epidermal', 'CNS']
SMESG000008037.1	slc16a-24, partial	A/P	computational	anterior enrich	TRUE	['dorsal epidermal progenitors (early stage)', 'DVB epidermal', 'dorsal epidermal progenitors (late stage)', 'scattered parenchymal late progenitor', 'neoblast', 'muscle']	['dorsal epidermal progenitors (late stage)', 'DVB epidermal', 'ventral epidermal', 'scattered parenchymal late progenitor', 'dorsal body wall muscle', 'dorsal epidermal progenitors (early stage)', 'dorsal epidermal']	['dorsal epidermal progenitors (late stage)', 'dorsal epidermal', 'protonephridia', 'DVB epidermal', 'otf+ neurons 1']	['ROD', 'dorsal epidermal progenitors (early stage)', 'ventral epidermal']	['pharynx otf+ neuron', 'ROD', 'DVB parenchymal']	['DVB epidermal', 'dorsal epidermal progenitors (late stage)', 'neck parenchymal progenitor']	['dorsal epidermal progenitors (early stage)', 'dorsal epidermal progenitors (late stage)', 'ROD', 'ventral epidermal', 'dorsal epidermal', 'muscle', 'CNS progenitor', 'neoblast', 'otf+ neurons 2', 'otf+ neurons 1']	['ROD', 'DVB epidermal']
SMESG000008387.1	noggin-like protein 8	A/P	computational			['dorsal epidermal', 'dorsal epidermal progenitors (early stage)', 'dorsal body wall muscle', 'muscle', 'scattered parenchymal early progenitor']	['dorsal body wall muscle', 'dorsal epidermal progenitors (early stage)', 'dorsal epidermal', 'dorsal epidermal progenitors (late stage)', 'ROD']	['dorsal body wall muscle', 'dorsal epidermal progenitors (early stage)', 'dorsal epidermal', 'dorsal epidermal progenitors (late stage)', 'pharynx pouch']	['dorsal epidermal', 'dorsal body wall muscle', 'ROD']	['dorsal body wall muscle', 'dorsal epidermal', 'dorsal epidermal progenitors (late stage)', 'dorsal epidermal progenitors (early stage)', 'ROD']	['dorsal body wall muscle', 'dorsal epidermal', 'muscle', 'dorsal epidermal progenitors (early stage)', 'pharynx pouch', 'dorsal epidermal progenitors (late stage)']	['dorsal body wall muscle', 'dorsal epidermal', 'muscle']	['pharynx pouch', 'dorsal epidermal progenitors (early stage)']
SMESG000010397.1		A/P	computational	anterior enrich	TRUE	['dorsal epidermal progenitors (late stage)', 'DVB epidermal', 'dorsal body wall muscle']	['DVB epidermal', 'dorsal epidermal progenitors (early stage)', 'DVB parenchymal']	['dorsal epidermal progenitors (late stage)', 'dorsal epidermal progenitors (early stage)', 'ventral body wall progenitor', 'dorsal epidermal', 'DVB epidermal', 'CNS progenitor']	['dorsal epidermal', 'ventral epidermal', 'dorsal body wall muscle', 'DVB epidermal']	['dorsal epidermal progenitors (late stage)', 'DVB epidermal', 'DVB parenchymal']	['dorsal epidermal', 'DVB epidermal', 'ROD', 'dorsal epidermal progenitors (early stage)']	['ROD', 'DVB epidermal', 'dorsal epidermal progenitors (early stage)', 'muscle', 'DVB parenchymal', 'otf+ neurons 1']	['CNS progenitor', 'ROD', 'neck parenchymal progenitor', 'dorsal epidermal progenitors (early stage)', 'ventral body wall progenitor', 'cathepsin+ cells progenitor', 'parapharyngeal parenchymal progenitor', 'CNS']
SMESG000013590.1	BMP	A/P	computational	anterior enrich
SMESG000014669.1	GCR064	A/P	computational			['CNS', 'DVB epidermal']	['ROD', 'otf+ neurons 1', 'CNS', 'ventral body wall progenitor']	['CNS', 'CNS progenitor', 'otf+ neurons 1', 'parapharyngeal parenchymal 1', 'parapharyngeal parenchymal 3']	['CNS', 'CNS progenitor', 'dorsal epidermal', 'DVB epidermal', 'dorsal epidermal progenitors (late stage)']	['CNS', 'pharynx otf+ neuron', 'parapharyngeal parenchymal 2', 'CNS progenitor', 'parapharyngeal parenchymal 1', 'ROD']	['CNS', 'neck parenchymal progenitor', 'ROD']	['CNS', 'CNS progenitor', 'scattered parenchymal late progenitor', 'pharynx pouch', 'dorsal epidermal progenitors (late stage)']	['pharynx pouch', 'CNS', 'muscle']
SMESG000016051.1	OVOL1	A/P	computational	anterior enrich	TRUE	['dorsal epidermal progenitors (late stage)', 'dorsal epidermal', 'DVB epidermal', 'dorsal epidermal progenitors (early stage)', 'DVB parenchymal', 'dorsal body wall muscle']	['ROD', 'neck parenchymal progenitor', 'dorsal epidermal', 'parapharyngeal parenchymal 2']	['dorsal epidermal', 'ROD']	['dorsal epidermal', 'dorsal epidermal progenitors (early stage)', 'DVB epidermal', 'ROD', 'dorsal epidermal progenitors (late stage)']	['pharynx otf+ neuron', 'ROD', 'dorsal epidermal progenitors (late stage)', 'dorsal body wall muscle']	['ROD', 'dorsal epidermal', 'dorsal epidermal progenitors (late stage)', 'muscle', 'dorsal epidermal progenitors (early stage)']	['dorsal epidermal', 'ROD', 'DVB epidermal', 'dorsal epidermal progenitors (early stage)', 'muscle', 'dorsal epidermal progenitors (late stage)', 'neoblast']	['dorsal epidermal', 'ROD', 'scattered parenchymal', 'dorsal body wall muscle', 'muscle', 'DVB epidermal', 'dorsal epidermal progenitors (early stage)', 'scattered parenchymal early progenitor']
SMESG000017233.1		A/P	computational	anterior pole lateral enrich
SMESG000021412.1	BCKHDA-like protein	A/P	computational	anterior enrich	TRUE	['dorsal epidermal', 'muscle', 'dorsal epidermal progenitors (early stage)']	['dorsal epidermal', 'dorsal body wall muscle']	['dorsal epidermal', 'CNS progenitor', 'DVB epidermal']	['pharynx otf+ neuron', 'dorsal epidermal', 'ROD', 'dorsal epidermal progenitors (early stage)']	['dorsal epidermal', 'phagocytes']	['dorsal epidermal', 'ROD', 'neck parenchymal progenitor', 'neoblast', 'pharynx', 'phagocytes progenitor', 'dorsal epidermal progenitors (early stage)']	['ROD', 'dorsal epidermal', 'pharynx otf+ neuron', 'dorsal epidermal progenitors (early stage)']	['dorsal epidermal', 'ROD', 'neck parenchymal']
SMESG000043362.1		A/P	computational	anterior enrich
SMESG000048041.1		A/P	computational	anterior enrich	TRUE	['CNS', 'ventral body wall progenitor', 'neck parenchymal progenitor', 'parapharyngeal parenchymal 1', 'scattered parenchymal late progenitor']	['CNS progenitor', 'CNS', 'otf+ neurons 2', 'otf+ neurons 1', 'goblet cells progenitor']	['CNS', 'CNS progenitor', 'ROD', 'neck parenchymal progenitor', 'ventral body wall progenitor', 'pharynx', 'scattered parenchymal']	['CNS', 'CNS progenitor', 'dorsal epidermal progenitors (late stage)']	['CNS', 'CNS progenitor', 'ROD', 'otf+ neurons 2']	['CNS', 'CNS progenitor', 'neck parenchymal progenitor', 'ROD', 'otf+ neurons 1', 'DVB parenchymal']	['CNS', 'CNS progenitor', 'dorsal epidermal progenitors (early stage)', 'otf+ neurons 1']	['CNS', 'ROD']
SMESG000048145.1	ANK2	A/P	computational	anterior enrich	TRUE	['protonephridia', 'dorsal epidermal', 'DVB epidermal', 'parapharyngeal parenchymal 3', 'DVB parenchymal']	['dorsal body wall muscle', 'DVB epidermal', 'scattered parenchymal late progenitor', 'DVB parenchymal', 'ventral body wall progenitor', 'dorsal epidermal', 'scattered parenchymal', 'otf+ neurons 1']	['protonephridia', 'DVB epidermal', 'CNS']	['ventral body wall progenitor', 'DVB epidermal', 'protonephridia', 'ROD', 'CNS']	['protonephridia', 'DVB parenchymal', 'CNS', 'CNS progenitor', 'scattered parenchymal early progenitor', 'dorsal body wall muscle', 'DVB epidermal', 'ventral body wall progenitor']	['ROD', 'DVB epidermal', 'pharynx otf+ neuron', 'CNS progenitor', 'dorsal body wall muscle', 'pharynx']	['dorsal body wall muscle', 'ROD', 'CNS progenitor']	['CNS progenitor', 'DVB epidermal', 'dorsal epidermal progenitors (early stage)', 'CNS', 'DVB parenchymal', 'pharynx', 'ROD', 'ventral body wall progenitor', 'cathepsin+ cells progenitor']
SMESG000055093.1	LIPK	A/P	computational	anterior enrich		['protonephridia', 'scattered parenchymal late progenitor', 'scattered parenchymal early progenitor', 'dorsal epidermal progenitors (early stage)']	['protonephridia', 'scattered parenchymal late progenitor', 'neoblast']	['scattered parenchymal late progenitor', 'protonephridia', 'dorsal body wall muscle']	['protonephridia', 'scattered parenchymal late progenitor', 'parapharyngeal parenchymal 2', 'DVB parenchymal']	['scattered parenchymal late progenitor', 'muscle', 'protonephridia', 'dorsal epidermal progenitors (early stage)', 'dorsal epidermal progenitors (late stage)', 'parapharyngeal parenchymal 4', 'neoblast', 'goblet cells progenitor']	['scattered parenchymal late progenitor', 'otf+ neurons 1', 'pharynx otf+ neuron', 'ROD']	['DVB epidermal', 'gastrovascular cavity progenitor', 'dorsal epidermal progenitors (late stage)', 'phagocytes progenitor', 'cathepsin+ cells progenitor', 'CNS progenitor']	['parapharyngeal parenchymal progenitor', 'goblet cells progenitor', 'dorsal epidermal progenitors (early stage)', 'dorsal epidermal', 'parapharyngeal parenchymal 4', 'ROD']
SMESG000061302.1		A/P	computational	anterior enrich; neck		['protonephridia', 'scattered parenchymal late progenitor', 'neck parenchymal']	['protonephridia', 'scattered parenchymal late progenitor', 'scattered parenchymal']	['protonephridia', 'scattered parenchymal late progenitor', 'neck parenchymal']	['protonephridia', 'scattered parenchymal late progenitor', 'neck parenchymal progenitor']	['protonephridia', 'scattered parenchymal late progenitor', 'muscle']	['scattered parenchymal late progenitor', 'protonephridia', 'scattered parenchymal early progenitor']	['scattered parenchymal late progenitor', 'dorsal body wall muscle', 'DVB parenchymal']	['muscle', 'cathepsin+ cells progenitor', 'phagocytes', 'dorsal body wall muscle', 'scattered parenchymal early progenitor', 'CNS progenitor', 'neoblast']
SMESG000012961.1		A/P	computational			['DVB epidermal', 'neoblast']	['DVB parenchymal', 'cathepsin+ cells', 'scattered parenchymal']	['dorsal epidermal progenitors (late stage)']	['dorsal epidermal progenitors (late stage)', 'parapharyngeal parenchymal 1', 'muscle']	['muscle', 'neck parenchymal', 'dorsal epidermal']	['neck parenchymal', 'neoblast', 'dorsal epidermal progenitors (late stage)', 'gastrovascular cavity progenitor']	['muscle', 'CNS', 'scattered parenchymal', 'dorsal epidermal progenitors (late stage)', 'neoblast', 'scattered parenchymal early progenitor']	['dorsal body wall muscle', 'parapharyngeal parenchymal 3', 'dorsal epidermal progenitors (early stage)', 'CNS progenitor', 'parapharyngeal parenchymal 1', 'neck parenchymal']
SMESG000030634.1		A/P	computational	also enrich in tail middle line
SMESG000065086.1		A/P	computational	posterior enrich
SMESG000078137.1		A/P	computational			['muscle', 'dorsal epidermal progenitors (early stage)', 'goblet cells', 'otf+ neurons 1']	['dorsal epidermal', 'neck parenchymal progenitor', 'dorsal epidermal progenitors (late stage)', 'ventral epidermal', 'otf+ neurons 1', 'phagocytes progenitor', 'parapharyngeal parenchymal 1', 'muscle', 'goblet cells progenitor', 'cathepsin+ cells']	['dorsal epidermal progenitors (late stage)', 'DVB epidermal', 'neoblast', 'cathepsin+ cells progenitor', 'parapharyngeal parenchymal 4', 'dorsal epidermal']	['cathepsin+ cells', 'neck parenchymal progenitor', 'dorsal epidermal']	['gastrovascular cavity progenitor', 'DVB parenchymal', 'scattered parenchymal', 'DVB epidermal', 'cathepsin+ cells progenitor']	['pharynx otf+ neuron', 'dorsal epidermal progenitors (late stage)']	['pharynx', 'dorsal epidermal progenitors (late stage)']	['muscle', 'scattered parenchymal early progenitor', 'neoblast', 'dorsal epidermal', 'ROD', 'ventral epidermal', 'pharynx', 'DVB epidermal', 'parapharyngeal parenchymal progenitor', 'otf+ neurons 2', 'ventral body wall progenitor', 'parapharyngeal parenchymal 3', 'parapharyngeal parenchymal 2', 'goblet cells', 'CNS progenitor', 'phagocytes', 'gastrovascular cavity progenitor', 'phagocytes progeni…
SMESG000021049.1	dd_20025	M/L	computational	enrich in middle line	TRUE	['parapharyngeal parenchymal 2', 'goblet cells', 'scattered parenchymal early progenitor', 'parapharyngeal parenchymal 3', 'DVB parenchymal', 'otf+ neurons 2']	['dorsal body wall muscle', 'parapharyngeal parenchymal 2', 'CNS progenitor', 'dorsal epidermal progenitors (early stage)', 'protonephridia']	['dorsal epidermal progenitors (late stage)', 'ROD', 'dorsal epidermal', 'protonephridia', 'pharynx', 'parapharyngeal parenchymal 4', 'scattered parenchymal early progenitor']	['dorsal body wall muscle', 'parapharyngeal parenchymal 1', 'dorsal epidermal progenitors (early stage)', 'ventral epidermal']	['parapharyngeal parenchymal 1']	['pharynx pouch', 'muscle', 'goblet cells progenitor', 'phagocytes', 'dorsal epidermal progenitors (late stage)', 'dorsal epidermal', 'parapharyngeal parenchymal 1', 'goblet cells', 'dorsal body wall muscle', 'pharynx']	['muscle', 'gastrovascular cavity progenitor', 'cathepsin+ cells progenitor']	['otf+ neurons 1', 'scattered parenchymal early progenitor', 'CNS progenitor']
SMESG000027230.1	NPSR1	M/L	computational	enrich in tail middle line		['ventral body wall progenitor', 'dorsal body wall muscle', 'parapharyngeal parenchymal 4', 'DVB epidermal']	['parapharyngeal parenchymal progenitor', 'scattered parenchymal', 'neoblast']	['ROD', 'CNS']	['parapharyngeal parenchymal 2', 'pharynx', 'parapharyngeal parenchymal progenitor', 'parapharyngeal parenchymal 4', 'scattered parenchymal early progenitor']	['protonephridia', 'pharynx', 'CNS', 'pharynx pouch']	['pharynx otf+ neuron', 'parapharyngeal parenchymal 2', 'scattered parenchymal late progenitor', 'pharynx', 'CNS', 'gastrovascular cavity progenitor']	['gastrovascular cavity progenitor', 'CNS', 'pharynx', 'pharynx pouch']	['parapharyngeal parenchymal progenitor', 'pharynx', 'otf+ neurons 1', 'goblet cells progenitor']
SMESG000053382.1	MS3_09197	M/L	computational		TRUE	['muscle', 'scattered parenchymal late progenitor', 'DVB epidermal']	['protonephridia', 'DVB epidermal', 'dorsal body wall muscle', 'dorsal epidermal progenitors (early stage)', 'muscle']	['dorsal epidermal progenitors (late stage)', 'CNS progenitor', 'DVB epidermal', 'CNS']	['CNS', 'DVB epidermal', 'dorsal body wall muscle', 'ROD', 'dorsal epidermal progenitors (early stage)']	['neck parenchymal progenitor', 'DVB epidermal', 'parapharyngeal parenchymal 2', 'ROD', 'CNS', 'ventral body wall progenitor']	['pharynx pouch', 'ROD', 'CNS', 'DVB epidermal']	['dorsal epidermal', 'dorsal epidermal progenitors (early stage)', 'ventral epidermal', 'dorsal epidermal progenitors (late stage)', 'CNS']	['dorsal body wall muscle', 'ROD', 'DVB epidermal', 'DVB parenchymal', 'CNS']
SMESG000018453.1	plasminogen-1	M/L	computational		TRUE	['dorsal epidermal progenitors (late stage)', 'DVB epidermal', 'dorsal body wall muscle']	['ROD', 'DVB epidermal', 'ventral epidermal', 'dorsal body wall muscle', 'ventral body wall progenitor', 'dorsal epidermal']	['DVB epidermal', 'ventral epidermal', 'CNS progenitor', 'dorsal epidermal', 'CNS']	['protonephridia', 'DVB epidermal']	['DVB epidermal', 'parapharyngeal parenchymal 4', 'CNS progenitor', 'ventral body wall progenitor']	['ventral epidermal', 'DVB epidermal', 'otf+ neurons 1', 'neoblast', 'ROD', 'phagocytes progenitor', 'ventral body wall progenitor', 'pharynx']	['dorsal epidermal', 'neck parenchymal progenitor']	['neoblast', 'dorsal epidermal progenitors (early stage)', 'ventral epidermal', 'muscle', 'neck parenchymal progenitor', 'CNS progenitor', 'otf+ neurons 1', 'ventral body wall progenitor', 'parapharyngeal parenchymal 3', 'parapharyngeal parenchymal 2', 'otf+ neurons 2', 'CNS', 'phagocytes', 'scattered parenchymal early progenitor', 'gastrovascular cavity progenitor', 'phagocytes progenitor', 'gob…
SMESG000019274.1	ferd3l-2	M/L	computational			['DVB parenchymal', 'DVB epidermal', 'scattered parenchymal']	['DVB parenchymal', 'DVB epidermal', 'neck parenchymal progenitor', 'dorsal epidermal progenitors (late stage)']	['DVB parenchymal', 'DVB epidermal']	['DVB parenchymal', 'DVB epidermal', 'neck parenchymal progenitor']	['DVB parenchymal', 'DVB epidermal', 'otf+ neurons 1']	['DVB parenchymal', 'DVB epidermal', 'neck parenchymal progenitor', 'parapharyngeal parenchymal progenitor', 'dorsal body wall muscle']	['DVB parenchymal', 'DVB epidermal', 'scattered parenchymal late progenitor', 'parapharyngeal parenchymal 2', 'neoblast']	['DVB parenchymal', 'neck parenchymal progenitor', 'parapharyngeal parenchymal 2', 'DVB epidermal', 'otf+ neurons 2', 'neoblast', 'dorsal epidermal progenitors (late stage)', 'otf+ neurons 1']
SMESG000020038.1	alx4	M/L	computational		TRUE	['dorsal epidermal progenitors (late stage)', 'dorsal body wall muscle', 'dorsal epidermal', 'ventral epidermal', 'dorsal epidermal progenitors (early stage)', 'scattered parenchymal early progenitor']	['ROD', 'dorsal epidermal progenitors (late stage)', 'dorsal body wall muscle', 'DVB epidermal', 'dorsal epidermal', 'dorsal epidermal progenitors (early stage)']	['dorsal epidermal', 'dorsal epidermal progenitors (late stage)', 'dorsal epidermal progenitors (early stage)', 'DVB epidermal', 'dorsal body wall muscle']	['DVB epidermal', 'ROD', 'dorsal epidermal progenitors (early stage)', 'dorsal epidermal', 'ventral body wall progenitor']	['dorsal body wall muscle', 'DVB epidermal', 'dorsal epidermal progenitors (early stage)', 'ROD', 'dorsal epidermal progenitors (late stage)', 'parapharyngeal parenchymal 3', 'dorsal epidermal']	['dorsal body wall muscle', 'ROD']	['dorsal body wall muscle', 'DVB epidermal', 'dorsal epidermal', 'ROD']	['parapharyngeal parenchymal 2', 'dorsal epidermal progenitors (late stage)', 'neck parenchymal', 'ROD', 'neck parenchymal progenitor', 'DVB parenchymal', 'cathepsin+ cells progenitor']
SMESG000020864.1	litaf	M/L	computational		TRUE	['dorsal epidermal progenitors (early stage)', 'ventral body wall progenitor']	['ROD', 'dorsal epidermal progenitors (early stage)', 'dorsal epidermal progenitors (late stage)', 'DVB epidermal']	['dorsal epidermal progenitors (early stage)', 'dorsal epidermal progenitors (late stage)', 'DVB epidermal', 'ROD', 'dorsal epidermal', 'ventral body wall progenitor', 'muscle']	['dorsal epidermal progenitors (early stage)', 'ventral epidermal', 'ventral body wall progenitor', 'dorsal epidermal progenitors (late stage)', 'DVB epidermal', 'protonephridia', 'ROD', 'DVB parenchymal']	['protonephridia', 'dorsal epidermal progenitors (early stage)', 'DVB epidermal', 'ROD', 'ventral body wall progenitor', 'dorsal epidermal progenitors (late stage)']	['dorsal epidermal progenitors (early stage)', 'muscle']	['protonephridia', 'dorsal body wall muscle', 'dorsal epidermal progenitors (early stage)', 'DVB epidermal', 'ROD', 'muscle', 'dorsal epidermal progenitors (late stage)']	['ROD', 'dorsal body wall muscle', 'dorsal epidermal progenitors (early stage)', 'parapharyngeal parenchymal 2']
SMESG000040790.1	zan	M/L	computational		TRUE	['DVB epidermal', 'ventral body wall progenitor', 'DVB parenchymal', 'neck parenchymal progenitor', 'CNS', 'dorsal epidermal progenitors (late stage)']	['DVB parenchymal', 'DVB epidermal', 'ventral body wall progenitor', 'CNS', 'ventral epidermal', 'otf+ neurons 2', 'dorsal epidermal progenitors (late stage)', 'neck parenchymal progenitor', 'otf+ neurons 1', 'scattered parenchymal late progenitor']	['DVB epidermal', 'ventral body wall progenitor', 'DVB parenchymal', 'dorsal epidermal progenitors (late stage)']	['DVB epidermal', 'DVB parenchymal', 'ventral body wall progenitor', 'dorsal epidermal progenitors (late stage)', 'otf+ neurons 1', 'ventral epidermal']	['DVB epidermal', 'DVB parenchymal', 'ventral body wall progenitor', 'otf+ neurons 2', 'neck parenchymal progenitor', 'ventral epidermal', 'otf+ neurons 1']	['ventral body wall progenitor']	['ventral body wall progenitor', 'dorsal body wall muscle', 'DVB parenchymal', 'DVB epidermal']	['DVB parenchymal', 'otf+ neurons 1', 'ventral body wall progenitor', 'otf+ neurons 2']
SMESG000053446.1	scnn1g	M/L	computational	also anterior enrich	TRUE	['DVB epidermal', 'DVB parenchymal', 'neck parenchymal progenitor', 'scattered parenchymal', 'dorsal epidermal progenitors (early stage)', 'otf+ neurons 2']	['DVB epidermal', 'dorsal body wall muscle']	['DVB epidermal', 'dorsal body wall muscle', 'ventral epidermal', 'dorsal epidermal progenitors (early stage)']	['DVB epidermal', 'ventral body wall progenitor', 'ventral epidermal', 'muscle']	['dorsal epidermal progenitors (late stage)']	['DVB epidermal', 'pharynx pouch', 'ROD', 'parapharyngeal parenchymal 1', 'dorsal epidermal']	['protonephridia', 'DVB epidermal']	['ROD', 'parapharyngeal parenchymal 2', 'neck parenchymal', 'otf+ neurons 1', 'DVB epidermal']
SMESG000057112.1	lhx2	M/L	computational			['ventral epidermal', 'ventral body wall progenitor']	['ventral epidermal', 'CNS progenitor', 'otf+ neurons 2', 'dorsal epidermal progenitors (early stage)', 'dorsal body wall muscle']	['pharynx pouch', 'dorsal epidermal progenitors (late stage)', 'ventral epidermal']	['ROD', 'ventral epidermal', 'protonephridia', 'CNS', 'parapharyngeal parenchymal 2', 'DVB epidermal', 'dorsal body wall muscle', 'dorsal epidermal', 'dorsal epidermal progenitors (early stage)']	['ventral epidermal', 'CNS', 'ventral body wall progenitor', 'ROD', 'dorsal epidermal progenitors (late stage)']	['dorsal body wall muscle', 'dorsal epidermal', 'ventral epidermal', 'CNS', 'ROD', 'CNS progenitor', 'otf+ neurons 1', 'muscle', 'ventral body wall progenitor', 'pharynx otf+ neuron']	['CNS progenitor', 'dorsal epidermal progenitors (early stage)']	['CNS progenitor', 'dorsal epidermal progenitors (late stage)', 'CNS', 'DVB epidermal']
SMESG000062760.1	cpe	M/L	computational	also anterior enrich	TRUE	['dorsal epidermal progenitors (early stage)', 'ventral body wall progenitor', 'ventral epidermal', 'DVB epidermal', 'dorsal epidermal']	['dorsal epidermal progenitors (late stage)', 'dorsal epidermal progenitors (early stage)', 'ventral body wall progenitor', 'DVB epidermal', 'neck parenchymal progenitor']	['dorsal epidermal progenitors (early stage)', 'DVB epidermal']	['dorsal epidermal progenitors (early stage)', 'ROD', 'ventral body wall progenitor', 'DVB epidermal', 'dorsal epidermal', 'ventral epidermal', 'DVB parenchymal', 'dorsal epidermal progenitors (late stage)', 'protonephridia', 'otf+ neurons 1', 'dorsal body wall muscle']	['dorsal epidermal progenitors (early stage)', 'ROD', 'DVB epidermal', 'dorsal epidermal', 'ventral body wall progenitor', 'ventral epidermal', 'muscle', 'dorsal epidermal progenitors (late stage)']	['dorsal epidermal progenitors (early stage)', 'ROD']	['protonephridia', 'ROD', 'dorsal epidermal progenitors (early stage)']	['ROD', 'dorsal epidermal progenitors (early stage)', 'DVB epidermal', 'dorsal epidermal progenitors (late stage)', 'CNS progenitor', 'neck parenchymal']
SMESG000063380.1	cav3	M/L	computational	also anterior pole lateral enrich	TRUE	['DVB epidermal', 'dorsal epidermal progenitors (late stage)', 'dorsal epidermal progenitors (early stage)', 'muscle']	['DVB epidermal']	['DVB epidermal', 'ROD', 'protonephridia', 'dorsal epidermal']	['DVB epidermal']	['DVB epidermal', 'ROD', 'DVB parenchymal', 'dorsal epidermal progenitors (late stage)', 'dorsal epidermal progenitors (early stage)', 'muscle', 'ventral body wall progenitor', 'otf+ neurons 1']	['ROD', 'DVB epidermal', 'protonephridia', 'dorsal epidermal progenitors (early stage)', 'dorsal epidermal', 'dorsal epidermal progenitors (late stage)']	['ROD', 'dorsal epidermal progenitors (early stage)', 'dorsal epidermal progenitors (late stage)', 'DVB epidermal', 'muscle', 'dorsal body wall muscle', 'dorsal epidermal', 'CNS progenitor']	['ROD', 'dorsal epidermal progenitors (early stage)']
SMESG000081233.1	ddo	M/L	computational	also anterior enrich	TRUE	['dorsal epidermal', 'dorsal epidermal progenitors (early stage)', 'dorsal body wall muscle', 'muscle', 'ventral body wall progenitor', 'DVB epidermal', 'otf+ neurons 1', 'CNS']	['dorsal epidermal progenitors (early stage)', 'dorsal body wall muscle', 'dorsal epidermal', 'dorsal epidermal progenitors (late stage)', 'ventral body wall progenitor', 'otf+ neurons 1', 'DVB epidermal', 'muscle', 'otf+ neurons 2']	['dorsal epidermal progenitors (early stage)']	['dorsal epidermal progenitors (early stage)', 'DVB epidermal', 'dorsal epidermal', 'dorsal body wall muscle']	['dorsal body wall muscle', 'neck parenchymal progenitor']	['dorsal body wall muscle', 'scattered parenchymal early progenitor', 'ventral body wall progenitor', 'dorsal epidermal progenitors (late stage)']	['dorsal body wall muscle', 'dorsal epidermal progenitors (early stage)', 'dorsal epidermal progenitors (late stage)', 'dorsal epidermal', 'ventral body wall progenitor', 'scattered parenchymal early progenitor']	['neck parenchymal progenitor', 'DVB epidermal', 'dorsal epidermal progenitors (early stage)', 'dorsal epidermal', 'ventral body wall progenitor', 'ROD']
SMESG000006521.1	Dmd-4	M/L	computational			['scattered parenchymal late progenitor', 'parapharyngeal parenchymal 3', 'parapharyngeal parenchymal progenitor', 'neck parenchymal progenitor', 'neck parenchymal', 'neoblast', 'scattered parenchymal early progenitor', 'cathepsin+ cells']	['CNS', 'muscle', 'parapharyngeal parenchymal progenitor', 'scattered parenchymal', 'neck parenchymal', 'parapharyngeal parenchymal 3', 'otf+ neurons 1', 'parapharyngeal parenchymal 1']	['pharynx', 'ROD', 'ventral epidermal', 'neck parenchymal', 'dorsal epidermal', 'otf+ neurons 2', 'neoblast', 'CNS progenitor']	['parapharyngeal parenchymal 4', 'scattered parenchymal', 'pharynx', 'pharynx pouch', 'neck parenchymal', 'parapharyngeal parenchymal progenitor', 'parapharyngeal parenchymal 3']	['pharynx otf+ neuron', 'parapharyngeal parenchymal 1', 'dorsal body wall muscle']	['pharynx otf+ neuron', 'pharynx', 'parapharyngeal parenchymal progenitor']	['goblet cells', 'pharynx', 'cathepsin+ cells progenitor', 'dorsal epidermal']	['dorsal epidermal progenitors (late stage)', 'pharynx', 'DVB parenchymal', 'parapharyngeal parenchymal progenitor', 'gastrovascular cavity progenitor', 'cathepsin+ cells']
SMESG000012752.1	klkb1	M/L	computational			['otf+ neurons 1', 'parapharyngeal parenchymal 1', 'protonephridia']	['otf+ neurons 1', 'ventral body wall progenitor']	['otf+ neurons 1', 'parapharyngeal parenchymal 3']	['otf+ neurons 1', 'parapharyngeal parenchymal 4']	['pharynx otf+ neuron', 'pharynx', 'otf+ neurons 1', 'pharynx pouch', 'neck parenchymal progenitor', 'protonephridia', 'otf+ neurons 2']	['pharynx otf+ neuron', 'pharynx', 'pharynx pouch', 'otf+ neurons 1', 'dorsal epidermal', 'ROD', 'parapharyngeal parenchymal 2']	['pharynx otf+ neuron', 'pharynx', 'pharynx pouch', 'otf+ neurons 2', 'otf+ neurons 1']	['pharynx', 'gastrovascular cavity progenitor', 'parapharyngeal parenchymal 2', 'parapharyngeal parenchymal 1']
SMESG000016956.1	rnf38	M/L	computational			['scattered parenchymal', 'parapharyngeal parenchymal 1', 'neck parenchymal progenitor', 'parapharyngeal parenchymal progenitor', 'otf+ neurons 2', 'parapharyngeal parenchymal 4']	['ROD', 'ventral epidermal']	['CNS', 'pharynx', 'parapharyngeal parenchymal 1', 'otf+ neurons 1', 'neck parenchymal progenitor', 'dorsal epidermal progenitors (early stage)', 'parapharyngeal parenchymal 3', 'neck parenchymal', 'otf+ neurons 2', 'scattered parenchymal early progenitor']	['pharynx', 'dorsal epidermal progenitors (late stage)', 'otf+ neurons 1', 'ventral body wall progenitor', 'dorsal epidermal', 'scattered parenchymal']	['pharynx', 'ventral body wall progenitor', 'CNS', 'dorsal epidermal progenitors (early stage)', 'scattered parenchymal late progenitor', 'ventral epidermal', 'parapharyngeal parenchymal 4', 'otf+ neurons 1']	['pharynx', 'cathepsin+ cells', 'parapharyngeal parenchymal 1', 'CNS progenitor']	['pharynx', 'ventral epidermal', 'pharynx pouch', 'parapharyngeal parenchymal 1', 'CNS']	['ventral body wall progenitor', 'CNS', 'pharynx', 'pharynx pouch', 'dorsal body wall muscle']
SMESG000017229.1	dynll2	M/L	computational	pharynx enrich		['pharynx', 'protonephridia', 'CNS progenitor', 'dorsal epidermal progenitors (early stage)']	['pharynx', 'protonephridia', 'parapharyngeal parenchymal progenitor', 'ventral body wall progenitor']	['pharynx', 'pharynx pouch', 'parapharyngeal parenchymal progenitor', 'parapharyngeal parenchymal 2', 'parapharyngeal parenchymal 1']	['pharynx', 'parapharyngeal parenchymal 1']	['pharynx', 'pharynx otf+ neuron', 'pharynx pouch', 'parapharyngeal parenchymal 2']	['pharynx', 'pharynx otf+ neuron', 'pharynx pouch', 'gastrovascular cavity progenitor', 'goblet cells']	['pharynx', 'pharynx otf+ neuron', 'pharynx pouch']	['pharynx', 'pharynx pouch', 'gastrovascular cavity progenitor', 'goblet cells progenitor']
SMESG000017232.1	mrps5	M/L	computational	posterior enrich		['neck parenchymal progenitor', 'scattered parenchymal late progenitor']	['neck parenchymal']	['parapharyngeal parenchymal 1', 'scattered parenchymal', 'CNS progenitor', 'neck parenchymal progenitor']	['neck parenchymal progenitor', 'neck parenchymal', 'parapharyngeal parenchymal 1']	['muscle', 'neck parenchymal', 'parapharyngeal parenchymal 3', 'neck parenchymal progenitor']	['pharynx otf+ neuron', 'scattered parenchymal', 'CNS progenitor']	['scattered parenchymal late progenitor', 'scattered parenchymal early progenitor', 'neck parenchymal', 'DVB parenchymal']	['otf+ neurons 2', 'parapharyngeal parenchymal 2', 'dorsal body wall muscle']
SMESG000018258.1	musculin	M/L	computational			['muscle', 'parapharyngeal parenchymal 1', 'dorsal epidermal progenitors (late stage)', 'scattered parenchymal late progenitor']	['CNS', 'parapharyngeal parenchymal 3', 'scattered parenchymal early progenitor']	['pharynx', 'parapharyngeal parenchymal 4', 'parapharyngeal parenchymal 3', 'parapharyngeal parenchymal 1', 'scattered parenchymal early progenitor', 'CNS progenitor', 'neoblast']	['pharynx', 'parapharyngeal parenchymal progenitor', 'otf+ neurons 1']	['pharynx', 'parapharyngeal parenchymal 1', 'neoblast', 'muscle', 'pharynx pouch']	['pharynx otf+ neuron', 'pharynx', 'scattered parenchymal late progenitor', 'goblet cells progenitor']	['pharynx', 'pharynx pouch', 'phagocytes', 'ventral body wall progenitor']	['pharynx', 'parapharyngeal parenchymal 1', 'DVB epidermal', 'goblet cells progenitor', 'phagocytes progenitor']
SMESG000022356.1	ap2	M/L	computational			['pharynx', 'CNS', 'parapharyngeal parenchymal 1', 'ventral body wall progenitor', 'CNS progenitor', 'scattered parenchymal']	['pharynx', 'CNS', 'dorsal epidermal progenitors (late stage)', 'ventral body wall progenitor', 'protonephridia', 'parapharyngeal parenchymal 4', 'scattered parenchymal early progenitor']	['CNS', 'DVB epidermal', 'pharynx', 'parapharyngeal parenchymal 1']	['CNS', 'CNS progenitor', 'parapharyngeal parenchymal progenitor', 'parapharyngeal parenchymal 4', 'pharynx pouch', 'otf+ neurons 1']	['CNS', 'pharynx', 'CNS progenitor', 'ventral body wall progenitor']	['pharynx otf+ neuron', 'CNS', 'pharynx', 'neck parenchymal', 'CNS progenitor', 'scattered parenchymal']	['pharynx otf+ neuron', 'CNS', 'pharynx', 'neck parenchymal progenitor', 'DVB parenchymal']	['pharynx', 'gastrovascular cavity progenitor', 'CNS', 'ventral body wall progenitor']
SMESG000022862.1	cela2a	M/L	computational	neuron enrich		['CNS', 'pharynx', 'parapharyngeal parenchymal 2']	['CNS', 'neck parenchymal progenitor', 'otf+ neurons 1']	['CNS', 'pharynx pouch', 'CNS progenitor', 'otf+ neurons 1']	['CNS', 'CNS progenitor', 'neck parenchymal progenitor']	['CNS', 'CNS progenitor', 'scattered parenchymal', 'otf+ neurons 1']	['CNS', 'neck parenchymal progenitor', 'CNS progenitor', 'ventral body wall progenitor']	['CNS', 'dorsal body wall muscle', 'CNS progenitor']	['CNS', 'otf+ neurons 2', 'otf+ neurons 1']
SMESG000024189.1	ormdl3	M/L	computational			['ROD', 'CNS progenitor']	['pharynx', 'neck parenchymal progenitor', 'ventral epidermal', 'dorsal body wall muscle', 'dorsal epidermal']	['ROD', 'neck parenchymal progenitor', 'ventral epidermal', 'DVB parenchymal', 'CNS progenitor']	['DVB parenchymal']	['dorsal epidermal', 'ROD', 'neck parenchymal progenitor']	['pharynx otf+ neuron', 'scattered parenchymal early progenitor']	['otf+ neurons 2', 'parapharyngeal parenchymal 3']	['ventral body wall progenitor', 'parapharyngeal parenchymal 1', 'dorsal epidermal', 'CNS progenitor']
SMESG000027004.1	nkx3-2	M/L	computational			['DVB epidermal', 'scattered parenchymal late progenitor', 'parapharyngeal parenchymal 4']	['pharynx', 'dorsal epidermal progenitors (late stage)', 'scattered parenchymal early progenitor', 'parapharyngeal parenchymal 4']	['parapharyngeal parenchymal 4', 'pharynx', 'phagocytes progenitor']	['parapharyngeal parenchymal 2', 'pharynx', 'parapharyngeal parenchymal 1']	['pharynx otf+ neuron', 'pharynx', 'pharynx pouch', 'goblet cells', 'CNS progenitor']	['pharynx otf+ neuron', 'pharynx', 'pharynx pouch']	['pharynx', 'dorsal body wall muscle', 'pharynx pouch', 'dorsal epidermal progenitors (early stage)']	['pharynx', 'dorsal body wall muscle', 'otf+ neurons 1']
SMESG000027211.1	gps1	M/L	computational			['neck parenchymal progenitor', 'neoblast', 'CNS progenitor']	['neck parenchymal progenitor', 'ROD', 'pharynx']	['DVB epidermal', 'pharynx', 'cathepsin+ cells progenitor']	['neck parenchymal progenitor', 'parapharyngeal parenchymal 2', 'pharynx pouch', 'neck parenchymal', 'CNS progenitor', 'scattered parenchymal early progenitor', 'parapharyngeal parenchymal progenitor']	['parapharyngeal parenchymal 2', 'neck parenchymal progenitor', 'goblet cells']	['neck parenchymal']	['neck parenchymal progenitor', 'parapharyngeal parenchymal 2', 'ventral body wall progenitor', 'cathepsin+ cells progenitor']	['neck parenchymal progenitor', 'gastrovascular cavity progenitor']
SMESG000051501.1	lrfn4	M/L	computational			['CNS progenitor', 'CNS', 'otf+ neurons 2', 'otf+ neurons 1', 'neck parenchymal', 'ventral body wall progenitor']	['pharynx', 'dorsal epidermal progenitors (late stage)', 'CNS', 'otf+ neurons 1', 'ventral epidermal', 'parapharyngeal parenchymal 4']	['pharynx', 'parapharyngeal parenchymal 1', 'parapharyngeal parenchymal 4']	['pharynx otf+ neuron', 'parapharyngeal parenchymal 2', 'parapharyngeal parenchymal 1', 'pharynx', 'parapharyngeal parenchymal progenitor']	['pharynx', 'pharynx otf+ neuron', 'dorsal epidermal progenitors (late stage)', 'neck parenchymal', 'CNS progenitor', 'parapharyngeal parenchymal 2', 'pharynx pouch', 'parapharyngeal parenchymal 4']	['pharynx', 'pharynx otf+ neuron', 'phagocytes progenitor', 'parapharyngeal parenchymal 1']	['pharynx', 'gastrovascular cavity progenitor', 'neck parenchymal progenitor', 'otf+ neurons 1', 'DVB parenchymal']	['pharynx', 'neck parenchymal', 'neck parenchymal progenitor', 'CNS progenitor']
SMESG000052699.1	nup205	M/L	computational			['CNS progenitor', 'neck parenchymal', 'neoblast']	['parapharyngeal parenchymal 2', 'DVB parenchymal']	['parapharyngeal parenchymal 3']	['parapharyngeal parenchymal progenitor', 'neck parenchymal']	['neck parenchymal progenitor', 'CNS progenitor', 'scattered parenchymal']	['protonephridia', 'neoblast', 'parapharyngeal parenchymal 2', 'neck parenchymal progenitor', 'dorsal epidermal progenitors (late stage)']	['parapharyngeal parenchymal 2', 'neck parenchymal progenitor']	['scattered parenchymal']
SMESG000055068.1	vax2	M/L	computational			['pharynx', 'protonephridia', 'DVB parenchymal']	['pharynx', 'dorsal epidermal', 'parapharyngeal parenchymal 4']	['neoblast', 'neck parenchymal', 'parapharyngeal parenchymal 1', 'CNS progenitor', 'parapharyngeal parenchymal 4', 'gastrovascular cavity progenitor']	['parapharyngeal parenchymal progenitor', 'parapharyngeal parenchymal 4', 'DVB parenchymal', 'gastrovascular cavity progenitor']	['pharynx', 'gastrovascular cavity progenitor', 'parapharyngeal parenchymal 1', 'phagocytes']	['pharynx', 'dorsal epidermal', 'phagocytes progenitor', 'pharynx otf+ neuron', 'neoblast']	['phagocytes progenitor', 'pharynx', 'DVB parenchymal', 'dorsal epidermal', 'goblet cells progenitor', 'parapharyngeal parenchymal progenitor', 'neck parenchymal']	['pharynx', 'dorsal epidermal progenitors (early stage)', 'muscle', 'cathepsin+ cells', 'pharynx pouch']
SMESG000073336.1	ttll4	M/L	computational		TRUE	['ventral epidermal', 'phagocytes', 'parapharyngeal parenchymal 3', 'gastrovascular cavity progenitor', 'dorsal body wall muscle', 'otf+ neurons 1']	['CNS progenitor', 'ventral epidermal']	['parapharyngeal parenchymal progenitor', 'cathepsin+ cells progenitor', 'scattered parenchymal early progenitor', 'neck parenchymal']	['pharynx pouch', 'cathepsin+ cells', 'ROD']	['pharynx', 'pharynx otf+ neuron', 'goblet cells progenitor']	['ventral epidermal', 'parapharyngeal parenchymal 3', 'pharynx', 'goblet cells progenitor']	['pharynx', 'ventral epidermal', 'dorsal epidermal', 'DVB parenchymal', 'phagocytes progenitor', 'CNS progenitor', 'ROD', 'parapharyngeal parenchymal 1']	['CNS progenitor', 'dorsal body wall muscle', 'ROD', 'pharynx', 'goblet cells progenitor']
SMESG000032617.1	dd_88466	D/V	computational
SMESG000003447.1	ppp1cb	D/V	computational			['scattered parenchymal early progenitor', 'muscle', 'dorsal epidermal progenitors (early stage)', 'otf+ neurons 1']	['neck parenchymal', 'gastrovascular cavity progenitor', 'scattered parenchymal', 'neoblast', 'CNS', 'scattered parenchymal early progenitor', 'parapharyngeal parenchymal progenitor', 'dorsal epidermal progenitors (early stage)', 'scattered parenchymal late progenitor', 'parapharyngeal parenchymal 4', 'cathepsin+ cells progenitor']	['pharynx pouch', 'neoblast']	['dorsal body wall muscle', 'muscle', 'scattered parenchymal early progenitor', 'neck parenchymal']	['phagocytes', 'pharynx pouch', 'parapharyngeal parenchymal progenitor', 'scattered parenchymal early progenitor', 'parapharyngeal parenchymal 1', 'CNS progenitor', 'goblet cells']	['otf+ neurons 2', 'neoblast', 'scattered parenchymal', 'parapharyngeal parenchymal 4', 'cathepsin+ cells', 'goblet cells progenitor']	['scattered parenchymal early progenitor', 'scattered parenchymal late progenitor', 'parapharyngeal parenchymal 4', 'ROD', 'cathepsin+ cells progenitor']	['cathepsin+ cells', 'dorsal epidermal progenitors (early stage)', 'parapharyngeal parenchymal progenitor', 'dorsal epidermal', 'goblet cells', 'otf+ neurons 1', 'ventral body wall progenitor', 'parapharyngeal parenchymal 3', 'muscle', 'otf+ neurons 2', 'parapharyngeal parenchymal 2', 'neck parenchymal progenitor', 'phagocytes', 'scattered parenchymal early progenitor', 'gastrovascular cavity pro…
SMESG000009262.1	osbpl9	D/V	computational			['phagocytes progenitor', 'CNS', 'cathepsin+ cells', 'goblet cells progenitor', 'otf+ neurons 2', 'muscle', 'dorsal body wall muscle']	['cathepsin+ cells progenitor', 'otf+ neurons 2', 'dorsal body wall muscle', 'gastrovascular cavity progenitor', 'scattered parenchymal']	['neck parenchymal progenitor', 'scattered parenchymal', 'scattered parenchymal early progenitor', 'otf+ neurons 1']	['cathepsin+ cells', 'phagocytes progenitor', 'cathepsin+ cells progenitor']	['gastrovascular cavity progenitor', 'parapharyngeal parenchymal 3', 'neck parenchymal', 'scattered parenchymal', 'otf+ neurons 2', 'CNS progenitor', 'neoblast', 'CNS', 'neck parenchymal progenitor', 'otf+ neurons 1', 'ventral body wall progenitor', 'parapharyngeal parenchymal 2', 'parapharyngeal parenchymal 1', 'goblet cells', 'phagocytes', 'scattered parenchymal early progenitor', 'phagocytes p…	['phagocytes progenitor', 'parapharyngeal parenchymal progenitor', 'parapharyngeal parenchymal 2', 'muscle', 'CNS', 'neck parenchymal progenitor', 'CNS progenitor', 'otf+ neurons 1', 'ventral body wall progenitor', 'parapharyngeal parenchymal 3', 'otf+ neurons 2', 'parapharyngeal parenchymal 1', 'goblet cells', 'phagocytes', 'scattered parenchymal early progenitor', 'gastrovascular cavity progeni…	['gastrovascular cavity progenitor', 'phagocytes', 'parapharyngeal parenchymal 1', 'goblet cells', 'cathepsin+ cells', 'ventral epidermal', 'DVB parenchymal']	['goblet cells progenitor', 'CNS', 'parapharyngeal parenchymal progenitor', 'parapharyngeal parenchymal 2', 'muscle', 'CNS progenitor', 'otf+ neurons 1', 'ventral body wall progenitor', 'parapharyngeal parenchymal 3', 'goblet cells', 'otf+ neurons 2', 'phagocytes', 'scattered parenchymal early progenitor', 'gastrovascular cavity progenitor', 'phagocytes progenitor', 'neoblast', 'neck parenchymal …
SMESG000016878.1	Tuba8	D/V	computational			['dorsal body wall muscle', 'otf+ neurons 1', 'parapharyngeal parenchymal 1', 'neoblast']	['neoblast', 'parapharyngeal parenchymal progenitor', 'otf+ neurons 1', 'parapharyngeal parenchymal 1', 'parapharyngeal parenchymal 3']	['dorsal epidermal progenitors (late stage)', 'ROD', 'phagocytes progenitor', 'parapharyngeal parenchymal 4', 'neoblast', 'muscle', 'scattered parenchymal', 'CNS', 'ventral epidermal', 'scattered parenchymal late progenitor']	['goblet cells', 'parapharyngeal parenchymal 1', 'dorsal body wall muscle', 'scattered parenchymal', 'neoblast']	['parapharyngeal parenchymal 2', 'scattered parenchymal early progenitor', 'phagocytes']	['neck parenchymal', 'neoblast', 'muscle', 'phagocytes progenitor', 'parapharyngeal parenchymal 3']	['dorsal epidermal progenitors (late stage)', 'muscle', 'phagocytes', 'neck parenchymal', 'goblet cells', 'otf+ neurons 1', 'pharynx', 'goblet cells progenitor']	['parapharyngeal parenchymal 4', 'pharynx', 'parapharyngeal parenchymal 2', 'otf+ neurons 2', 'CNS progenitor', 'otf+ neurons 1', 'ventral body wall progenitor', 'parapharyngeal parenchymal 3', 'muscle', 'goblet cells', 'CNS', 'phagocytes', 'scattered parenchymal early progenitor', 'gastrovascular cavity progenitor', 'phagocytes progenitor', 'neoblast', 'neck parenchymal progenitor', 'parapharyng…
SMESG000025507.1	Tuba1c	D/V	computational	lateral		['scattered parenchymal early progenitor', 'parapharyngeal parenchymal 1', 'dorsal epidermal progenitors (late stage)']	['scattered parenchymal', 'neoblast', 'dorsal body wall muscle', 'neck parenchymal']	['scattered parenchymal early progenitor', 'scattered parenchymal', 'parapharyngeal parenchymal 3']	['parapharyngeal parenchymal 3', 'scattered parenchymal early progenitor']	['scattered parenchymal']	['goblet cells progenitor', 'scattered parenchymal', 'parapharyngeal parenchymal 1', 'pharynx otf+ neuron', 'muscle', 'gastrovascular cavity progenitor', 'scattered parenchymal early progenitor']	['otf+ neurons 2', 'parapharyngeal parenchymal 2', 'muscle', 'scattered parenchymal early progenitor']	['neck parenchymal progenitor', 'parapharyngeal parenchymal progenitor', 'cathepsin+ cells progenitor', 'parapharyngeal parenchymal 4']
SMESG000031296.1	lca5	D/V	computational			['scattered parenchymal', 'otf+ neurons 1', 'scattered parenchymal early progenitor', 'parapharyngeal parenchymal 4', 'phagocytes']	['goblet cells progenitor', 'muscle', 'ventral body wall progenitor', 'scattered parenchymal early progenitor', 'cathepsin+ cells progenitor', 'parapharyngeal parenchymal 3', 'neck parenchymal progenitor', 'CNS progenitor', 'otf+ neurons 1', 'parapharyngeal parenchymal 2', 'neck parenchymal', 'otf+ neurons 2', 'goblet cells', 'phagocytes', 'gastrovascular cavity progenitor', 'phagocytes progenito…	['scattered parenchymal early progenitor', 'goblet cells', 'otf+ neurons 1', 'phagocytes progenitor', 'scattered parenchymal', 'CNS', 'ventral body wall progenitor', 'dorsal body wall muscle', 'neck parenchymal progenitor', 'CNS progenitor', 'muscle', 'parapharyngeal parenchymal 3', 'parapharyngeal parenchymal 1', 'otf+ neurons 2', 'phagocytes', 'gastrovascular cavity progenitor', 'neoblast', 'ne…	['dorsal epidermal progenitors (late stage)', 'parapharyngeal parenchymal 4', 'otf+ neurons 2', 'neoblast', 'CNS', 'scattered parenchymal late progenitor', 'cathepsin+ cells progenitor', 'CNS progenitor']	['gastrovascular cavity progenitor', 'scattered parenchymal early progenitor', 'dorsal epidermal progenitors (early stage)', 'parapharyngeal parenchymal 2', 'parapharyngeal parenchymal 3', 'CNS', 'neck parenchymal progenitor', 'CNS progenitor', 'otf+ neurons 1', 'ventral body wall progenitor', 'otf+ neurons 2', 'muscle', 'parapharyngeal parenchymal 1', 'goblet cells', 'phagocytes', 'phagocytes pr…	['dorsal body wall muscle', 'pharynx', 'cathepsin+ cells progenitor']	['DVB epidermal', 'neck parenchymal', 'parapharyngeal parenchymal 2', 'cathepsin+ cells progenitor', 'phagocytes progenitor', 'gastrovascular cavity progenitor', 'scattered parenchymal early progenitor', 'phagocytes', 'goblet cells', 'otf+ neurons 2', 'parapharyngeal parenchymal 1', 'parapharyngeal parenchymal 3', 'ventral body wall progenitor', 'neoblast', 'otf+ neurons 1', 'CNS progenitor', 'ne…	['CNS progenitor', 'ventral body wall progenitor', 'parapharyngeal parenchymal progenitor', 'pharynx']
SMESG000033016.1	bcl2-2	D/V	computational			['parapharyngeal parenchymal 2', 'scattered parenchymal early progenitor', 'parapharyngeal parenchymal 1', 'muscle', 'parapharyngeal parenchymal 4', 'cathepsin+ cells', 'neoblast', 'dorsal body wall muscle']	['neoblast', 'otf+ neurons 1', 'scattered parenchymal early progenitor', 'parapharyngeal parenchymal 3', 'gastrovascular cavity progenitor', 'dorsal epidermal progenitors (early stage)', 'parapharyngeal parenchymal progenitor', 'parapharyngeal parenchymal 1']	['pharynx', 'scattered parenchymal early progenitor', 'phagocytes progenitor', 'otf+ neurons 2', 'gastrovascular cavity progenitor', 'dorsal epidermal progenitors (early stage)', 'neoblast', 'phagocytes', 'goblet cells', 'parapharyngeal parenchymal 1', 'muscle', 'parapharyngeal parenchymal 3', 'ventral body wall progenitor', 'otf+ neurons 1', 'CNS progenitor', 'neck parenchymal progenitor', 'CNS'…	['phagocytes progenitor', 'dorsal epidermal progenitors (late stage)', 'neoblast', 'goblet cells', 'scattered parenchymal early progenitor', 'otf+ neurons 1', 'phagocytes', 'DVB epidermal']	['goblet cells', 'gastrovascular cavity progenitor']	['parapharyngeal parenchymal 1', 'neoblast', 'cathepsin+ cells', 'neck parenchymal', 'otf+ neurons 2']	['scattered parenchymal early progenitor', 'phagocytes', 'parapharyngeal parenchymal progenitor']	['parapharyngeal parenchymal 1', 'neck parenchymal', 'neoblast', 'phagocytes progenitor', 'gastrovascular cavity progenitor', 'scattered parenchymal early progenitor', 'phagocytes', 'goblet cells', 'otf+ neurons 2', 'muscle', 'parapharyngeal parenchymal 3', 'ventral body wall progenitor', 'otf+ neurons 1', 'CNS progenitor', 'neck parenchymal progenitor', 'CNS', 'parapharyngeal parenchymal 2', 've…
SMESG000034563.1	Aldoc	D/V	computational			['dorsal body wall muscle', 'scattered parenchymal early progenitor']	['parapharyngeal parenchymal 3', 'dorsal body wall muscle', 'dorsal epidermal', 'neck parenchymal', 'neoblast']	['dorsal epidermal progenitors (late stage)', 'muscle', 'scattered parenchymal early progenitor', 'parapharyngeal parenchymal 3', 'gastrovascular cavity progenitor', 'dorsal epidermal progenitors (early stage)']	['parapharyngeal parenchymal 4', 'scattered parenchymal early progenitor', 'scattered parenchymal', 'dorsal epidermal progenitors (late stage)', 'DVB epidermal', 'scattered parenchymal late progenitor']	['muscle', 'scattered parenchymal early progenitor', 'parapharyngeal parenchymal 1', 'scattered parenchymal', 'otf+ neurons 2', 'phagocytes', 'goblet cells progenitor']	['parapharyngeal parenchymal 1', 'scattered parenchymal late progenitor', 'otf+ neurons 2', 'parapharyngeal parenchymal progenitor', 'phagocytes', 'phagocytes progenitor', 'ventral body wall progenitor', 'CNS', 'neck parenchymal progenitor', 'CNS progenitor', 'otf+ neurons 1', 'parapharyngeal parenchymal 2', 'parapharyngeal parenchymal 3', 'muscle', 'goblet cells', 'scattered parenchymal early pr…	['scattered parenchymal early progenitor', 'cathepsin+ cells progenitor']	['dorsal epidermal', 'DVB epidermal', 'pharynx', 'parapharyngeal parenchymal progenitor', 'otf+ neurons 2', 'otf+ neurons 1', 'ventral body wall progenitor', 'parapharyngeal parenchymal 3', 'muscle', 'parapharyngeal parenchymal 2', 'neck parenchymal progenitor', 'goblet cells', 'phagocytes', 'scattered parenchymal early progenitor', 'gastrovascular cavity progenitor', 'phagocytes progenitor', 'ne…
SMESG000034925.1	gapdh	D/V	computational	lateral		['scattered parenchymal early progenitor', 'dorsal body wall muscle']	['dorsal epidermal progenitors (late stage)', 'scattered parenchymal early progenitor']	['dorsal body wall muscle', 'parapharyngeal parenchymal 3', 'muscle', 'scattered parenchymal early progenitor', 'goblet cells']	['parapharyngeal parenchymal 4', 'scattered parenchymal early progenitor', 'neoblast', 'goblet cells', 'muscle']	['parapharyngeal parenchymal 2', 'dorsal epidermal progenitors (late stage)']	['phagocytes progenitor', 'neoblast', 'scattered parenchymal early progenitor', 'dorsal epidermal progenitors (late stage)']	['scattered parenchymal early progenitor', 'neoblast']	['neck parenchymal', 'cathepsin+ cells', 'otf+ neurons 1', 'scattered parenchymal early progenitor', 'parapharyngeal parenchymal 4']
SMESG000066311.1	cpa2	D/V	computational	intestine like		['goblet cells progenitor', 'goblet cells', 'gastrovascular cavity progenitor', 'cathepsin+ cells', 'parapharyngeal parenchymal 2']	['goblet cells progenitor', 'goblet cells', 'gastrovascular cavity progenitor', 'parapharyngeal parenchymal 3', 'parapharyngeal parenchymal 2']	['goblet cells progenitor', 'goblet cells', 'parapharyngeal parenchymal 3', 'gastrovascular cavity progenitor']	['goblet cells progenitor', 'goblet cells', 'gastrovascular cavity progenitor']	['goblet cells progenitor', 'goblet cells', 'pharynx otf+ neuron', 'parapharyngeal parenchymal 3', 'gastrovascular cavity progenitor', 'cathepsin+ cells', 'phagocytes', 'cathepsin+ cells progenitor']	['goblet cells progenitor', 'goblet cells', 'gastrovascular cavity progenitor', 'cathepsin+ cells']	['goblet cells progenitor', 'goblet cells', 'gastrovascular cavity progenitor', 'parapharyngeal parenchymal 3']	['goblet cells progenitor', 'goblet cells', 'gastrovascular cavity progenitor']
SMESG000075755.1	tsnaxip1	D/V	computational			['muscle', 'dorsal body wall muscle', 'phagocytes', 'parapharyngeal parenchymal 2', 'scattered parenchymal late progenitor']	['pharynx', 'CNS progenitor', 'phagocytes progenitor']	['dorsal epidermal progenitors (early stage)', 'gastrovascular cavity progenitor', 'cathepsin+ cells progenitor']	['goblet cells', 'otf+ neurons 1', 'phagocytes progenitor']	['CNS progenitor', 'scattered parenchymal early progenitor', 'neoblast', 'goblet cells', 'gastrovascular cavity progenitor', 'goblet cells progenitor', 'parapharyngeal parenchymal progenitor', 'dorsal body wall muscle', 'dorsal epidermal progenitors (early stage)', 'phagocytes progenitor', 'otf+ neurons 2', 'otf+ neurons 1']	['parapharyngeal parenchymal 1', 'pharynx otf+ neuron', 'DVB epidermal', 'otf+ neurons 2', 'phagocytes']	['parapharyngeal parenchymal 3', 'cathepsin+ cells progenitor', 'CNS progenitor', 'pharynx pouch', 'scattered parenchymal early progenitor', 'goblet cells', 'neck parenchymal']	['parapharyngeal parenchymal 2', 'parapharyngeal parenchymal progenitor', 'ROD', 'parapharyngeal parenchymal 1', 'parapharyngeal parenchymal 4', 'pharynx pouch', 'neck parenchymal progenitor', 'neoblast', 'phagocytes progenitor', 'gastrovascular cavity progenitor', 'scattered parenchymal early progenitor', 'phagocytes', 'goblet cells', 'otf+ neurons 2', 'muscle', 'parapharyngeal parenchymal 3', '…
SMESG000051067.1	sod1	D/V	computational			['neck parenchymal progenitor', 'dorsal body wall muscle', 'CNS']	['CNS', 'otf+ neurons 2', 'neoblast', 'DVB parenchymal', 'parapharyngeal parenchymal 4']	['neck parenchymal', 'neoblast', 'neck parenchymal progenitor', 'phagocytes progenitor', 'dorsal epidermal']	['otf+ neurons 2', 'CNS', 'dorsal body wall muscle', 'scattered parenchymal early progenitor', 'cathepsin+ cells', 'otf+ neurons 1']	['parapharyngeal parenchymal 3', 'pharynx', 'parapharyngeal parenchymal 4', 'phagocytes', 'parapharyngeal parenchymal progenitor']	['gastrovascular cavity progenitor', 'pharynx pouch']	['pharynx', 'pharynx pouch', 'CNS progenitor', 'phagocytes', 'parapharyngeal parenchymal progenitor']	['pharynx', 'pharynx pouch', 'goblet cells progenitor', 'dorsal epidermal progenitors (early stage)']
SMESG000001227.1	glipr1l1	D/V	computational		TRUE	['DVB epidermal', 'DVB parenchymal', 'dorsal epidermal progenitors (late stage)', 'neck parenchymal progenitor']	['DVB epidermal', 'DVB parenchymal', 'ROD', 'dorsal epidermal progenitors (late stage)', 'parapharyngeal parenchymal 2']	['DVB epidermal', 'DVB parenchymal', 'pharynx pouch', 'dorsal epidermal']	['DVB epidermal', 'DVB parenchymal', 'dorsal epidermal progenitors (late stage)', 'ROD', 'otf+ neurons 1']	['DVB epidermal', 'DVB parenchymal', 'ROD', 'otf+ neurons 1', 'dorsal epidermal progenitors (late stage)', 'ventral epidermal']	['DVB epidermal', 'DVB parenchymal', 'ROD', 'dorsal epidermal progenitors (late stage)']	['DVB parenchymal', 'DVB epidermal', 'dorsal epidermal progenitors (late stage)', 'ROD', 'dorsal body wall muscle', 'dorsal epidermal', 'otf+ neurons 1']	['DVB parenchymal', 'DVB epidermal', 'dorsal epidermal progenitors (late stage)', 'dorsal body wall muscle']
SMESG000020706.1	ank1	D/V	computational		TRUE	['DVB epidermal', 'protonephridia', 'otf+ neurons 1', 'ventral body wall progenitor']	['ROD', 'DVB epidermal', 'dorsal epidermal progenitors (early stage)', 'pharynx', 'otf+ neurons 2']	['ROD', 'DVB epidermal', 'parapharyngeal parenchymal 1', 'dorsal epidermal', 'ventral body wall progenitor', 'dorsal epidermal progenitors (early stage)']	['DVB epidermal', 'ventral body wall progenitor', 'dorsal epidermal progenitors (late stage)', 'ventral epidermal', 'ROD', 'DVB parenchymal']	['protonephridia', 'DVB epidermal', 'pharynx pouch']	['DVB epidermal', 'dorsal epidermal', 'dorsal epidermal progenitors (late stage)', 'ventral epidermal']	['dorsal body wall muscle', 'dorsal epidermal progenitors (late stage)', 'ROD', 'DVB epidermal']	['scattered parenchymal', 'neck parenchymal progenitor', 'dorsal epidermal progenitors (early stage)']
SMESG000022087.1	adra1a	D/V	computational			['scattered parenchymal early progenitor', 'ventral body wall progenitor', 'otf+ neurons 2', 'cathepsin+ cells progenitor', 'parapharyngeal parenchymal 1', 'dorsal epidermal progenitors (early stage)', 'ventral epidermal', 'scattered parenchymal late progenitor']	['ventral body wall progenitor', 'ventral epidermal', 'dorsal body wall muscle']	['neck parenchymal progenitor', 'ventral epidermal', 'CNS', 'dorsal body wall muscle', 'DVB parenchymal', 'dorsal epidermal', 'ventral body wall progenitor', 'otf+ neurons 2']	['DVB epidermal', 'ventral epidermal', 'dorsal epidermal progenitors (late stage)', 'CNS', 'otf+ neurons 1', 'otf+ neurons 2', 'cathepsin+ cells', 'dorsal epidermal progenitors (early stage)', 'muscle', 'CNS progenitor', 'ventral body wall progenitor', 'parapharyngeal parenchymal 3', 'parapharyngeal parenchymal 2', 'goblet cells', 'phagocytes', 'scattered parenchymal early progenitor', 'gastrovas…	['dorsal epidermal progenitors (early stage)', 'parapharyngeal parenchymal 1', 'ventral body wall progenitor', 'ventral epidermal', 'phagocytes', 'dorsal epidermal progenitors (late stage)', 'otf+ neurons 2', 'DVB epidermal', 'scattered parenchymal early progenitor', 'CNS']	['scattered parenchymal early progenitor', 'pharynx pouch', 'CNS', 'otf+ neurons 1', 'ROD', 'pharynx', 'parapharyngeal parenchymal progenitor', 'ventral epidermal', 'ventral body wall progenitor']	['CNS progenitor', 'ventral body wall progenitor', 'scattered parenchymal', 'otf+ neurons 1']	['muscle', 'parapharyngeal parenchymal 2', 'CNS progenitor', 'pharynx pouch', 'parapharyngeal parenchymal 4']
SMESG000022899.1	irx3	D/V	computational			['ventral body wall progenitor', 'DVB epidermal', 'DVB parenchymal', 'ventral epidermal', 'CNS', 'protonephridia', 'otf+ neurons 2']	['ventral body wall progenitor', 'DVB epidermal', 'CNS']	['ventral epidermal', 'ROD', 'DVB epidermal', 'ventral body wall progenitor']	['DVB epidermal', 'ventral body wall progenitor']	['otf+ neurons 2', 'DVB epidermal', 'DVB parenchymal', 'ventral epidermal']	['ventral body wall progenitor', 'neck parenchymal progenitor', 'DVB epidermal', 'scattered parenchymal late progenitor', 'pharynx pouch', 'neoblast', 'ventral epidermal', 'otf+ neurons 2', 'otf+ neurons 1', 'DVB parenchymal']	['pharynx pouch', 'ventral body wall progenitor', 'ventral epidermal', 'scattered parenchymal', 'otf+ neurons 1', 'dorsal epidermal progenitors (late stage)', 'ROD']	['parapharyngeal parenchymal 3', 'ROD', 'pharynx pouch', 'ventral body wall progenitor', 'neoblast']
SMESG000026300.1	tcaf2	D/V	computational		TRUE	['DVB parenchymal', 'DVB epidermal', 'dorsal epidermal progenitors (late stage)', 'neck parenchymal progenitor']	['DVB epidermal', 'DVB parenchymal', 'parapharyngeal parenchymal 2', 'neoblast']	['DVB epidermal', 'dorsal epidermal progenitors (late stage)', 'DVB parenchymal', 'dorsal epidermal progenitors (early stage)']	['DVB epidermal', 'DVB parenchymal', 'dorsal epidermal progenitors (late stage)', 'ROD', 'otf+ neurons 1', 'ventral epidermal']	['DVB epidermal', 'DVB parenchymal', 'ROD', 'dorsal epidermal progenitors (late stage)']	['DVB epidermal', 'ROD', 'DVB parenchymal', 'parapharyngeal parenchymal 2']	['DVB epidermal', 'DVB parenchymal', 'dorsal epidermal progenitors (late stage)', 'phagocytes']	['dorsal epidermal progenitors (late stage)', 'parapharyngeal parenchymal 2', 'DVB parenchymal']
SMESG000074524.1	cav-1	D/V	computational	also anterior pole enrich	TRUE	['ROD', 'DVB epidermal', 'ventral body wall progenitor', 'ventral epidermal']	['ROD', 'DVB epidermal', 'ventral body wall progenitor', 'ventral epidermal', 'DVB parenchymal', 'dorsal epidermal progenitors (early stage)']	['DVB epidermal', 'ROD', 'ventral body wall progenitor', 'ventral epidermal', 'otf+ neurons 2']	['DVB epidermal', 'ventral body wall progenitor', 'ventral epidermal', 'dorsal epidermal progenitors (early stage)']	['DVB epidermal', 'ROD', 'ventral body wall progenitor', 'ventral epidermal', 'dorsal body wall muscle']	['ROD', 'DVB epidermal', 'ventral body wall progenitor', 'dorsal epidermal progenitors (late stage)']	['ROD', 'DVB epidermal', 'dorsal epidermal progenitors (early stage)', 'ventral body wall progenitor', 'otf+ neurons 2']	['ROD', 'DVB epidermal', 'dorsal epidermal progenitors (late stage)']
SMESG000056196.1	cel	D/V	computational
SMESG000062901.1	ferd3l-3	D/V	computational		TRUE	['DVB epidermal', 'DVB parenchymal', 'dorsal epidermal progenitors (early stage)']	['DVB epidermal', 'DVB parenchymal', 'dorsal epidermal']	['DVB epidermal', 'DVB parenchymal', 'ROD', 'dorsal epidermal', 'dorsal epidermal progenitors (early stage)']	['DVB epidermal', 'DVB parenchymal', 'dorsal epidermal progenitors (late stage)']	['DVB epidermal', 'DVB parenchymal', 'ROD', 'dorsal epidermal progenitors (late stage)', 'dorsal epidermal']	['DVB epidermal', 'ROD', 'DVB parenchymal', 'otf+ neurons 1', 'otf+ neurons 2', 'parapharyngeal parenchymal 2']	['DVB epidermal', 'DVB parenchymal', 'ROD', 'dorsal epidermal progenitors (late stage)', 'phagocytes', 'dorsal epidermal', 'neck parenchymal progenitor', 'neoblast']	['DVB parenchymal', 'DVB epidermal', 'dorsal epidermal progenitors (late stage)', 'parapharyngeal parenchymal 2', 'scattered parenchymal early progenitor', 'ROD', 'otf+ neurons 1', 'ventral body wall progenitor', 'CNS progenitor']
SMESG000062916.1	nkx2-4	D/V	computational	also anterior enrich		['dorsal epidermal', 'dorsal body wall muscle', 'ventral epidermal', 'DVB epidermal']	['dorsal body wall muscle', 'ventral epidermal', 'dorsal epidermal progenitors (early stage)', 'neck parenchymal']	['dorsal epidermal', 'ROD', 'dorsal epidermal progenitors (early stage)', 'dorsal epidermal progenitors (late stage)', 'otf+ neurons 1', 'DVB epidermal', 'ventral body wall progenitor', 'muscle']	['dorsal epidermal', 'parapharyngeal parenchymal 1', 'pharynx pouch', 'ROD', 'dorsal epidermal progenitors (early stage)']	['neck parenchymal progenitor', 'ROD', 'dorsal epidermal progenitors (late stage)', 'dorsal body wall muscle', 'dorsal epidermal progenitors (early stage)', 'otf+ neurons 1', 'muscle']	['ROD', 'DVB epidermal', 'dorsal epidermal']	['ROD', 'scattered parenchymal', 'ventral epidermal']	['neck parenchymal', 'ROD', 'CNS progenitor', 'dorsal epidermal progenitors (early stage)', 'gastrovascular cavity progenitor', 'cathepsin+ cells progenitor', 'dorsal epidermal progenitors (late stage)']
SMESG000064089.1	nwd1	D/V	computational		TRUE	['ventral epidermal', 'ventral body wall progenitor']	['ventral epidermal', 'dorsal epidermal', 'protonephridia', 'DVB epidermal']	['ventral epidermal', 'parapharyngeal parenchymal 1', 'ventral body wall progenitor']	['ventral epidermal', 'ROD', 'ventral body wall progenitor', 'DVB epidermal', 'dorsal epidermal progenitors (early stage)']	['ventral epidermal', 'pharynx otf+ neuron', 'ROD']	['ventral epidermal', 'ROD', 'dorsal epidermal', 'CNS progenitor']	['protonephridia', 'ventral epidermal', 'ROD', 'dorsal epidermal', 'ventral body wall progenitor', 'otf+ neurons 2']	['ventral epidermal', 'DVB epidermal', 'dorsal epidermal']
SMESG000064367.1	slc18a-8	D/V	computational		TRUE	['dorsal epidermal', 'ventral epidermal', 'dorsal body wall muscle', 'DVB epidermal', 'muscle', 'dorsal epidermal progenitors (late stage)']	['ventral epidermal', 'dorsal epidermal', 'muscle', 'DVB epidermal', 'dorsal body wall muscle', 'parapharyngeal parenchymal 4']	['DVB epidermal', 'dorsal epidermal progenitors (early stage)', 'goblet cells', 'CNS', 'goblet cells progenitor', 'parapharyngeal parenchymal 3', 'neck parenchymal progenitor', 'CNS progenitor', 'otf+ neurons 1', 'ventral body wall progenitor', 'parapharyngeal parenchymal 2', 'muscle', 'neck parenchymal', 'phagocytes', 'scattered parenchymal early progenitor', 'gastrovascular cavity progenitor', …	['ventral epidermal', 'phagocytes progenitor', 'DVB parenchymal', 'goblet cells', 'dorsal body wall muscle', 'gastrovascular cavity progenitor', 'scattered parenchymal early progenitor', 'phagocytes', 'neoblast', 'parapharyngeal parenchymal 1', 'muscle', 'parapharyngeal parenchymal 3', 'ventral body wall progenitor', 'otf+ neurons 1', 'CNS progenitor', 'neck parenchymal progenitor', 'CNS', 'neck …	['muscle', 'ventral epidermal', 'scattered parenchymal', 'dorsal body wall muscle', 'neck parenchymal', 'CNS', 'neck parenchymal progenitor', 'CNS progenitor', 'otf+ neurons 1', 'ventral body wall progenitor', 'neoblast', 'phagocytes progenitor', 'parapharyngeal parenchymal 1', 'otf+ neurons 2', 'goblet cells', 'phagocytes', 'scattered parenchymal early progenitor', 'gastrovascular cavity progeni…	['ventral epidermal', 'phagocytes progenitor', 'otf+ neurons 1', 'DVB epidermal', 'phagocytes', 'parapharyngeal parenchymal progenitor', 'pharynx', 'goblet cells', 'scattered parenchymal early progenitor', 'neck parenchymal', 'muscle', 'parapharyngeal parenchymal 3', 'gastrovascular cavity progenitor', 'ventral body wall progenitor', 'neoblast', 'CNS progenitor', 'neck parenchymal progenitor', 'C…	['DVB epidermal', 'scattered parenchymal late progenitor', 'parapharyngeal parenchymal 1', 'ventral epidermal']	['dorsal epidermal progenitors (early stage)', 'phagocytes progenitor', 'DVB epidermal', 'goblet cells progenitor', 'parapharyngeal parenchymal progenitor', 'parapharyngeal parenchymal 2', 'otf+ neurons 1', 'ventral body wall progenitor', 'parapharyngeal parenchymal 3', 'muscle', 'goblet cells', 'otf+ neurons 2', 'neck parenchymal progenitor', 'phagocytes', 'scattered parenchymal early progenitor…
SMESG000067314.1	sp8	D/V	computational			['CNS', 'parapharyngeal parenchymal 1', 'ventral epidermal']	['CNS', 'DVB epidermal', 'scattered parenchymal late progenitor']	['CNS', 'neoblast', 'muscle']	['CNS progenitor', 'CNS', 'ventral body wall progenitor', 'ROD', 'otf+ neurons 2', 'neck parenchymal']	['CNS', 'CNS progenitor', 'otf+ neurons 2', 'parapharyngeal parenchymal progenitor']	['CNS progenitor', 'CNS', 'ventral body wall progenitor', 'neoblast', 'dorsal body wall muscle', 'parapharyngeal parenchymal 2', 'phagocytes progenitor', 'scattered parenchymal late progenitor']	['gastrovascular cavity progenitor', 'CNS', 'CNS progenitor', 'ventral epidermal', 'parapharyngeal parenchymal 4', 'parapharyngeal parenchymal progenitor']	['DVB parenchymal', 'CNS', 'ventral body wall progenitor', 'parapharyngeal parenchymal 2', 'ROD', 'neoblast', 'phagocytes progenitor', 'DVB epidermal']
SMESG000069895.1	Anosmin-1	D/V	computational			['ROD', 'ventral body wall progenitor', 'CNS', 'DVB epidermal', 'DVB parenchymal']	['CNS', 'ventral epidermal', 'DVB epidermal', 'ventral body wall progenitor', 'neck parenchymal', 'DVB parenchymal']	['neck parenchymal progenitor', 'CNS', 'DVB epidermal']	['CNS', 'ventral epidermal', 'ventral body wall progenitor', 'ROD']	['pharynx otf+ neuron', 'CNS', 'ventral body wall progenitor', 'ventral epidermal', 'DVB epidermal', 'DVB parenchymal']	['CNS', 'DVB epidermal', 'ventral body wall progenitor', 'ventral epidermal', 'neck parenchymal progenitor', 'otf+ neurons 2', 'scattered parenchymal', 'ROD']	['CNS', 'ventral body wall progenitor', 'otf+ neurons 1']	['ventral body wall progenitor', 'otf+ neurons 2']
SMESG000009965.1	ncald	D/V	computational		TRUE	['ventral epidermal', 'neoblast', 'DVB parenchymal', 'dorsal body wall muscle']	['ventral epidermal', 'neck parenchymal progenitor', 'dorsal epidermal', 'ventral body wall progenitor', 'dorsal epidermal progenitors (late stage)']	['ventral epidermal', 'DVB epidermal', 'ROD', 'dorsal body wall muscle']	['pharynx pouch', 'ventral epidermal', 'muscle', 'dorsal epidermal progenitors (late stage)', 'otf+ neurons 1', 'ROD', 'parapharyngeal parenchymal progenitor']	['ventral epidermal', 'ROD', 'DVB epidermal', 'ventral body wall progenitor', 'dorsal body wall muscle', 'pharynx', 'neoblast']	['ROD', 'DVB epidermal', 'ventral epidermal', 'pharynx pouch']	['scattered parenchymal late progenitor', 'ventral epidermal', 'ventral body wall progenitor']	['CNS progenitor', 'ROD', 'pharynx pouch', 'ventral epidermal']
SMESG000023093.1	tcte1	D/V	computational		TRUE	['ventral epidermal', 'protonephridia', 'ventral body wall progenitor', 'DVB epidermal', 'otf+ neurons 2']	['ventral epidermal', 'DVB epidermal', 'neoblast', 'dorsal epidermal']	['parapharyngeal parenchymal progenitor', 'ventral epidermal', 'ROD', 'DVB epidermal', 'dorsal epidermal', 'ventral body wall progenitor', 'dorsal epidermal progenitors (late stage)']	['ventral epidermal', 'dorsal epidermal progenitors (late stage)', 'ROD', 'dorsal epidermal', 'ventral body wall progenitor', 'pharynx pouch', 'muscle', 'DVB parenchymal']	['ventral epidermal', 'ROD', 'ventral body wall progenitor', 'pharynx']	['protonephridia', 'ventral epidermal', 'neck parenchymal progenitor', 'ROD', 'pharynx', 'DVB epidermal', 'parapharyngeal parenchymal progenitor', 'CNS progenitor']	['ROD', 'ventral epidermal', 'otf+ neurons 2']	['dorsal body wall muscle', 'ventral epidermal', 'ROD', 'CNS']
SMESG000052588.1	dnaaf2	D/V	computational		TRUE	['ventral epidermal', 'DVB epidermal', 'ventral body wall progenitor', 'dorsal epidermal', 'CNS']	['ventral epidermal', 'CNS', 'DVB epidermal', 'ventral body wall progenitor']	['ventral epidermal', 'dorsal epidermal', 'protonephridia']	['DVB epidermal', 'pharynx', 'ROD', 'ventral epidermal', 'dorsal epidermal', 'otf+ neurons 1', 'scattered parenchymal early progenitor', 'dorsal epidermal progenitors (late stage)']	['ventral epidermal', 'ROD', 'DVB epidermal']	['CNS progenitor', 'ROD', 'pharynx pouch']	['ventral epidermal', 'gastrovascular cavity progenitor', 'ventral body wall progenitor', 'DVB epidermal', 'ROD', 'dorsal epidermal', 'scattered parenchymal']	['ROD', 'ventral epidermal', 'DVB epidermal', 'dorsal epidermal', 'dorsal epidermal progenitors (late stage)', 'muscle', 'parapharyngeal parenchymal 4']
SMESG000053714.1	spata6	D/V	computational	anterior enrich	TRUE	['ventral epidermal', 'dorsal epidermal progenitors (late stage)', 'ventral body wall progenitor', 'DVB epidermal', 'muscle', 'dorsal epidermal']	['ROD', 'ventral epidermal', 'DVB epidermal', 'dorsal epidermal']	['ventral epidermal', 'ROD', 'DVB epidermal', 'ventral body wall progenitor']	['ventral epidermal', 'ROD', 'DVB epidermal', 'ventral body wall progenitor', 'DVB parenchymal']	['ventral epidermal', 'ventral body wall progenitor', 'ROD', 'dorsal epidermal', 'pharynx', 'otf+ neurons 1']	['ventral epidermal', 'ventral body wall progenitor', 'ROD', 'pharynx', 'DVB epidermal', 'CNS progenitor']	['ventral epidermal', 'ROD', 'dorsal epidermal', 'pharynx', 'neck parenchymal progenitor', 'DVB epidermal']	['ROD', 'ventral epidermal', 'pharynx']
SMESG000062950.1	rpgr	D/V	computational		TRUE	['ventral body wall progenitor', 'parapharyngeal parenchymal 2', 'ventral epidermal', 'dorsal body wall muscle', 'CNS']	['ventral epidermal', 'dorsal epidermal']	['ventral epidermal', 'dorsal epidermal', 'scattered parenchymal late progenitor', 'scattered parenchymal early progenitor']	['parapharyngeal parenchymal progenitor', 'DVB parenchymal', 'pharynx', 'dorsal body wall muscle', 'scattered parenchymal early progenitor']	['parapharyngeal parenchymal 2', 'dorsal epidermal', 'pharynx', 'DVB parenchymal']	['CNS', 'muscle', 'otf+ neurons 2']	['ROD', 'scattered parenchymal', 'dorsal epidermal', 'pharynx', 'scattered parenchymal late progenitor', 'ventral epidermal', 'CNS', 'otf+ neurons 2', 'dorsal epidermal progenitors (early stage)']	['dorsal epidermal progenitors (early stage)', 'ventral epidermal', 'pharynx']
SMESG000072745.1	odf3	D/V	computational	also anterior enrich	TRUE	['neck parenchymal progenitor', 'CNS']	['ventral body wall progenitor', 'CNS']	['protonephridia', 'CNS progenitor', 'DVB epidermal', 'neck parenchymal progenitor', 'ROD', 'DVB parenchymal', 'scattered parenchymal', 'pharynx']	['parapharyngeal parenchymal 2', 'dorsal epidermal', 'DVB parenchymal']	['neck parenchymal progenitor', 'otf+ neurons 2', 'dorsal epidermal progenitors (late stage)', 'ROD', 'otf+ neurons 1', 'DVB epidermal', 'neck parenchymal', 'ventral body wall progenitor']	['CNS progenitor', 'scattered parenchymal', 'ROD', 'DVB epidermal', 'pharynx pouch', 'DVB parenchymal']	['CNS progenitor']	['CNS progenitor', 'ROD', 'dorsal epidermal progenitors (early stage)', 'CNS']
SMESG000006779.1	netrin-5	D/V	computational			['ventral epidermal', 'ventral body wall progenitor', 'neoblast']	['neck parenchymal progenitor', 'ventral body wall progenitor', 'CNS']	['neck parenchymal progenitor', 'ventral epidermal']	['pharynx', 'ventral epidermal', 'ventral body wall progenitor', 'neck parenchymal progenitor', 'ROD', 'protonephridia', 'CNS progenitor', 'dorsal body wall muscle']	['ventral epidermal', 'dorsal epidermal progenitors (late stage)', 'ventral body wall progenitor', 'pharynx', 'pharynx pouch', 'otf+ neurons 2', 'CNS', 'DVB epidermal']	['ventral body wall progenitor', 'ventral epidermal', 'pharynx', 'otf+ neurons 2']	['ventral epidermal', 'pharynx pouch']	['pharynx pouch', 'ventral body wall progenitor']
SMESG000043841.1	ak9	D/V	computational		TRUE	['ventral epidermal', 'CNS progenitor', 'DVB epidermal', 'dorsal epidermal']	['ventral epidermal', 'protonephridia', 'dorsal epidermal']	['ventral epidermal', 'ROD', 'DVB epidermal', 'parapharyngeal parenchymal progenitor']	['ventral epidermal', 'ROD', 'dorsal epidermal', 'ventral body wall progenitor', 'dorsal epidermal progenitors (late stage)', 'CNS', 'dorsal epidermal progenitors (early stage)', 'parapharyngeal parenchymal progenitor']	['ventral epidermal', 'ROD', 'DVB epidermal', 'dorsal epidermal progenitors (late stage)']	['neoblast']	['dorsal body wall muscle', 'ventral epidermal', 'DVB epidermal', 'ROD', 'dorsal epidermal', 'pharynx']	['scattered parenchymal', 'ventral epidermal', 'ROD', 'DVB epidermal', 'dorsal epidermal']
SMESG000059955.1	cilia- and flagella-associated protein 61	A/P	experimental		TRUE	['ROD', 'ventral epidermal', 'ventral body wall progenitor']	['ventral epidermal', 'ventral body wall progenitor']	['ventral epidermal', 'ROD', 'dorsal epidermal', 'CNS progenitor']	['ventral epidermal', 'dorsal epidermal', 'ROD', 'parapharyngeal parenchymal 1', 'dorsal epidermal progenitors (late stage)']	['ventral epidermal', 'pharynx', 'ventral body wall progenitor']	['ventral epidermal', 'pharynx pouch']	['ventral epidermal', 'ROD', 'dorsal epidermal', 'ventral body wall progenitor', 'DVB epidermal', 'dorsal epidermal progenitors (late stage)', 'otf+ neurons 1', 'pharynx']	['ventral epidermal', 'ventral body wall progenitor', 'neoblast', 'ROD', 'dorsal epidermal']
SMESG000028955.1	Tyrosine protein phosphatase non receptor type	A/P	experimental			['parapharyngeal parenchymal 2', 'CNS']	['pharynx', 'neck parenchymal progenitor', 'scattered parenchymal']	['protonephridia', 'parapharyngeal parenchymal 2', 'scattered parenchymal']	['CNS progenitor', 'neck parenchymal progenitor', 'protonephridia', 'otf+ neurons 2', 'scattered parenchymal']	['dorsal epidermal']	['neck parenchymal', 'parapharyngeal parenchymal 3', 'cathepsin+ cells progenitor', 'otf+ neurons 2']	['pharynx otf+ neuron', 'CNS']	['CNS', 'neck parenchymal']
SMESG000003459.1	Golgi SNAP receptor complex member 1	A/P	experimental	anterior enrich		['neck parenchymal progenitor', 'scattered parenchymal', 'protonephridia', 'CNS']	['neoblast']	['parapharyngeal parenchymal 2', 'parapharyngeal parenchymal 1']	['dorsal epidermal progenitors (late stage)', 'pharynx otf+ neuron', 'neck parenchymal progenitor', 'DVB epidermal', 'otf+ neurons 1']	['dorsal body wall muscle', 'DVB epidermal']	['protonephridia', 'dorsal epidermal progenitors (late stage)', 'ventral body wall progenitor', 'CNS']	['scattered parenchymal late progenitor', 'dorsal epidermal', 'DVB epidermal']	['parapharyngeal parenchymal 3', 'scattered parenchymal', 'otf+ neurons 2', 'dorsal epidermal progenitors (late stage)', 'CNS progenitor', 'otf+ neurons 1']
SMESG000017279.1	E3 ubiquitin-protein ligase MIB2	D/V	experimental	also anterior enrich	TRUE	['ventral epidermal', 'dorsal epidermal', 'DVB epidermal']	['dorsal epidermal', 'ventral epidermal', 'dorsal epidermal progenitors (late stage)', 'muscle', 'goblet cells']	['pharynx pouch', 'ventral epidermal', 'dorsal epidermal', 'DVB epidermal', 'dorsal epidermal progenitors (late stage)', 'phagocytes']	['dorsal epidermal', 'ventral epidermal', 'parapharyngeal parenchymal 2', 'dorsal epidermal progenitors (late stage)', 'DVB epidermal', 'phagocytes', 'goblet cells progenitor']	['ventral epidermal', 'dorsal epidermal', 'muscle', 'protonephridia']	['ventral epidermal', 'DVB epidermal', 'CNS progenitor', 'ROD', 'dorsal body wall muscle', 'neoblast']	['ventral epidermal', 'dorsal epidermal', 'ROD', 'dorsal body wall muscle', 'scattered parenchymal late progenitor', 'DVB epidermal', 'pharynx pouch', 'otf+ neurons 2', 'neck parenchymal progenitor', 'gastrovascular cavity progenitor']	['neoblast', 'ROD', 'phagocytes', 'gastrovascular cavity progenitor', 'ventral epidermal', 'ventral body wall progenitor', 'dorsal epidermal']
SMESG000063503.1	Dual specificity protein phosphatase 10	A/P	experimental			['ROD', 'dorsal epidermal progenitors (late stage)', 'cathepsin+ cells progenitor']	['dorsal epidermal progenitors (late stage)', 'protonephridia', 'parapharyngeal parenchymal 1']	['pharynx', 'dorsal body wall muscle', 'otf+ neurons 1']	['protonephridia', 'CNS progenitor', 'parapharyngeal parenchymal progenitor', 'neck parenchymal']	['gastrovascular cavity progenitor', 'parapharyngeal parenchymal 2', 'DVB parenchymal', 'CNS progenitor', 'ventral epidermal', 'scattered parenchymal', 'phagocytes']	['scattered parenchymal', 'pharynx otf+ neuron', 'parapharyngeal parenchymal 2']	['neck parenchymal progenitor', 'otf+ neurons 2', 'dorsal epidermal']	['scattered parenchymal', 'otf+ neurons 2', 'neck parenchymal']
SMESG000061672.1	Sodium/potassium-transporting ATPase subunit beta	A/P	experimental	anterior enrich
SMESG000041715.1	Phosphatidylinositol 4-kinase alpha	A/P	experimental		TRUE	['ventral epidermal', 'DVB epidermal', 'pharynx']	['ROD', 'dorsal epidermal progenitors (late stage)', 'protonephridia']	['pharynx pouch', 'ROD']	['pharynx otf+ neuron', 'DVB epidermal', 'goblet cells', 'dorsal epidermal progenitors (late stage)']	['pharynx otf+ neuron', 'neck parenchymal progenitor', 'ventral body wall progenitor', 'ventral epidermal', 'phagocytes', 'ROD']	['neck parenchymal progenitor', 'ventral epidermal', 'otf+ neurons 2', 'CNS progenitor']	['ROD', 'protonephridia', 'ventral epidermal', 'neoblast', 'dorsal epidermal']	['otf+ neurons 2', 'CNS progenitor', 'neoblast', 'neck parenchymal progenitor', 'otf+ neurons 1', 'CNS', 'DVB epidermal', 'pharynx']
SMESG000039305.1	Intraflagellar transport protein 122 homolog	A/P	experimental		TRUE	['ventral epidermal', 'DVB epidermal', 'CNS', 'dorsal body wall muscle', 'ventral body wall progenitor', 'dorsal epidermal', 'dorsal epidermal progenitors (early stage)', 'DVB parenchymal', 'scattered parenchymal early progenitor']	['ROD', 'protonephridia', 'ventral epidermal']	['pharynx pouch', 'neck parenchymal progenitor', 'dorsal epidermal progenitors (late stage)', 'ventral epidermal', 'DVB epidermal', 'ROD']	['ROD', 'ventral epidermal', 'neck parenchymal']	['ventral epidermal', 'pharynx otf+ neuron', 'ROD', 'CNS progenitor', 'DVB epidermal', 'scattered parenchymal late progenitor']	['ventral epidermal', 'neoblast', 'dorsal epidermal']	['pharynx otf+ neuron', 'ROD', 'ventral epidermal']	['otf+ neurons 2', 'ROD', 'ventral epidermal', 'scattered parenchymal', 'muscle', 'CNS']
SMESG000046648.1	DNA ligase	A/P	experimental	posterior enrich		['dorsal epidermal progenitors (late stage)', 'CNS progenitor', 'parapharyngeal parenchymal 2', 'neoblast', 'neck parenchymal progenitor', 'scattered parenchymal late progenitor']	['neck parenchymal progenitor', 'neck parenchymal', 'ROD', 'scattered parenchymal early progenitor', 'parapharyngeal parenchymal 2']	['protonephridia']	['parapharyngeal parenchymal 2', 'neck parenchymal']	['protonephridia', 'scattered parenchymal late progenitor']	['parapharyngeal parenchymal 3', 'scattered parenchymal early progenitor', 'phagocytes progenitor', 'scattered parenchymal late progenitor', 'scattered parenchymal']	['phagocytes progenitor', 'dorsal epidermal progenitors (late stage)', 'neck parenchymal progenitor', 'dorsal epidermal progenitors (early stage)', 'otf+ neurons 2', 'muscle', 'neck parenchymal', 'parapharyngeal parenchymal 2']	['CNS progenitor', 'parapharyngeal parenchymal 4', 'ventral body wall progenitor', 'pharynx']
SMESG000003813.1	Protein strawberry notch homolog 1	A/P	experimental			['pharynx', 'parapharyngeal parenchymal 2', 'neck parenchymal progenitor']	['ROD', 'neoblast', 'protonephridia']	['dorsal epidermal progenitors (late stage)', 'ventral body wall progenitor']	['parapharyngeal parenchymal 2', 'CNS']	['parapharyngeal parenchymal 2', 'pharynx otf+ neuron', 'ROD', 'scattered parenchymal', 'goblet cells']	['muscle', 'parapharyngeal parenchymal 2', 'neck parenchymal progenitor', 'neoblast', 'parapharyngeal parenchymal 1']	['muscle', 'neoblast', 'scattered parenchymal', 'dorsal epidermal progenitors (early stage)']	['dorsal body wall muscle', 'otf+ neurons 1']
SMESG000035947.1	Cell division cycle 5 protein	A/P	experimental			['DVB parenchymal', 'neck parenchymal', 'dorsal epidermal progenitors (late stage)', 'protonephridia', 'CNS', 'scattered parenchymal', 'scattered parenchymal late progenitor']	['ROD', 'CNS progenitor', 'pharynx', 'neoblast', 'neck parenchymal']	['pharynx pouch', 'protonephridia', 'parapharyngeal parenchymal progenitor']	['pharynx otf+ neuron', 'parapharyngeal parenchymal 2']	['scattered parenchymal']	['neck parenchymal progenitor', 'neck parenchymal', 'parapharyngeal parenchymal 1', 'CNS', 'otf+ neurons 2']	['scattered parenchymal', 'neoblast', 'muscle']	['parapharyngeal parenchymal 3', 'dorsal epidermal progenitors (early stage)', 'DVB parenchymal']
SMESG000041552.1		A/P	experimental			['dorsal epidermal progenitors (late stage)']	['neck parenchymal', 'CNS progenitor', 'pharynx', 'protonephridia']	['neck parenchymal progenitor']	['pharynx otf+ neuron', 'dorsal epidermal', 'ventral body wall progenitor', 'ROD', 'scattered parenchymal late progenitor']	['protonephridia', 'gastrovascular cavity progenitor', 'scattered parenchymal', 'muscle']	['otf+ neurons 2', 'dorsal body wall muscle']	['scattered parenchymal late progenitor', 'CNS progenitor', 'otf+ neurons 2', 'ventral body wall progenitor', 'otf+ neurons 1']	['otf+ neurons 2', 'CNS progenitor']
SMESG000017059.1	B9 domain-containing protein 1	A/P	experimental		TRUE	['ventral epidermal', 'DVB epidermal', 'dorsal epidermal', 'otf+ neurons 1']	['ventral epidermal', 'pharynx', 'dorsal epidermal', 'DVB epidermal', 'ventral body wall progenitor', 'protonephridia']	['ventral epidermal', 'ROD', 'DVB epidermal', 'neck parenchymal progenitor', 'dorsal epidermal', 'ventral body wall progenitor']	['ventral epidermal', 'ROD', 'DVB parenchymal', 'phagocytes']	['ventral epidermal', 'ROD', 'parapharyngeal parenchymal 2', 'DVB epidermal', 'muscle']	['ROD', 'ventral epidermal', 'DVB epidermal', 'dorsal epidermal', 'pharynx', 'protonephridia']	['ROD', 'ventral epidermal', 'dorsal epidermal', 'DVB epidermal']	['ventral epidermal', 'ROD', 'DVB epidermal', 'dorsal epidermal', 'CNS progenitor', 'pharynx', 'pharynx pouch', 'ventral body wall progenitor', 'neoblast']
SMESG000060298.1	E3 ubiquitin-ligase RNF185-like	A/P	experimental			['ROD', 'scattered parenchymal', 'neck parenchymal progenitor', 'otf+ neurons 1']	['ROD']	['neck parenchymal progenitor', 'pharynx', 'CNS', 'DVB parenchymal']	['neck parenchymal progenitor', 'CNS progenitor', 'pharynx otf+ neuron', 'ROD']	['pharynx otf+ neuron', 'dorsal epidermal progenitors (late stage)', 'CNS']	['CNS progenitor', 'neck parenchymal', 'protonephridia', 'neck parenchymal progenitor', 'dorsal body wall muscle']	['scattered parenchymal late progenitor', 'dorsal body wall muscle', 'CNS']	['otf+ neurons 1', 'neck parenchymal', 'DVB parenchymal', 'scattered parenchymal']
SMESG000023169.1		A/P	experimental			['ROD', 'scattered parenchymal']	['protonephridia', 'parapharyngeal parenchymal 1']	['parapharyngeal parenchymal progenitor', 'pharynx pouch']	['pharynx otf+ neuron', 'parapharyngeal parenchymal progenitor', 'scattered parenchymal early progenitor', 'dorsal epidermal', 'muscle', 'dorsal body wall muscle']	['scattered parenchymal', 'protonephridia', 'DVB parenchymal', 'neoblast', 'scattered parenchymal early progenitor', 'neck parenchymal']	['neck parenchymal progenitor', 'muscle', 'parapharyngeal parenchymal 1', 'scattered parenchymal late progenitor', 'DVB parenchymal', 'otf+ neurons 2', 'neck parenchymal', 'parapharyngeal parenchymal 4', 'scattered parenchymal early progenitor', 'pharynx otf+ neuron']	['dorsal body wall muscle', 'neck parenchymal progenitor', 'parapharyngeal parenchymal 3', 'parapharyngeal parenchymal 2', 'scattered parenchymal early progenitor', 'scattered parenchymal', 'dorsal epidermal progenitors (early stage)', 'cathepsin+ cells progenitor']	['neck parenchymal', 'gastrovascular cavity progenitor', 'parapharyngeal parenchymal 2', 'scattered parenchymal', 'dorsal epidermal progenitors (early stage)', 'goblet cells']
SMESG000005564.1	Splicing factor 3b subunit 4	A/P	experimental			['protonephridia', 'scattered parenchymal early progenitor', 'otf+ neurons 1']	['protonephridia', 'CNS progenitor', 'ROD', 'dorsal epidermal progenitors (late stage)', 'pharynx']	['parapharyngeal parenchymal progenitor', 'parapharyngeal parenchymal 2', 'parapharyngeal parenchymal 1', 'CNS progenitor', 'scattered parenchymal early progenitor', 'neck parenchymal']	['parapharyngeal parenchymal 1', 'parapharyngeal parenchymal 2', 'scattered parenchymal late progenitor']	['neck parenchymal progenitor', 'dorsal body wall muscle', 'parapharyngeal parenchymal progenitor', 'neoblast']	['neck parenchymal', 'parapharyngeal parenchymal 2', 'DVB epidermal', 'parapharyngeal parenchymal 1', 'neck parenchymal progenitor', 'scattered parenchymal early progenitor']	['scattered parenchymal late progenitor', 'parapharyngeal parenchymal 3', 'phagocytes progenitor', 'neck parenchymal']	['dorsal epidermal progenitors (early stage)', 'DVB parenchymal', 'dorsal epidermal progenitors (late stage)', 'gastrovascular cavity progenitor', 'scattered parenchymal early progenitor', 'ventral epidermal', 'neck parenchymal progenitor']
SMESG000029707.1	Regulator of nonsense transcripts 3B-like	A/P	experimental		TRUE	['scattered parenchymal']	['pharynx', 'ROD', 'parapharyngeal parenchymal 2', 'protonephridia', 'CNS progenitor', 'neck parenchymal']	['pharynx pouch', 'parapharyngeal parenchymal 2', 'protonephridia', 'neoblast']	['neck parenchymal progenitor', 'parapharyngeal parenchymal progenitor', 'otf+ neurons 2']	['dorsal epidermal', 'parapharyngeal parenchymal 1', 'neck parenchymal progenitor']	['protonephridia', 'CNS', 'scattered parenchymal early progenitor']	['protonephridia', 'dorsal body wall muscle', 'ROD', 'CNS', 'dorsal epidermal progenitors (late stage)']	['otf+ neurons 2', 'ROD']
SMESG000052108.1	Protein FAM13A	A/P	experimental		TRUE	['protonephridia', 'CNS', 'DVB parenchymal', 'ventral epidermal']	['DVB epidermal', 'ventral body wall progenitor', 'DVB parenchymal', 'ventral epidermal', 'protonephridia', 'dorsal epidermal progenitors (early stage)', 'parapharyngeal parenchymal 3']	['protonephridia', 'ventral epidermal', 'dorsal epidermal', 'parapharyngeal parenchymal 1', 'parapharyngeal parenchymal 4', 'DVB epidermal']	['muscle']	['pharynx otf+ neuron', 'pharynx', 'ventral epidermal', 'muscle', 'dorsal epidermal', 'otf+ neurons 1', 'scattered parenchymal late progenitor', 'phagocytes progenitor']	['neck parenchymal progenitor', 'pharynx otf+ neuron', 'dorsal epidermal progenitors (late stage)', 'pharynx pouch', 'scattered parenchymal', 'ROD', 'otf+ neurons 1']	['otf+ neurons 2', 'dorsal epidermal progenitors (early stage)', 'muscle', 'ventral body wall progenitor']	['otf+ neurons 2', 'goblet cells', 'ROD', 'neoblast']
SMESG000075312.1	Mitochondrial import inner membrane translocase subunit TIM44	A/P	experimental			['CNS progenitor', 'pharynx', 'neoblast']	['neck parenchymal progenitor', 'pharynx', 'scattered parenchymal', 'neck parenchymal', 'neoblast', 'scattered parenchymal late progenitor', 'CNS progenitor', 'otf+ neurons 1']	['pharynx', 'parapharyngeal parenchymal progenitor', 'neoblast']	['parapharyngeal parenchymal 2', 'pharynx otf+ neuron']	['neck parenchymal', 'pharynx otf+ neuron', 'pharynx']	['neck parenchymal', 'parapharyngeal parenchymal 2', 'dorsal body wall muscle', 'neck parenchymal progenitor', 'scattered parenchymal', 'pharynx otf+ neuron']	['pharynx otf+ neuron', 'parapharyngeal parenchymal 2']	['parapharyngeal parenchymal 2', 'otf+ neurons 1', 'cathepsin+ cells progenitor', 'goblet cells']
SMESG000069086.1	E3 ubiquitin protein ligase	A/P	experimental			['neck parenchymal progenitor', 'CNS progenitor', 'neck parenchymal', 'scattered parenchymal early progenitor']	['CNS', 'neoblast', 'scattered parenchymal']	['neck parenchymal progenitor', 'neoblast', 'CNS', 'DVB parenchymal']	['pharynx otf+ neuron', 'dorsal epidermal progenitors (late stage)', 'parapharyngeal parenchymal progenitor', 'DVB epidermal', 'neck parenchymal']	['dorsal epidermal progenitors (late stage)', 'CNS progenitor', 'scattered parenchymal', 'pharynx pouch']	['pharynx otf+ neuron', 'neoblast']	['dorsal body wall muscle', 'scattered parenchymal', 'muscle', 'protonephridia']	['parapharyngeal parenchymal 3', 'muscle', 'parapharyngeal parenchymal 2', 'neoblast']
SMESG000078225.1	GCR103	A/P	experimental			['neoblast', 'CNS']	['pharynx', 'ventral epidermal', 'dorsal epidermal progenitors (early stage)']	['pharynx', 'dorsal epidermal']	['ventral epidermal', 'pharynx pouch', 'ROD', 'ventral body wall progenitor', 'CNS', 'pharynx', 'dorsal body wall muscle', 'dorsal epidermal']	['CNS', 'phagocytes', 'ventral body wall progenitor', 'parapharyngeal parenchymal 1', 'pharynx pouch', 'ROD']	['pharynx otf+ neuron', 'CNS', 'DVB epidermal', 'pharynx', 'otf+ neurons 2', 'pharynx pouch', 'ventral epidermal', 'dorsal epidermal progenitors (late stage)', 'parapharyngeal parenchymal 4']	['DVB epidermal', 'dorsal epidermal progenitors (early stage)', 'CNS progenitor', 'ROD', 'scattered parenchymal late progenitor']	['parapharyngeal parenchymal 4', 'CNS', 'parapharyngeal parenchymal 1', 'parapharyngeal parenchymal progenitor']
SMESG000004948.1	C2H2-type domain-containing protein	D/V	experimental	anterior ventral enrich	TRUE	['neck parenchymal']	['protonephridia', 'otf+ neurons 2']	['neck parenchymal progenitor', 'CNS progenitor', 'muscle', 'dorsal epidermal', 'scattered parenchymal early progenitor', 'dorsal body wall muscle']	['CNS progenitor', 'CNS', 'scattered parenchymal', 'dorsal epidermal progenitors (late stage)', 'protonephridia']	['CNS progenitor', 'parapharyngeal parenchymal 2', 'CNS']	['CNS progenitor', 'scattered parenchymal', 'CNS', 'parapharyngeal parenchymal 2', 'DVB parenchymal', 'ROD', 'DVB epidermal', 'otf+ neurons 1', 'parapharyngeal parenchymal 3', 'parapharyngeal parenchymal 1', 'neoblast', 'neck parenchymal']	['dorsal epidermal progenitors (late stage)', 'ROD', 'scattered parenchymal late progenitor', 'CNS progenitor', 'phagocytes progenitor']	['otf+ neurons 1', 'dorsal epidermal progenitors (early stage)', 'ROD']
SMESG000070793.1	Exocyst complex component 4	A/P	experimental		TRUE	['phagocytes', 'dorsal epidermal progenitors (early stage)']	['dorsal epidermal progenitors (late stage)', 'otf+ neurons 1', 'scattered parenchymal early progenitor', 'dorsal body wall muscle']	['dorsal epidermal progenitors (late stage)', 'DVB epidermal', 'neck parenchymal', 'ventral body wall progenitor']	['parapharyngeal parenchymal 2', 'scattered parenchymal early progenitor', 'CNS', 'otf+ neurons 2']	['dorsal epidermal', 'CNS', 'neck parenchymal progenitor']	['protonephridia', 'neck parenchymal', 'ROD', 'parapharyngeal parenchymal 2']	['neck parenchymal progenitor', 'pharynx']	['scattered parenchymal']
SMESG000006113.1	WD repeat-containing protein 75	A/P	experimental			['dorsal epidermal progenitors (late stage)', 'neck parenchymal progenitor', 'CNS progenitor', 'scattered parenchymal']	['dorsal epidermal progenitors (late stage)']	['parapharyngeal parenchymal 2', 'parapharyngeal parenchymal 1']	['protonephridia', 'scattered parenchymal', 'neoblast']	['parapharyngeal parenchymal 2', 'dorsal epidermal progenitors (early stage)', 'parapharyngeal parenchymal progenitor', 'neoblast']	['neck parenchymal']	['neck parenchymal', 'parapharyngeal parenchymal 3', 'otf+ neurons 2', 'scattered parenchymal early progenitor']	['neoblast', 'dorsal epidermal progenitors (early stage)', 'gastrovascular cavity progenitor', 'neck parenchymal progenitor', 'phagocytes', 'parapharyngeal parenchymal 1', 'DVB parenchymal', 'ventral epidermal']
SMESG000008644.1	Cullin-1	A/P	experimental		TRUE	['pharynx', 'CNS', 'muscle', 'otf+ neurons 2']	['dorsal epidermal progenitors (late stage)', 'ventral body wall progenitor', 'CNS', 'scattered parenchymal late progenitor', 'scattered parenchymal', 'dorsal body wall muscle']	['parapharyngeal parenchymal progenitor', 'parapharyngeal parenchymal 1', 'dorsal epidermal progenitors (early stage)', 'DVB epidermal']	['pharynx otf+ neuron', 'ROD']	['ROD', 'CNS', 'CNS progenitor', 'parapharyngeal parenchymal 2', 'dorsal body wall muscle', 'ventral body wall progenitor', 'muscle']	['ROD']	['pharynx otf+ neuron', 'DVB epidermal', 'dorsal epidermal', 'CNS']	['otf+ neurons 2', 'dorsal body wall muscle', 'gastrovascular cavity progenitor', 'pharynx']
SMESG000076572.1		A/P	experimental			['CNS progenitor', 'muscle']	['CNS progenitor', 'dorsal epidermal progenitors (late stage)', 'neoblast', 'protonephridia']	['pharynx pouch', 'neoblast', 'neck parenchymal progenitor', 'neck parenchymal', 'parapharyngeal parenchymal 1', 'parapharyngeal parenchymal 4']	['pharynx otf+ neuron', 'protonephridia', 'CNS', 'parapharyngeal parenchymal 2', 'parapharyngeal parenchymal 4']	['parapharyngeal parenchymal 2', 'neck parenchymal', 'neck parenchymal progenitor']	['protonephridia', 'pharynx otf+ neuron', 'otf+ neurons 2', 'pharynx pouch', 'gastrovascular cavity progenitor']	['scattered parenchymal', 'neoblast', 'otf+ neurons 2', 'pharynx otf+ neuron', 'DVB parenchymal']	['scattered parenchymal early progenitor']
SMESG000080359.1	pitx3	A/P	experimental			['CNS', 'dorsal epidermal progenitors (late stage)', 'ventral body wall progenitor', 'otf+ neurons 1', 'neck parenchymal', 'cathepsin+ cells progenitor', 'otf+ neurons 2', 'parapharyngeal parenchymal 1']	['CNS progenitor', 'pharynx', 'CNS', 'protonephridia', 'neck parenchymal progenitor', 'dorsal body wall muscle']	['protonephridia', 'dorsal epidermal progenitors (late stage)', 'ventral epidermal', 'CNS', 'neck parenchymal progenitor']	['CNS', 'ventral body wall progenitor', 'ventral epidermal', 'CNS progenitor', 'pharynx pouch', 'ROD', 'dorsal epidermal progenitors (late stage)']	['CNS', 'CNS progenitor', 'ventral body wall progenitor']	['scattered parenchymal', 'ventral body wall progenitor', 'neck parenchymal', 'dorsal epidermal', 'otf+ neurons 2']	['CNS', 'scattered parenchymal late progenitor', 'scattered parenchymal', 'otf+ neurons 1', 'dorsal epidermal progenitors (early stage)', 'ventral body wall progenitor', 'ventral epidermal']	['otf+ neurons 1', 'ventral body wall progenitor', 'CNS', 'ventral epidermal', 'CNS progenitor', 'pharynx pouch']
SMESG000071535.1	rod-1/smed_03831	A/P	computational	ROD; anterior enrich	TRUE	['dorsal epidermal progenitors (late stage)', 'DVB epidermal', 'dorsal epidermal', 'dorsal epidermal progenitors (early stage)']	['ROD', 'DVB epidermal']	['parapharyngeal parenchymal 2', 'ROD']	['ROD']	['ROD', 'DVB epidermal', 'dorsal epidermal progenitors (late stage)', 'dorsal body wall muscle', 'otf+ neurons 1', 'CNS progenitor']	['ROD', 'neck parenchymal progenitor', 'DVB epidermal', 'dorsal epidermal progenitors (early stage)', 'dorsal epidermal progenitors (late stage)', 'CNS progenitor']	['ROD', 'dorsal body wall muscle']	['ROD', 'CNS progenitor', 'dorsal epidermal progenitors (late stage)']
SMESG000007247.1	smed_01640	A/P	computational	ROD; anterior enrich	TRUE	['ROD', 'dorsal epidermal progenitors (late stage)']	['DVB epidermal', 'dorsal epidermal progenitors (early stage)', 'dorsal epidermal progenitors (late stage)', 'dorsal body wall muscle']	['DVB epidermal', 'dorsal epidermal progenitors (early stage)']	['DVB epidermal', 'neck parenchymal progenitor']	['ROD', 'DVB epidermal', 'dorsal epidermal progenitors (late stage)', 'pharynx', 'neck parenchymal progenitor', 'DVB parenchymal']	['ROD', 'protonephridia', 'DVB epidermal', 'dorsal epidermal progenitors (late stage)', 'CNS progenitor', 'pharynx', 'dorsal epidermal', 'pharynx pouch', 'otf+ neurons 2']	['ROD', 'DVB epidermal', 'dorsal epidermal progenitors (late stage)', 'dorsal epidermal progenitors (early stage)', 'dorsal epidermal', 'CNS progenitor', 'otf+ neurons 1', 'neoblast']	['ROD', 'dorsal body wall muscle', 'dorsal epidermal progenitors (late stage)', 'DVB epidermal']
