# Supplementary material for: 4D single-cell spatial transcriptomics reveals dynamic morphogenetic gradients and regenerative domains in planarians
Source: Gigascience. 2026 May 22;15:giag064. doi: 10.1093/gigascience/giag064 (PMC13273413; doi:10.1093/gigascience/giag064)
Supplement: giag064_Supplemental_Files [file giag064_Supplemental_Files.zip › data S5.xlsx]

## Sheet: ARZ co-expressed signatures
gene_id	gene_name	lineage
SMESG000060403.1	CNR7	Epidermal
SMESG000024857.1	DYNLL1	Epidermal
SMESG000025001.1	SMED30031990	Epidermal
SMESG000034805.1	RCN1	Epidermal
SMESG000051953.1	GATM	Epidermal
SMESG000051964.1	Smed-agat-1	Epidermal
SMESG000015928.1	VIL1	Epidermal
SMESG000042787.1	SMED30008120	Epidermal
SMESG000048475.1	CBP-A	Epidermal
SMESG000002071.1	Troponin-I	Muscle
SMESG000075512.1	MYL6B	Muscle
SMESG000000190.1	TPM1	Muscle
SMESG000058328.1	MYH1	Muscle
SMESG000071508.1	COL4A6	Muscle
SMESG000021729.1	COL24A1	Muscle
SMESG000018172.1	LLGL1	Neural
SMESG000017305.1	Stoned-B	Neural
SMESG000078604.1	KIAA0513	Neural
SMESG000028784.1	DPYSL5	Neural
SMESG000025329.1	SYT1-2	Neural
SMESG000004865.1	SMED30000524	Neural

## Sheet: enriched genes for branches
p_val	avg_log2FC	pct.1	pct.2	p_val_adj	cluster	gene	gene_name
2.37445e-25	0.987547	1	0.998	5.10935e-21	muscle signature enriched branch	SMESG000058307.1	X1.C3.3
9.59749e-25	0.977091	1	0.991	2.06519e-20	muscle signature enriched branch	SMESG000058321.1	X1.C3.3
3.86059e-12	0.884242	0.72	0.554	8.30722e-08	muscle signature enriched branch	SMESG000005286.1	DYNLL2
2.66571e-20	0.799694	0.852	0.665	5.73608e-16	muscle signature enriched branch	SMESG000023450.1	SMED30002460
2.66571e-20	0.799694	0.852	0.665	5.73608e-16	muscle signature enriched branch	SMESG000023450.1	PRKAG2
2.1347e-19	0.744115	1	0.998	4.59344e-15	muscle signature enriched branch	SMESG000042787.1	SMED30008120
8.81863e-17	0.723574	0.616	0.343	1.89759e-12	muscle signature enriched branch	SMESG000043996.1	KYNU
1.61749e-15	0.710273	0.852	0.695	3.48051e-11	muscle signature enriched branch	SMESG000051953.1	GATM
1.25699e-13	0.656927	0.893	0.8	2.70479e-09	muscle signature enriched branch	SMESG000029612.1
6.16327e-13	0.644597	0.462	0.226	1.32621e-08	muscle signature enriched branch	SMESG000068883.1	CUBN
6.39036e-14	0.631138	0.918	0.821	1.37508e-09	muscle signature enriched branch	SMESG000028420.1	SMED30018924
1.67557e-11	0.627567	0.475	0.256	3.60549e-07	muscle signature enriched branch	SMESG000029914.1	SMED30028623
4.04264e-11	0.614679	0.569	0.371	8.69896e-07	muscle signature enriched branch	SMESG000076927.1	SMED30010404
4.04264e-11	0.614679	0.569	0.371	8.69896e-07	muscle signature enriched branch	SMESG000076927.1	SMED30023398
1.35413e-21	0.610774	0.972	0.872	2.91381e-17	muscle signature enriched branch	SMESG000016237.1	SMED30005554
7.9046e-14	0.609964	0.827	0.627	1.70091e-09	muscle signature enriched branch	SMESG000012051.1	LRP1B
5.52099e-11	0.599984	0.918	0.859	1.18801e-06	muscle signature enriched branch	SMESG000029096.1	RBBP4P1
5.52099e-11	0.599984	0.918	0.859	1.18801e-06	muscle signature enriched branch	SMESG000029096.1	SMED30005740
7.92529e-11	0.591191	0.871	0.763	1.70536e-06	muscle signature enriched branch	SMESG000068743.1	SMED30021793
7.92529e-11	0.591191	0.871	0.763	1.70536e-06	muscle signature enriched branch	SMESG000068743.1	SMED30028287
7.61782e-15	0.580835	0.925	0.849	1.6392e-10	muscle signature enriched branch	SMESG000022139.1	SMED30001567
1.45097e-09	0.577376	0.852	0.723	3.12219e-05	muscle signature enriched branch	SMESG000054547.1	TUBA1A
1.38803e-09	0.567655	0.868	0.708	2.98676e-05	muscle signature enriched branch	SMESG000025003.1	SMED30002134
2.00088e-09	0.564912	0.635	0.433	4.3055e-05	muscle signature enriched branch	SMESG000018472.1	SMED30025603
9.22828e-16	0.555304	0.987	0.964	1.98574e-11	muscle signature enriched branch	SMESG000048475.1	SMED30011700
6.27513e-10	0.554069	0.912	0.898	1.35028e-05	muscle signature enriched branch	SMESG000061762.1	SMED30028142
5.39777e-10	0.550701	0.714	0.514	1.16149e-05	muscle signature enriched branch	SMESG000053053.1	ASS1
2.25077e-10	0.548961	0.777	0.633	4.8432e-06	muscle signature enriched branch	SMESG000022049.1	SMED30000058
6.1017e-08	0.54081	0.708	0.514	0.00131296	muscle signature enriched branch	SMESG000017386.1
9.70815e-07	0.537808	0.544	0.403	0.02089	muscle signature enriched branch	SMESG000037711.1	SMED30004520
9.70815e-07	0.537808	0.544	0.403	0.02089	muscle signature enriched branch	SMESG000037711.1	SMED30030922
2.08951e-12	0.537787	0.899	0.8	4.49621e-08	muscle signature enriched branch	SMESG000076142.1	SMED30010951
1.4983e-13	0.528257	0.89	0.74	3.22405e-09	muscle signature enriched branch	SMESG000041107.1	TUBA1A
1.4983e-13	0.528257	0.89	0.74	3.22405e-09	muscle signature enriched branch	SMESG000041107.1	HSP90B1
1.08102e-12	0.515951	0.89	0.759	2.32614e-08	muscle signature enriched branch	SMESG000006859.1	HDHD5
1.17431e-09	0.513959	0.739	0.563	2.52688e-05	muscle signature enriched branch	SMESG000026974.1	FKBP2, partial
2.26634e-11	0.513057	0.921	0.814	4.8767e-07	muscle signature enriched branch	SMESG000053861.1	SMED30005644
8.06168e-09	0.505647	0.767	0.62	0.000173471	muscle signature enriched branch	SMESG000056235.1	SMED30020794
1.0973e-10	0.500293	0.585	0.375	2.36117e-06	muscle signature enriched branch	SMESG000056472.1	CPO
1.93017e-08	0.499403	0.594	0.414	0.000415334	muscle signature enriched branch	SMESG000051055.1	SMED30010712
3.46194e-13	0.486898	0.899	0.783	7.44939e-09	muscle signature enriched branch	SMESG000062699.1	HSPA5
1.32401e-08	0.484296	0.258	0.104	0.000284901	muscle signature enriched branch	SMESG000010914.1	SMED30024108
4.99079e-07	0.47051	0.264	0.132	0.0107392	muscle signature enriched branch	SMESG000006920.1	SMED30006365
9.07715e-11	0.469024	0.736	0.488	1.95322e-06	muscle signature enriched branch	SMESG000032194.1	SPCS2
5.83382e-11	0.461203	1	0.959	1.25532e-06	muscle signature enriched branch	SMESG000003566.1	1.C5.1
5.56652e-11	0.457091	0.969	0.932	1.1978e-06	muscle signature enriched branch	SMESG000020509.1	SMED30025277
4.33338e-07	0.453945	0.538	0.362	0.00932457	muscle signature enriched branch	SMESG000003437.1	SMED30020663
1.93978e-13	0.452557	0.931	0.855	4.17402e-09	muscle signature enriched branch	SMESG000012317.1	ACTG1
1.4499e-09	0.451922	0.409	0.213	3.11989e-05	muscle signature enriched branch	SMESG000050434.1	CYP2R1
2.2546e-11	0.45052	0.758	0.542	4.85144e-07	muscle signature enriched branch	SMESG000079926.1	SMED30022790
1.79968e-07	0.448749	0.626	0.478	0.00387256	muscle signature enriched branch	SMESG000068402.1	GATM
2.38533e-07	0.447267	0.487	0.307	0.00513275	muscle signature enriched branch	SMESG000037474.1	TALDO1
5.18448e-08	0.446019	0.676	0.497	0.0011156	muscle signature enriched branch	SMESG000025013.1	SMED30002134
1.4654e-07	0.434538	0.569	0.397	0.00315325	muscle signature enriched branch	SMESG000079660.1	TUBA1A
1.4654e-07	0.434538	0.569	0.397	0.00315325	muscle signature enriched branch	SMESG000079660.1	TUBA1C
5.50256e-08	0.424383	0.868	0.795	0.00118404	muscle signature enriched branch	SMESG000027979.1
3.32618e-07	0.415165	0.494	0.316	0.00715727	muscle signature enriched branch	SMESG000012063.1	VLDLR
3.75365e-07	0.414213	0.953	0.925	0.0080771	muscle signature enriched branch	SMESG000026848.1	SMED30022130
6.88109e-08	0.413396	0.601	0.418	0.00148067	muscle signature enriched branch	SMESG000069590.1	ACBD3
1.79353e-06	0.412643	0.708	0.588	0.0385932	muscle signature enriched branch	SMESG000029089.1	SMED30016382
1.14571e-09	0.407818	0.858	0.71	2.46534e-05	muscle signature enriched branch	SMESG000051964.1	hypothetical protein Smed-agat-1
1.43689e-07	0.396704	0.629	0.439	0.00309189	muscle signature enriched branch	SMESG000060338.1	SMED30002595
1.43689e-07	0.396704	0.629	0.439	0.00309189	muscle signature enriched branch	SMESG000060338.1	CNP
6.46077e-07	0.396535	0.572	0.399	0.0139023	muscle signature enriched branch	SMESG000016828.1	CISD3
1.67217e-08	0.394755	0.613	0.416	0.000359818	muscle signature enriched branch	SMESG000028784.1	DPYSL5
8.27854e-08	0.394573	0.579	0.382	0.00178138	muscle signature enriched branch	SMESG000055070.1	SMED30009565
8.27854e-08	0.394573	0.579	0.382	0.00178138	muscle signature enriched branch	SMESG000055070.1	Plc, partial
8.27854e-08	0.394573	0.579	0.382	0.00178138	muscle signature enriched branch	SMESG000055070.1	SMED30020950
8.27854e-08	0.394573	0.579	0.382	0.00178138	muscle signature enriched branch	SMESG000055070.1	SMED30031902
6.56656e-08	0.387133	0.852	0.733	0.00141299	muscle signature enriched branch	SMESG000009886.1	LMNB1
2.3446e-08	0.384535	0.871	0.682	0.000504511	muscle signature enriched branch	SMESG000071975.1	SMED30027268
5.93853e-08	0.37631	0.758	0.58	0.00127785	muscle signature enriched branch	SMESG000002633.1	DPYSL2
1.14435e-06	0.364143	0.553	0.38	0.024624	muscle signature enriched branch	SMESG000021729.1	collagen 4-2, partial
2.26503e-07	0.350637	0.745	0.584	0.00487388	muscle signature enriched branch	SMESG000044517.1	SELENOF
1.07549e-06	0.349543	0.83	0.757	0.0231424	muscle signature enriched branch	SMESG000061767.1	SMED30014713
1.93264e-06	0.337311	0.387	0.23	0.0415866	muscle signature enriched branch	SMESG000033033.1	LITAF
8.80294e-07	0.333591	0.333	0.181	0.0189422	muscle signature enriched branch	SMESG000041045.1	ODC1
1.30662e-06	0.326318	0.437	0.264	0.0281159	muscle signature enriched branch	SMESG000064331.1	RBPMS
3.5833e-07	0.321007	0.881	0.8	0.00771054	muscle signature enriched branch	SMESG000009012.1	calreticulin-1
1.0046e-07	0.320025	0.937	0.866	0.00216169	muscle signature enriched branch	SMESG000020501.1
1.2315e-09	0.319894	0.997	0.987	2.64995e-05	muscle signature enriched branch	SMESG000060403.1	PLAC8
6.55792e-08	0.316575	0.953	0.889	0.00141113	muscle signature enriched branch	SMESG000077304.1
4.18937e-07	0.310962	0.465	0.284	0.00901468	muscle signature enriched branch	SMESG000012534.1	SMED30012726
4.18937e-07	0.310962	0.465	0.284	0.00901468	muscle signature enriched branch	SMESG000012534.1	PRSS12
4.18937e-07	0.310962	0.465	0.284	0.00901468	muscle signature enriched branch	SMESG000012534.1	SMED30016287
4.18937e-07	0.310962	0.465	0.284	0.00901468	muscle signature enriched branch	SMESG000012534.1	CYP1D1P
9.3583e-07	0.300167	0.425	0.254	0.0201372	muscle signature enriched branch	SMESG000060259.1	QPCT
2.68591e-80	2.33944	0.971	0.711	5.77953e-76	epidermal signature enriched branch	SMESG000051910.1	SMED30031405
1.04293e-69	2.18178	0.95	0.593	2.24418e-65	epidermal signature enriched branch	SMESG000051904.1	SMED30031405
7.24105e-65	2.07914	0.894	0.506	1.55813e-60	epidermal signature enriched branch	SMESG000051915.1
4.97447e-76	2.0473	0.991	0.911	1.07041e-71	epidermal signature enriched branch	SMESG000028039.1	SMED30026425
4.86545e-69	1.85842	0.965	0.716	1.04695e-64	epidermal signature enriched branch	SMESG000075230.1	DMBT1
7.58233e-37	1.78545	0.676	0.306	1.63156e-32	epidermal signature enriched branch	SMESG000007197.1	SMED30032199
2.14491e-27	1.6998	0.5	0.172	4.61541e-23	epidermal signature enriched branch	SMESG000047637.1	CAV3
2.67014e-53	1.68917	0.912	0.606	5.74562e-49	epidermal signature enriched branch	SMESG000004536.1	PGLYRP2
1.01133e-34	1.51862	0.779	0.485	2.17619e-30	epidermal signature enriched branch	SMESG000043362.1
7.86798e-45	1.51009	0.732	0.289	1.69303e-40	epidermal signature enriched branch	SMESG000051913.1	X1.B.F11.1
6.29928e-35	1.50124	0.774	0.454	1.35548e-30	epidermal signature enriched branch	SMESG000068971.1
3.57944e-22	1.47934	0.768	0.584	7.70223e-18	epidermal signature enriched branch	SMESG000068935.1	SMED30001834
3.57944e-22	1.47934	0.768	0.584	7.70223e-18	epidermal signature enriched branch	SMESG000068935.1	SMED30008334
3.57944e-22	1.47934	0.768	0.584	7.70223e-18	epidermal signature enriched branch	SMESG000068935.1	SMED30011669
1.2917e-38	1.45764	0.815	0.494	2.77947e-34	epidermal signature enriched branch	SMESG000020046.1	SMED30017556
2.31048e-82	1.40679	0.997	0.964	4.9717e-78	epidermal signature enriched branch	SMESG000073811.1	DYNLL2
1.85969e-50	1.36582	0.95	0.765	4.00168e-46	epidermal signature enriched branch	SMESG000070280.1	SMED30018618
8.65511e-33	1.34337	0.712	0.369	1.86241e-28	epidermal signature enriched branch	SMESG000071366.1	SMED30020342
1.09672e-25	1.3126	0.459	0.139	2.35992e-21	epidermal signature enriched branch	SMESG000013745.1	SMED30024850
1.40138e-27	1.22416	0.597	0.255	3.01549e-23	epidermal signature enriched branch	SMESG000043474.1
4.12901e-21	1.20281	0.641	0.405	8.88481e-17	epidermal signature enriched branch	SMESG000026622.1	SMED30008169
4.12901e-21	1.20281	0.641	0.405	8.88481e-17	epidermal signature enriched branch	SMESG000026622.1	SMED30025108
4.44855e-25	1.17659	0.782	0.568	9.57238e-21	epidermal signature enriched branch	SMESG000030596.1
4.82799e-75	1.17543	1	0.993	1.03889e-70	epidermal signature enriched branch	SMESG000043444.1	SMED30010405
2.12801e-61	1.07559	0.988	0.955	4.57906e-57	epidermal signature enriched branch	SMESG000081370.1	SMED30026808
4.90473e-25	1.07271	0.632	0.298	1.0554e-20	epidermal signature enriched branch	SMESG000050177.1	Plac8
1.20681e-23	1.06587	0.653	0.367	2.59681e-19	epidermal signature enriched branch	SMESG000005602.1	GLIPR2
1.47725e-74	1.06113	1	0.991	3.17875e-70	epidermal signature enriched branch	SMESG000007775.1	DYNLL1P1
1.11382e-21	1.05271	0.474	0.188	2.39672e-17	epidermal signature enriched branch	SMESG000068932.1	SMED30014099
4.70192e-22	1.04266	0.665	0.4	1.01176e-17	epidermal signature enriched branch	SMESG000071494.1	CROCC
1.56904e-22	1.03836	0.476	0.17	3.37626e-18	epidermal signature enriched branch	SMESG000008188.1	FBN1
6.67652e-35	1.0167	0.929	0.779	1.43665e-30	epidermal signature enriched branch	SMESG000046732.1	SMED30019692
4.71758e-19	1.00976	0.521	0.246	1.01513e-14	epidermal signature enriched branch	SMESG000055897.1	YARS1
1.60607e-31	1.00279	0.956	0.915	3.45595e-27	epidermal signature enriched branch	SMESG000005493.1	alpha tubulin, partial
4.75678e-25	1.00126	0.876	0.723	1.02356e-20	epidermal signature enriched branch	SMESG000019975.1	SMED30011755
4.75678e-25	1.00126	0.876	0.723	1.02356e-20	epidermal signature enriched branch	SMESG000019975.1	PSAP
2.22465e-23	0.982126	0.6	0.293	4.787e-19	epidermal signature enriched branch	SMESG000052389.1	CAV3
6.61706e-26	0.976334	0.776	0.508	1.42386e-21	epidermal signature enriched branch	SMESG000059907.1	SMED30009384
6.61706e-26	0.976334	0.776	0.508	1.42386e-21	epidermal signature enriched branch	SMESG000059907.1	ZBED8
6.61706e-26	0.976334	0.776	0.508	1.42386e-21	epidermal signature enriched branch	SMESG000059907.1	SMED30015748
6.61706e-26	0.976334	0.776	0.508	1.42386e-21	epidermal signature enriched branch	SMESG000059907.1	AHNAK
6.61706e-26	0.976334	0.776	0.508	1.42386e-21	epidermal signature enriched branch	SMESG000059907.1	SMED30028069
6.61706e-26	0.976334	0.776	0.508	1.42386e-21	epidermal signature enriched branch	SMESG000059907.1	SMED30029102
9.0657e-21	0.967837	0.497	0.206	1.95076e-16	epidermal signature enriched branch	SMESG000008405.1	LMLN
1.47585e-47	0.960441	0.991	0.962	3.17572e-43	epidermal signature enriched branch	SMESG000066843.1	CETN1
6.42642e-34	0.959815	0.959	0.895	1.38284e-29	epidermal signature enriched branch	SMESG000035183.1	SMED30034824
2.56321e-35	0.95172	0.976	0.89	5.51551e-31	epidermal signature enriched branch	SMESG000024754.1	SMED30000746
7.25806e-40	0.945633	0.968	0.919	1.56179e-35	epidermal signature enriched branch	SMESG000024821.1	SMED30000746
9.39462e-23	0.937631	0.426	0.125	2.02154e-18	epidermal signature enriched branch	SMESG000012437.1	SMED30030173
7.75987e-21	0.925279	0.544	0.257	1.66977e-16	epidermal signature enriched branch	SMESG000065344.1	SMED30009268
5.80571e-17	0.911649	0.815	0.729	1.24927e-12	epidermal signature enriched branch	SMESG000030598.1	VIM
5.80571e-17	0.911649	0.815	0.729	1.24927e-12	epidermal signature enriched branch	SMESG000030598.1	SMED30017014
2.18417e-35	0.906908	0.971	0.924	4.6999e-31	epidermal signature enriched branch	SMESG000043443.1
5.11849e-20	0.897853	0.459	0.177	1.1014e-15	epidermal signature enriched branch	SMESG000017181.1
9.51005e-07	0.878846	0.368	0.23	0.0204637	epidermal signature enriched branch	SMESG000000553.1	SMED30012133
5.36839e-15	0.874982	0.465	0.233	1.15517e-10	epidermal signature enriched branch	SMESG000075916.1	SMED30029771
4.64601e-15	0.867684	0.591	0.342	9.99728e-11	epidermal signature enriched branch	SMESG000024772.1	SMED30007270
2.63109e-16	0.858843	0.438	0.19	5.66159e-12	epidermal signature enriched branch	SMESG000012127.1	PLK4
1.14174e-57	0.851291	0.997	1	2.4568e-53	epidermal signature enriched branch	SMESG000016791.1	SMED30025753
2.87268e-20	0.849537	0.491	0.204	6.18143e-16	epidermal signature enriched branch	SMESG000007226.1	SMED30003429
2.84068e-19	0.84178	0.471	0.195	6.11258e-15	epidermal signature enriched branch	SMESG000009089.1	SMED30015588
5.05117e-51	0.841333	0.991	0.978	1.08691e-46	epidermal signature enriched branch	SMESG000009941.1	SMED30018445
5.05117e-51	0.841333	0.991	0.978	1.08691e-46	epidermal signature enriched branch	SMESG000009941.1	DYNLL1
2.17801e-16	0.830143	0.376	0.141	4.68664e-12	epidermal signature enriched branch	SMESG000039195.1
2.90212e-18	0.828487	0.324	0.085	6.24477e-14	epidermal signature enriched branch	SMESG000008003.1	SMED30005940
2.90212e-18	0.828487	0.324	0.085	6.24477e-14	epidermal signature enriched branch	SMESG000008003.1	SMED30019249
6.38453e-12	0.824786	0.547	0.353	1.37382e-07	epidermal signature enriched branch	SMESG000039073.1	DNAH5
2.71907e-12	0.81025	0.515	0.311	5.8509e-08	epidermal signature enriched branch	SMESG000015925.1	VIL1
1.2969e-17	0.80856	0.603	0.369	2.79067e-13	epidermal signature enriched branch	SMESG000043435.1	SMED30010405
1.2969e-17	0.80856	0.603	0.369	2.79067e-13	epidermal signature enriched branch	SMESG000043435.1	SMED30011623
1.61069e-14	0.803709	0.312	0.105	3.46589e-10	epidermal signature enriched branch	SMESG000074956.1	STK26
1.61069e-14	0.803709	0.312	0.105	3.46589e-10	epidermal signature enriched branch	SMESG000074956.1	SMED30004673
2.46374e-12	0.79584	0.671	0.488	5.30147e-08	epidermal signature enriched branch	SMESG000072114.1	DNAHb-1
6.96004e-12	0.792938	0.376	0.179	1.49766e-07	epidermal signature enriched branch	SMESG000011720.1	SMED30033263
2.5447e-14	0.791727	0.553	0.338	5.4757e-10	epidermal signature enriched branch	SMESG000032752.1	SMED30034787
5.66062e-15	0.789209	0.644	0.427	1.21805e-10	epidermal signature enriched branch	SMESG000013975.1	CHRNA1
5.66062e-15	0.789209	0.644	0.427	1.21805e-10	epidermal signature enriched branch	SMESG000013975.1	SMED30024854
2.47118e-10	0.783788	0.524	0.331	5.31748e-06	epidermal signature enriched branch	SMESG000067761.1	CAPN9
1.40328e-14	0.781822	0.332	0.116	3.01958e-10	epidermal signature enriched branch	SMESG000005978.1	slc42a-2
2.6932e-14	0.779759	0.768	0.606	5.79524e-10	epidermal signature enriched branch	SMESG000062986.1	SMED30017150
2.6932e-14	0.779759	0.768	0.606	5.79524e-10	epidermal signature enriched branch	SMESG000062986.1	SMED30032440
1.30839e-10	0.778074	0.365	0.179	2.8154e-06	epidermal signature enriched branch	SMESG000062826.1	intermediate filament b, partial
1.56238e-06	0.776546	0.324	0.19	0.0336194	epidermal signature enriched branch	SMESG000046289.1	DES
1.01821e-14	0.773959	0.282	0.083	2.19098e-10	epidermal signature enriched branch	SMESG000026752.1	SMED30017226
3.81026e-16	0.772588	0.4	0.148	8.19891e-12	epidermal signature enriched branch	SMESG000056915.1	SMED30013768
4.44367e-11	0.769856	0.659	0.508	9.56189e-07	epidermal signature enriched branch	SMESG000043373.1
2.63155e-13	0.768922	0.656	0.461	5.66256e-09	epidermal signature enriched branch	SMESG000001878.1	SMED30025832
1.54231e-11	0.768216	0.403	0.201	3.31875e-07	epidermal signature enriched branch	SMESG000052763.1	ARL14
4.0913e-13	0.755336	0.459	0.233	8.80365e-09	epidermal signature enriched branch	SMESG000053671.1	vault protein inter alpha trypsin-1, partial
1.29146e-24	0.754618	0.979	0.971	2.77896e-20	epidermal signature enriched branch	SMESG000047284.1	TUBB4B
8.47767e-21	0.753029	0.906	0.826	1.82422e-16	epidermal signature enriched branch	SMESG000043634.1	SMED30011476
2.09747e-13	0.742242	0.347	0.141	4.51333e-09	epidermal signature enriched branch	SMESG000047638.1	SMED30017691
7.92452e-40	0.734285	0.994	0.98	1.7052e-35	epidermal signature enriched branch	SMESG000035518.1	ACTG1
3.67538e-20	0.731005	0.962	0.926	7.90869e-16	epidermal signature enriched branch	SMESG000043445.1
4.12991e-15	0.730998	0.341	0.112	8.88675e-11	epidermal signature enriched branch	SMESG000052735.1	ARF3
1.04148e-09	0.729825	0.465	0.282	2.24107e-05	epidermal signature enriched branch	SMESG000050440.1	SMED30025310
8.21053e-14	0.728254	0.288	0.094	1.76674e-09	epidermal signature enriched branch	SMESG000002176.1	SMED30011587
3.2647e-11	0.721309	0.25	0.083	7.02498e-07	epidermal signature enriched branch	SMESG000005116.1	SMED30016988
1.02823e-10	0.707262	0.25	0.085	2.21254e-06	epidermal signature enriched branch	SMESG000012131.1	SMED30011909
5.09e-09	0.70485	0.391	0.219	0.000109527	epidermal signature enriched branch	SMESG000035036.1
1.29938e-13	0.703632	0.524	0.293	2.796e-09	epidermal signature enriched branch	SMESG000049783.1	CTSS
1.11633e-10	0.699471	0.379	0.197	2.40212e-06	epidermal signature enriched branch	SMESG000043310.1	SMED30021619
1.11633e-10	0.699471	0.379	0.197	2.40212e-06	epidermal signature enriched branch	SMESG000043310.1	SMED30022783
1.11633e-10	0.699471	0.379	0.197	2.40212e-06	epidermal signature enriched branch	SMESG000043310.1	SMED30031756
1.18827e-11	0.699449	0.441	0.239	2.55692e-07	epidermal signature enriched branch	SMESG000043321.1	SMED30021619
1.18827e-11	0.699449	0.441	0.239	2.55692e-07	epidermal signature enriched branch	SMESG000043321.1	SMED30022783
1.18827e-11	0.699449	0.441	0.239	2.55692e-07	epidermal signature enriched branch	SMESG000043321.1	SMED30024954
1.18827e-11	0.699449	0.441	0.239	2.55692e-07	epidermal signature enriched branch	SMESG000043321.1	SMED30031756
4.34311e-08	0.698575	0.497	0.327	0.00093455	epidermal signature enriched branch	SMESG000010514.1	SMED30010504
2.53615e-10	0.698019	0.329	0.154	5.45728e-06	epidermal signature enriched branch	SMESG000054560.1	SMED30023111
2.55873e-12	0.696886	0.406	0.19	5.50586e-08	epidermal signature enriched branch	SMESG000048384.1	slc42a-1
2.55873e-12	0.696886	0.406	0.19	5.50586e-08	epidermal signature enriched branch	SMESG000048384.1	RHCG
3.9747e-13	0.695152	0.485	0.251	8.55276e-09	epidermal signature enriched branch	SMESG000056236.1
1.15662e-13	0.693341	0.324	0.116	2.48882e-09	epidermal signature enriched branch	SMESG000051808.1	SMED30004055
4.1984e-11	0.686322	0.665	0.501	9.03411e-07	epidermal signature enriched branch	SMESG000017276.1	ANKRD28
4.1984e-11	0.686322	0.665	0.501	9.03411e-07	epidermal signature enriched branch	SMESG000017276.1	PPP1R12A
1.19665e-10	0.684697	0.362	0.174	2.57494e-06	epidermal signature enriched branch	SMESG000010225.1	SMED30030029
1.24453e-16	0.679149	0.338	0.105	2.67798e-12	epidermal signature enriched branch	SMESG000072364.1	SMED30025240
1.70517e-27	0.663783	0.953	0.942	3.66919e-23	epidermal signature enriched branch	SMESG000014792.1	SMED30004121
1.99764e-08	0.660224	0.256	0.11	0.000429851	epidermal signature enriched branch	SMESG000028072.1	SMED30010749
3.32572e-10	0.657582	0.574	0.38	7.15627e-06	epidermal signature enriched branch	SMESG000042492.1	NUDT9
6.32797e-12	0.654898	0.518	0.302	1.36165e-07	epidermal signature enriched branch	SMESG000017253.1	SETMAR
1.07424e-10	0.649751	0.397	0.197	2.31155e-06	epidermal signature enriched branch	SMESG000014651.1	SMED30019407
1.07424e-10	0.649751	0.397	0.197	2.31155e-06	epidermal signature enriched branch	SMESG000014651.1	SMED30024649
1.55713e-13	0.649264	0.535	0.302	3.35064e-09	epidermal signature enriched branch	SMESG000056075.1	SMED30023570
3.83111e-33	0.648563	0.988	0.971	8.24378e-29	epidermal signature enriched branch	SMESG000024857.1	SMED30020948
3.58185e-14	0.646435	0.359	0.134	7.70743e-10	epidermal signature enriched branch	SMESG000074944.1	STK17B
1.65557e-13	0.644204	0.306	0.103	3.56244e-09	epidermal signature enriched branch	SMESG000050656.1	PLSCR1
1.31678e-11	0.64391	0.547	0.342	2.83346e-07	epidermal signature enriched branch	SMESG000049597.1	SMED30017930
1.31678e-11	0.64391	0.547	0.342	2.83346e-07	epidermal signature enriched branch	SMESG000049597.1	SMED30022944
1.31678e-11	0.64391	0.547	0.342	2.83346e-07	epidermal signature enriched branch	SMESG000049597.1	SMED30032244
7.98905e-10	0.643186	0.3	0.128	1.71908e-05	epidermal signature enriched branch	SMESG000042166.1	SMED30015948
1.01287e-08	0.642118	0.765	0.694	0.00021795	epidermal signature enriched branch	SMESG000016977.1	TG
4.21162e-12	0.640746	0.438	0.224	9.06256e-08	epidermal signature enriched branch	SMESG000081226.1	SMED30013082
7.51523e-12	0.639962	0.25	0.076	1.61713e-07	epidermal signature enriched branch	SMESG000020865.1	LITAFD
7.67125e-11	0.63871	0.465	0.257	1.6507e-06	epidermal signature enriched branch	SMESG000049781.1	CTSS
8.32652e-11	0.629424	0.376	0.183	1.7917e-06	epidermal signature enriched branch	SMESG000053156.1	SCAF11
8.32652e-11	0.629424	0.376	0.183	1.7917e-06	epidermal signature enriched branch	SMESG000053156.1	CASP7
8.32652e-11	0.629424	0.376	0.183	1.7917e-06	epidermal signature enriched branch	SMESG000053156.1	SMED30026040
8.32652e-11	0.629424	0.376	0.183	1.7917e-06	epidermal signature enriched branch	SMESG000053156.1	SMED30032198
2.22705e-09	0.620282	0.347	0.177	4.79216e-05	epidermal signature enriched branch	SMESG000039804.1	DYDC2
1.63819e-09	0.618911	0.547	0.36	3.52506e-05	epidermal signature enriched branch	SMESG000003829.1	LGSN
1.00016e-07	0.618509	0.365	0.215	0.00215214	epidermal signature enriched branch	SMESG000074789.1	MIB2
1.69663e-12	0.618154	0.406	0.183	3.65081e-08	epidermal signature enriched branch	SMESG000017150.1	SMED30016359
1.11287e-07	0.603102	0.306	0.157	0.00239467	epidermal signature enriched branch	SMESG000069725.1	FAM166B
1.35273e-09	0.594004	0.626	0.45	2.91081e-05	epidermal signature enriched branch	SMESG000067543.1
5.48914e-11	0.593444	0.332	0.143	1.18115e-06	epidermal signature enriched branch	SMESG000028865.1	agrin, partial
1.38787e-10	0.592436	0.256	0.089	2.98642e-06	epidermal signature enriched branch	SMESG000043462.1
1.17319e-07	0.581371	0.176	0.063	0.00252446	epidermal signature enriched branch	SMESG000077082.1	FLNC
2.81035e-08	0.581319	0.291	0.141	0.000604731	epidermal signature enriched branch	SMESG000016970.1	SMED30008294
2.81035e-08	0.581319	0.291	0.141	0.000604731	epidermal signature enriched branch	SMESG000016970.1	SMED30024169
3.76349e-10	0.577694	0.203	0.058	8.09829e-06	epidermal signature enriched branch	SMESG000072391.1
9.15773e-10	0.576739	0.412	0.224	1.97056e-05	epidermal signature enriched branch	SMESG000044448.1	CNKSR2
9.15773e-10	0.576739	0.412	0.224	1.97056e-05	epidermal signature enriched branch	SMESG000044448.1	SMED30033097
2.17319e-06	0.576372	0.459	0.313	0.0467627	epidermal signature enriched branch	SMESG000042230.1	SAXO1
5.85056e-10	0.576363	0.594	0.414	1.25892e-05	epidermal signature enriched branch	SMESG000030132.1	ANXA7
1.00352e-14	0.5754	0.274	0.072	2.15937e-10	epidermal signature enriched branch	SMESG000008955.1	SMED30032530
3.02112e-14	0.572611	0.9	0.826	6.50086e-10	epidermal signature enriched branch	SMESG000003144.1	PCK1
9.22684e-10	0.57097	0.756	0.64	1.98543e-05	epidermal signature enriched branch	SMESG000000577.1	PACRG
2.98948e-09	0.570816	0.224	0.078	6.43276e-05	epidermal signature enriched branch	SMESG000033045.1	EFCAB8
1.81109e-22	0.567089	0.95	0.895	3.8971e-18	epidermal signature enriched branch	SMESG000019341.1	DYNLL1
5.50821e-07	0.566263	0.479	0.333	0.0118526	epidermal signature enriched branch	SMESG000078434.1	EFHC1
3.21635e-07	0.560921	0.321	0.179	0.00692094	epidermal signature enriched branch	SMESG000005713.1	angiotensin converting enzyme-1, partial
3.21635e-07	0.560921	0.321	0.179	0.00692094	epidermal signature enriched branch	SMESG000005713.1	TFG
8.38997e-10	0.560378	0.191	0.054	1.80535e-05	epidermal signature enriched branch	SMESG000017233.1
3.41801e-14	0.560058	0.338	0.116	7.35487e-10	epidermal signature enriched branch	SMESG000044682.1	SMED30004193
3.41801e-14	0.560058	0.338	0.116	7.35487e-10	epidermal signature enriched branch	SMESG000044682.1	SMED30020849
1.2497e-07	0.554723	0.709	0.577	0.0026891	epidermal signature enriched branch	SMESG000079952.1	SMED30021549
9.07311e-09	0.553277	0.371	0.19	0.000195235	epidermal signature enriched branch	SMESG000081673.1	slc2a-2
6.26816e-10	0.552742	0.347	0.166	1.34878e-05	epidermal signature enriched branch	SMESG000081395.1	SMED30002944
1.0267e-19	0.552648	0.994	0.996	2.20926e-15	epidermal signature enriched branch	SMESG000035755.1	TUBB4B
1.04163e-09	0.549987	0.282	0.114	2.24138e-05	epidermal signature enriched branch	SMESG000032753.1	ATP1A2
3.14181e-07	0.547414	0.574	0.452	0.00676054	epidermal signature enriched branch	SMESG000075440.1	PRDX6
3.57192e-09	0.546555	0.368	0.19	7.68605e-05	epidermal signature enriched branch	SMESG000021837.1	SMED30021825
2.48421e-12	0.544594	0.747	0.559	5.34553e-08	epidermal signature enriched branch	SMESG000049443.1	SMED30001681
2.42606e-11	0.541384	0.288	0.105	5.22039e-07	epidermal signature enriched branch	SMESG000039545.1	SMED30010160
2.42606e-11	0.541384	0.288	0.105	5.22039e-07	epidermal signature enriched branch	SMESG000039545.1	SMED30018333
2.42606e-11	0.541384	0.288	0.105	5.22039e-07	epidermal signature enriched branch	SMESG000039545.1	SMED30025552
2.42606e-11	0.541384	0.288	0.105	5.22039e-07	epidermal signature enriched branch	SMESG000039545.1	SMED30026805
6.86415e-09	0.53647	0.265	0.112	0.000147703	epidermal signature enriched branch	SMESG000003156.1	SMED30017875
1.50295e-10	0.532074	0.265	0.098	3.23404e-06	epidermal signature enriched branch	SMESG000060556.1	SMED30001306
1.50295e-10	0.532074	0.265	0.098	3.23404e-06	epidermal signature enriched branch	SMESG000060556.1	SMED30012432
1.51898e-09	0.527587	0.321	0.145	3.26855e-05	epidermal signature enriched branch	SMESG000078091.1	CYP2A6
4.02187e-07	0.5273	0.356	0.206	0.00865427	epidermal signature enriched branch	SMESG000006246.1	HDAC6
1.41881e-08	0.525538	0.256	0.107	0.0003053	epidermal signature enriched branch	SMESG000056059.1	SMED30023570
7.94014e-10	0.524829	0.312	0.136	1.70856e-05	epidermal signature enriched branch	SMESG000008414.1	LMLN
3.64441e-10	0.524356	0.232	0.076	7.84204e-06	epidermal signature enriched branch	SMESG000025867.1	TRAF2
7.70877e-10	0.516981	0.229	0.076	1.65877e-05	epidermal signature enriched branch	SMESG000020869.1	SMED30028698
4.79118e-08	0.510401	0.285	0.139	0.00103097	epidermal signature enriched branch	SMESG000004996.1	slc24a-6, partial
1.31065e-08	0.509401	0.55	0.385	0.000282026	epidermal signature enriched branch	SMESG000019776.1
2.14043e-08	0.508968	0.268	0.114	0.000460578	epidermal signature enriched branch	SMESG000022399.1	SMED30009121
2.14043e-08	0.508968	0.268	0.114	0.000460578	epidermal signature enriched branch	SMESG000022399.1	SMED30012017
2.14043e-08	0.508968	0.268	0.114	0.000460578	epidermal signature enriched branch	SMESG000022399.1	SMED30032906
5.74832e-07	0.508048	0.653	0.55	0.0123692	epidermal signature enriched branch	SMESG000079740.1	DPP3
9.98805e-13	0.506567	0.879	0.85	2.14923e-08	epidermal signature enriched branch	SMESG000020853.1	CDIP1
5.76386e-08	0.506481	0.191	0.065	0.00124027	epidermal signature enriched branch	SMESG000072368.1	SMED30025766
5.87793e-09	0.504908	0.197	0.063	0.000126481	epidermal signature enriched branch	SMESG000017306.1	FAIM
1.86483e-07	0.503432	0.356	0.201	0.00401274	epidermal signature enriched branch	SMESG000067698.1	SMED30025672
4.53085e-08	0.497479	0.268	0.123	0.000974948	epidermal signature enriched branch	SMESG000016842.1	ANK2
7.24836e-11	0.4879	0.256	0.085	1.5597e-06	epidermal signature enriched branch	SMESG000054150.1	MIB2
1.32103e-07	0.481981	0.412	0.242	0.00284259	epidermal signature enriched branch	SMESG000081781.1	CFAP20
2.08104e-06	0.480685	0.244	0.123	0.0447798	epidermal signature enriched branch	SMESG000074360.1	SYTL4
3.0074e-08	0.479943	0.25	0.105	0.000647133	epidermal signature enriched branch	SMESG000057635.1	SMED30018563
1.49833e-07	0.477193	0.285	0.136	0.00322411	epidermal signature enriched branch	SMESG000040511.1	DNAH3
3.17167e-07	0.476163	0.426	0.257	0.0068248	epidermal signature enriched branch	SMESG000017154.1	SMED30033765
1.30767e-06	0.474537	0.606	0.508	0.0281385	epidermal signature enriched branch	SMESG000043452.1
2.64248e-08	0.473212	0.329	0.163	0.00056861	epidermal signature enriched branch	SMESG000020870.1	SMED30018451
8.14251e-07	0.472955	0.591	0.465	0.0175211	epidermal signature enriched branch	SMESG000073324.1	SMED30001522
9.95484e-08	0.471254	0.197	0.074	0.00214208	epidermal signature enriched branch	SMESG000032730.1
3.83469e-07	0.469022	0.279	0.141	0.00825148	epidermal signature enriched branch	SMESG000061980.1	CFAP58
5.59198e-09	0.465036	0.212	0.072	0.000120328	epidermal signature enriched branch	SMESG000015041.1	TRAF2
2.28023e-06	0.463253	0.371	0.237	0.0490659	epidermal signature enriched branch	SMESG000030941.1	SMED30012786
3.26085e-08	0.462602	0.276	0.125	0.00070167	epidermal signature enriched branch	SMESG000061386.1	MYO15A
7.11553e-10	0.459832	0.85	0.803	1.53112e-05	epidermal signature enriched branch	SMESG000026288.1	SMED30000071
7.11553e-10	0.459832	0.85	0.803	1.53112e-05	epidermal signature enriched branch	SMESG000026288.1	SMED30011490
4.64838e-09	0.455699	0.259	0.103	0.000100024	epidermal signature enriched branch	SMESG000063821.1	slc4a-7
3.11137e-07	0.451684	0.25	0.114	0.00669504	epidermal signature enriched branch	SMESG000075057.1	SMED30031108
3.11137e-07	0.451684	0.25	0.114	0.00669504	epidermal signature enriched branch	SMESG000075057.1	STK26
7.92042e-09	0.450288	0.259	0.105	0.000170432	epidermal signature enriched branch	SMESG000047296.1	TRAF5
8.44021e-09	0.443168	0.856	0.799	0.000181616	epidermal signature enriched branch	SMESG000063435.1	TSPAN3
1.10708e-09	0.442331	0.182	0.049	2.38222e-05	epidermal signature enriched branch	SMESG000072594.1	CYP2R1
1.10708e-09	0.442331	0.182	0.049	2.38222e-05	epidermal signature enriched branch	SMESG000072594.1	CYP2C8
1.76034e-06	0.435139	0.221	0.101	0.037879	epidermal signature enriched branch	SMESG000035957.1	SMED30006763
1.29734e-07	0.429237	0.253	0.112	0.00279162	epidermal signature enriched branch	SMESG000053259.1	CALM1
6.5667e-10	0.422666	0.182	0.047	1.41302e-05	epidermal signature enriched branch	SMESG000017180.1
4.32328e-09	0.409848	0.206	0.067	9.30283e-05	epidermal signature enriched branch	SMESG000034967.1	SMED30025708
1.09883e-08	0.406126	0.929	0.866	0.000236446	epidermal signature enriched branch	SMESG000000175.1	MYL12A
1.25742e-07	0.405526	0.203	0.076	0.00270572	epidermal signature enriched branch	SMESG000037253.1	FOXRED1
1.73588e-11	0.404086	0.218	0.056	3.73527e-07	epidermal signature enriched branch	SMESG000017258.1	ANKRD17
1.73588e-11	0.404086	0.218	0.056	3.73527e-07	epidermal signature enriched branch	SMESG000017258.1	ILK
1.85177e-07	0.403658	0.25	0.114	0.00398464	epidermal signature enriched branch	SMESG000051829.1	DNAH10
2.34772e-07	0.394581	0.162	0.051	0.00505181	epidermal signature enriched branch	SMESG000017296.1	KIF28P
9.66757e-08	0.390121	0.297	0.141	0.00208027	epidermal signature enriched branch	SMESG000037028.1	RIBC2
1.16457e-10	0.385061	0.25	0.083	2.50592e-06	epidermal signature enriched branch	SMESG000023121.1	SMED30004553
1.53118e-08	0.374648	0.197	0.065	0.00032948	epidermal signature enriched branch	SMESG000022917.1	SMED30019819
1.69896e-06	0.369421	0.253	0.125	0.0365582	epidermal signature enriched branch	SMESG000030931.1	SMED30016287
1.69896e-06	0.369421	0.253	0.125	0.0365582	epidermal signature enriched branch	SMESG000030931.1	SMED30012786
2.66715e-08	0.366527	0.844	0.761	0.000573917	epidermal signature enriched branch	SMESG000030373.1	HSBP1
2.62448e-10	0.364656	0.224	0.067	5.64735e-06	epidermal signature enriched branch	SMESG000008958.1	SMED30010176
2.50394e-10	0.359579	0.956	0.942	5.38797e-06	epidermal signature enriched branch	SMESG000075512.1	MYL6
1.95233e-14	0.357383	0.994	0.982	4.20103e-10	epidermal signature enriched branch	SMESG000038678.1	SMED30030681
5.79482e-07	0.295032	0.268	0.128	0.0124693	epidermal signature enriched branch	SMESG000035096.1
8.3644e-09	0.274989	0.997	0.996	0.000179985	epidermal signature enriched branch	SMESG000043280.1	SMED30000827
1.23243e-32	2.20281	0.876	0.605	2.65195e-28	neuron signature enriched branch	SMESG000040790.1	ZAN
8.2112e-46	2.09668	0.977	0.717	1.76689e-41	neuron signature enriched branch	SMESG000014361.1	SMED30025726
3.34837e-39	1.99201	0.907	0.533	7.20503e-35	neuron signature enriched branch	SMESG000066465.1	PI16
1.16892e-36	1.83951	0.93	0.614	2.51528e-32	neuron signature enriched branch	SMESG000007128.1
2.83026e-24	1.47719	0.643	0.231	6.09015e-20	neuron signature enriched branch	SMESG000026106.1	SMED30014498
8.7483e-13	1.27544	0.341	0.112	1.88246e-08	neuron signature enriched branch	SMESG000059635.1
3.51203e-17	1.25631	0.628	0.304	7.55718e-13	neuron signature enriched branch	SMESG000036321.1	myomodulin prohormone like-2
3.28003e-19	1.21271	0.705	0.362	7.05796e-15	neuron signature enriched branch	SMESG000007247.1	SMED30001640
1.02983e-13	1.17004	0.589	0.287	2.21599e-09	neuron signature enriched branch	SMESG000063380.1	CAV3
1.26703e-18	1.16054	0.806	0.565	2.72638e-14	neuron signature enriched branch	SMESG000025287.1
9.18345e-15	1.14334	0.682	0.389	1.9761e-10	neuron signature enriched branch	SMESG000074524.1	cav-1, partial
4.28108e-22	1.13625	0.822	0.413	9.21203e-18	neuron signature enriched branch	SMESG000002232.1	SMED30012661
9.78943e-13	1.03674	0.775	0.556	2.10649e-08	neuron signature enriched branch	SMESG000071535.1	SMED30003831
4.99892e-11	0.998783	0.496	0.255	1.07567e-06	neuron signature enriched branch	SMESG000018492.1	PKD2-4
1.97023e-14	0.992688	0.55	0.261	4.23955e-10	neuron signature enriched branch	SMESG000077898.1	SMED30034489
3.46682e-18	0.991628	0.891	0.701	7.45989e-14	neuron signature enriched branch	SMESG000003228.1	SMED30014265
3.46682e-18	0.991628	0.891	0.701	7.45989e-14	neuron signature enriched branch	SMESG000003228.1	secreted peptide prohormone-12
5.7911e-22	0.977319	0.984	0.941	1.24613e-17	neuron signature enriched branch	SMESG000018598.1	SMED30035526
4.76655e-18	0.976018	0.55	0.208	1.02567e-13	neuron signature enriched branch	SMESG000003465.1	SMED30030985
2.46304e-11	0.963178	0.752	0.579	5.29996e-07	neuron signature enriched branch	SMESG000021406.1	CORIN
1.44048e-13	0.929283	0.581	0.295	3.09963e-09	neuron signature enriched branch	SMESG000079569.1
4.26736e-12	0.927913	0.457	0.193	9.1825e-08	neuron signature enriched branch	SMESG000063381.1	CAV3
2.87205e-22	0.905068	0.984	0.901	6.18008e-18	neuron signature enriched branch	SMESG000022850.1
3.18271e-11	0.881888	0.612	0.359	6.84855e-07	neuron signature enriched branch	SMESG000003789.1	SMED30006840
7.37539e-09	0.875336	0.659	0.508	0.000158704	neuron signature enriched branch	SMESG000051527.1	SMED30014482
6.25952e-10	0.866951	0.496	0.257	1.34692e-05	neuron signature enriched branch	SMESG000028436.1	SMED30025621
1.85406e-06	0.842499	0.341	0.172	0.0398956	neuron signature enriched branch	SMESG000014733.1	HMCN1
2.62625e-11	0.818422	0.721	0.439	5.65117e-07	neuron signature enriched branch	SMESG000005102.1
2.1399e-16	0.812891	0.969	0.93	4.60463e-12	neuron signature enriched branch	SMESG000009341.1	SMED30008873
4.63744e-08	0.81132	0.411	0.202	0.000997884	neuron signature enriched branch	SMESG000079236.1	SPON1
5.06169e-09	0.787326	0.264	0.091	0.000108918	neuron signature enriched branch	SMESG000049467.1	hypothetical protein Smed-glu-R
8.02304e-08	0.784477	0.612	0.418	0.0017264	neuron signature enriched branch	SMESG000008070.1	prohormone convertase 2
7.59873e-07	0.784466	0.574	0.381	0.0163509	neuron signature enriched branch	SMESG000071534.1	SMED30036025
9.23697e-07	0.76494	0.651	0.514	0.0198761	neuron signature enriched branch	SMESG000063523.1	SYN2
2.34501e-18	0.763422	0.953	0.932	5.046e-14	neuron signature enriched branch	SMESG000023246.1	SMED30031553
1.93753e-10	0.749512	0.891	0.795	4.16917e-06	neuron signature enriched branch	SMESG000018602.1	SMED30016004
1.13912e-13	0.737786	0.969	0.906	2.45117e-09	neuron signature enriched branch	SMESG000022843.1
4.75843e-09	0.73519	0.837	0.79	0.000102392	neuron signature enriched branch	SMESG000022851.1	SMED30000779
4.75843e-09	0.73519	0.837	0.79	0.000102392	neuron signature enriched branch	SMESG000022851.1	GRIK3
7.32352e-07	0.715467	0.729	0.599	0.0157588	neuron signature enriched branch	SMESG000050943.1	SMED30026072
7.22653e-14	0.713122	0.891	0.796	1.55501e-09	neuron signature enriched branch	SMESG000051726.1	DOHH
4.87516e-09	0.68381	0.667	0.427	0.000104904	neuron signature enriched branch	SMESG000017955.1
2.03851e-06	0.643253	0.31	0.143	0.0438647	neuron signature enriched branch	SMESG000068520.1
7.91704e-07	0.62439	0.798	0.704	0.0170359	neuron signature enriched branch	SMESG000001596.1	SMED30034983
8.01361e-09	0.620457	0.93	0.901	0.000172437	neuron signature enriched branch	SMESG000045893.1	SMED30011682
7.15305e-14	0.603806	0.992	0.986	1.53919e-09	neuron signature enriched branch	SMESG000016953.1
2.57899e-08	0.596062	0.326	0.137	0.000554946	neuron signature enriched branch	SMESG000046853.1	SMED30004749
1.96054e-06	0.576375	0.643	0.48	0.0421868	neuron signature enriched branch	SMESG000042343.1	SMED30033618
4.32109e-07	0.570322	0.55	0.328	0.00929813	neuron signature enriched branch	SMESG000004029.1	SMED30013138
8.24708e-07	0.511194	0.806	0.736	0.0177461	neuron signature enriched branch	SMESG000022408.1	SMED30033646
1.84907e-10	0.495216	0.969	0.957	3.97883e-06	neuron signature enriched branch	SMESG000010769.1	CALM3
1.29326e-25	0.455881	1	1	2.78284e-21	neuron signature enriched branch	SMESG000040632.1	HSPA8
1.73866e-07	0.406793	0.961	0.942	0.00374124	neuron signature enriched branch	SMESG000066557.1	SMED30020678
1.73866e-07	0.406793	0.961	0.942	0.00374124	neuron signature enriched branch	SMESG000066557.1	SMED30034920
3.57707e-07	0.377333	1	0.994	0.00769715	neuron signature enriched branch	SMESG000055421.1	RPL37
2.11441e-06	0.374294	0.922	0.926	0.0454979	neuron signature enriched branch	SMESG000005505.1	alpha tubulin, partial
