# Supplementary material for: 4D single-cell spatial transcriptomics reveals dynamic morphogenetic gradients and regenerative domains in planarians
Source: Gigascience. 2026 May 22;15:giag064. doi: 10.1093/gigascience/giag064 (PMC13273413; doi:10.1093/gigascience/giag064)
Supplement: giag064_Supplemental_Files [file giag064_Supplemental_Files.zip › data S6.xlsx]

## Sheet: Sheet1
Data S6. rRNA and mtRNA in schmidtea mediterranea
smed_id	gene_symbol
SMED30001799	mt-nd5
SMED30005334	mt_trna_block
SMED30010375	mt-cox1
SMED30012212	mt-nd1
SMED30019959	mt-cytb-nd4l-nd4
SMED30026531	mt-cox2
SMED30031308	mt-atp6
SMED30032887	mtRNA-14s
SMED30012309	mtRNA-16s
SMED30010253	mt-nd6
SMED30034623	mt-cox3
SMED30008414	mt-nd3
SMED30003686	mt-nd2
SMED30007221	rRNA-28s
SMED30027845	rRNA-28s
SMED30032663	rRNA-18s
